# Supplementary material for: Discrete or indiscrete? Redefining the colour polymorphism of the land snail Cepaea nemoralis
Source: Heredity (Edinb). 2019 Feb 26;123(2):162–75. doi: 10.1038/s41437-019-0189-z (PMC6629550; doi:10.1038/s41437-019-0189-z)
Supplement: Supplementary file 4 — Table S1 [file 41437_2019_189_MOESM4_ESM.xlsx]

## Sheet: Table S1
Table S1. Source of snails used in this study.
Country	Site	Latitude	Longitude	Group	N
Belgium	Kessel-lo	50.8835	4.72246	D	33
	Moortsele	50.9588	3.77984	D	15
Canada	Canada			G	4
	Pouch Cove			G	4
Croatia	Karlovac	45.4927	15.556	G	4
	Zagreb	45.6847	15.939	G	9
Denmark	Aalborg (1)	57.0529	9.8693	E	18
	Aalborg (2)	57.0518	9.87275	E	11
Denmark	Kerteminde	55.4417	10.6562	E	5
	Roskilde	55.6563	12.058	E	10
	Skagen	57.7235	10.5852	E	11
	Thisted	56.9527	8.68665	E	6
England	Bath Hill	52.1768	-1.57377	A	55
	Beeston (1)	52.9277	-1.22071	A	6
	Beeston (2)	52.9323	-1.22064	A	98
	Bristol			A	3
	Bristol Station			A	3
	Fridaythorpe	54.0068	-0.70605	A	4
	Hampton	51.4158	-0.367692	A	8
	Laboratory stock			G	18
	Levant Mine (1)	50.1554	-5.67795	A	35
	Levant Mine (2)	50.1554	-5.67795	A	8
	Levant Mine (3)	50.1554	-5.67795	A	12
	Malham	54.1199	-2.18033	A	27
	St. Bees	54.4893	-3.58957	A	11
	St. Just	50.1326	-5.7006	A	4
	Truro (1)	50.1927	-4.97002	A	11
	Truro (2)	50.1591	-4.98778	A	4
	Truro (3)	50.2188	-5.0143	A	4
	Truro (4)	50.1811	-4.98333	A	2
	Truro (5)	50.1861	-4.97217	A	8
	Truro (6)	50.2549	-5.04311	A	17
	Truro (7)	50.2067	-4.95369	A	5
	Walton Hall	52.1701	-1.59002	A	52
	Walton Woods	52.1605	-1.58114	A	19
	Weekley	52.419	-0.698718	A	1
France	Alencon	48.3992	0.1014	D	12
France	Bagneres de Luchon	42.7886	0.590783	C	2
	Carol	42.4913	1.85283	C	3
	Chantonnay	46.6626	-1.11612	D	3
	La Roche-Bernard	47.5118	-2.28567	D	7
	Pont-L'Abbe	47.8839	-4.18257	D	6
	St. Bertrand de Comminges	43.028	0.722267	C	16
	St. Floxel	49.491	-1.3514	D	5
Germany	Frankfurt	50.111	8.67943	D	10
	Gommern	52.0833	11.7833	D	33
	Jessern	52.0167	14.1833	D	33
	Mecklenburg	53.5817	12.985	D	7
	Petershausen uber der Glonn	48.6817	11.8033	D	14
Hungary	Mende	47.4258	19.4483	G	10
Ireland	Belgrave Castle	53.3258	-6.26077	B	1
	Clonakilty (1)	51.5966	-8.8674	B	9
	Clonakilty (2)	51.6244	-8.88645	B	3
	Dingle Peninsula	52.2025	-10.406	B	17
	Doolin	53.0124	-9.3874	B	12
	Dublin	53.3185	-6.25138	B	4
	Dungiven	54.9509	-6.95747	B	3
	Graffy	53.9798	-8.99973	B	10
	Inis Oirr (1)	53.0641	-9.50928	G	6
	Inis Oirr (2)	53.0636	-9.53582	G	8
	Lisdoonvarna	53.0263	-9.29017	B	14
	Mount Sandel Wood	55.1134	-6.64995	B	4
	Mullaghmore (2)	54.4574	-8.44853	B	14
	Mullaghmore (3)	54.4542	-8.43432	B	10
	Slieve Carran (1)	53.0784	-8.99932	B	7
	Slieve Carran (2)	53.0787	-9	B	3
	Slieve Carran (3)	53.0792	-9.00208	B	2
	Slieve Carran (4)	53.0767	-9.00155	B	2
	Threecastles	52.9016	-7.16857	B	14
	Troyswood	52.7006	-7.3006	B	3
Isle of Man	Little London	54.2487	-4.53708	G	23
	The Ayres	54.4035	-4.41151	G	10
Italy	Empoli	43.6763	10.9672	G	2
Northern Ireland	Garron Point	55.0265	-6.02097	B	12
Norway	Arendal	58.4628	8.77052	E	9
Poland	Krakow	50.0547	19.9834	F	22
	Milcz	53.0322	16.87	F	27
	Siedlce	52.1706	22.2861	F	31
	Strzelino	54.5022	16.9475	F	32
	Warsaw	52.2328	21.0502	F	14
Scotland	Ardnamurchan	56.7424	-6.18062	G	10
	Colonsay	56.1032	-6.1809	G	10
	Mull	56.5783	-6.28342	G	4
	Oban	56.4278	-5.48395	G	12
Spain	Ainsa	42.3952	0.1935	C	1
	Benasque	42.5994	0.527	C	9
	El Pont de Suert	42.4091	0.741533	C	5
	La Pobla de Segur	42.2607	0.988433	C	7
	La Seu D'Urgell (1)	42.3546	1.49592	C	14
	La Seu D'Urgell (2)	42.3598	1.47955	C	11
	Roncevalles (1)	43.0093	-1.31907	C	9
	Roncevalles (2)	43.0093	-1.31907	C	3
	Sabinanigo	42.4108	-0.393117	C	2
	Santander (1)	43.4144	-3.74126	C	12
	Santander (2)	43.4871	-3.79268	C	15
	Seira	42.4429	0.38775	C	3
Sweden	Uppsala	59.8227	17.6308	E	3
	Ystad	55.4353	13.9146	E	4
Switzerland	Le Pont	46.6656	6.30538	G	4
					1172
