# Supplementary material for: Discrete or indiscrete? Redefining the colour polymorphism of the land snail Cepaea nemoralis
Source: Heredity (Edinb). 2019 Feb 26;123(2):162–75. doi: 10.1038/s41437-019-0189-z (PMC6629550; doi:10.1038/s41437-019-0189-z)
Supplement: Supplementary file 5 — Table S2 [file 41437_2019_189_MOESM5_ESM.xlsx]

## Sheet: Table S2
Table S2. Qualitative phenotype and quantitative reflectance data for the samples used in this study.
Number	ID	Location	Latitude	Longitude	Student colour	A.D. colour	Mclust classification	Banding	wl300	wl305	wl310	wl315	wl320	wl325	wl330	wl335	wl340	wl345	wl350	wl355	wl360	wl365	wl370	wl375	wl380	wl385	wl390	wl395	wl400	wl405	wl410	wl415	wl420	wl425	wl430	wl435	wl440	wl445	wl450	wl455	wl460	wl465	wl470	wl475	wl480	wl485	wl490	wl495	wl500
1	X0001.b.012.001.042.BathHill	Bath Hill	52.1768	-1.57377	B	B	3	O	1.53378	1.53849	1.54515	1.55371	1.56431	1.57673	1.59006	1.60613	1.62495	1.64603	1.66853	1.68204	1.70743	1.74059	1.77578	1.84614	1.93074	2.04056	2.17759	2.33492	2.52799	2.7559	3.00759	3.27996	3.57739	3.89837	4.24888	4.61971	5.02564	5.46255	5.88399	6.32269	6.75954	7.18661	7.61773	8.04075	8.45355	8.86672	9.28389	9.70014	10.1238
2	X0004.b.014.001.042.BathHill	Bath Hill	52.1768	-1.57377	B	P	3	O	1.43124	1.40458	1.38745	1.37983	1.38176	1.39335	1.41459	1.44534	1.48261	1.52721	1.57694	1.60438	1.66821	1.74958	1.83527	2.03104	2.25501	2.56612	3.01158	3.54344	4.14561	4.86869	5.63497	6.43641	7.30583	8.17387	9.09243	10.0203	10.9552	11.9163	12.8525	13.8013	14.7401	15.6495	16.548	17.4447	18.3309	19.2129	20.1053	20.9993	21.8742
3	X0007.b.025.001.042.BathHill	Bath Hill	52.1768	-1.57377	B	B	3	O	3.73267	3.71761	3.71054	3.7114	3.72056	3.73784	3.762	3.79531	3.83435	3.87936	3.93521	3.98161	4.05666	4.1514	4.25464	4.42936	4.63473	4.89324	5.23023	5.62328	6.05786	6.57585	7.10896	7.64964	8.22805	8.78425	9.3562	9.92479	10.488	11.0546	11.5944	12.1255	12.6425	13.1362	13.6159	14.0895	14.5359	14.9835	15.4439	15.9009	16.3685
4	X0010.b.032.001.042.BathHill	Bath Hill	52.1768	-1.57377	B	B	1	O	1.5549	1.54862	1.54576	1.54636	1.54995	1.55636	1.56601	1.57827	1.59403	1.61338	1.63248	1.64892	1.67016	1.6896	1.70777	1.74493	1.77622	1.83148	1.91637	2.01627	2.15678	2.32921	2.52648	2.75582	3.01601	3.28914	3.59318	3.90985	4.24102	4.5927	4.93637	5.29244	5.64786	5.99451	6.34313	6.69326	7.0399	7.39019	7.75082	8.11589	8.48227
5	X0013.b.033.001.042.BathHill	Bath Hill	52.1768	-1.57377	B	B	3	O	1.98245	2.04418	2.10996	2.17946	2.25626	2.3415	2.43051	2.53061	2.62778	2.72254	2.85449	3.00614	3.18415	3.3908	3.62117	3.88261	4.16665	4.48156	4.83238	5.21339	5.62498	6.07349	6.54722	7.04629	7.57507	8.12311	8.70649	9.30211	9.91467	10.5513	11.1742	11.8103	12.4431	13.0644	13.6853	14.2994	14.9087	15.5134	16.1201	16.7269	17.3209
6	X0016.b.034.001.042.BathHill	Bath Hill	52.1768	-1.57377	B	B	3	O	1.51592	1.52138	1.53076	1.54386	1.56157	1.58463	1.6128	1.64599	1.68067	1.7173	1.76168	1.80656	1.86336	1.93044	2.00461	2.10327	2.21288	2.34203	2.50131	2.6815	2.87208	3.0889	3.31439	3.54343	3.78489	4.02947	4.2862	4.54376	4.81288	5.09366	5.34721	5.60016	5.83888	6.04203	6.22541	6.41376	6.58094	6.75316	6.9438	7.13597	7.33751
7	X0019.b.035.001.042.BathHill	Bath Hill	52.1768	-1.57377	B	B	3	O	1.67834	1.64465	1.62104	1.60762	1.60416	1.6091	1.62373	1.64763	1.68104	1.72425	1.77149	1.8076	1.86836	1.94326	2.0232	2.16776	2.32765	2.54409	2.84636	3.20352	3.61069	4.09831	4.61217	5.15142	5.73736	6.3155	6.93514	7.54953	8.15319	8.76694	9.3421	9.91736	10.465	10.9708	11.4539	11.9056	12.3217	12.7151	13.0923	13.4461	13.7767
8	X0022.b.036.001.042.BathHill	Bath Hill	52.1768	-1.57377	B	B	3	O	1.65531	1.62364	1.60417	1.59736	1.60124	1.61669	1.64398	1.68219	1.73337	1.79753	1.86774	1.94228	2.02964	2.13098	2.24282	2.37117	2.51377	2.66894	2.83982	3.02634	3.22287	3.43694	3.6567	3.88117	4.11577	4.3512	4.59997	4.84674	5.09633	5.35226	5.58228	5.80259	6.01133	6.2025	6.382	6.55478	6.70684	6.85786	7.01785	7.17467	7.33115
9	X0025.b.037.001.042.BathHill	Bath Hill	52.1768	-1.57377	B	B	3	O	2.05006	2.05229	2.06032	2.07401	2.09505	2.12307	2.15429	2.19539	2.23817	2.2828	2.35566	2.44363	2.55428	2.68453	2.82982	3.01149	3.23071	3.46794	3.7305	4.02168	4.30785	4.61669	4.92454	5.21471	5.50509	5.80244	6.10018	6.40516	6.73706	7.08261	7.40453	7.73733	8.05137	8.33359	8.6042	8.85102	9.06271	9.2667	9.46917	9.65709	9.84856
10	X0028.b.040.001.042.BathHill	Bath Hill	52.1768	-1.57377	B	B	1	O	1.10326	1.08515	1.07314	1.06761	1.06729	1.07128	1.08076	1.09417	1.11563	1.14528	1.17399	1.20978	1.24341	1.26011	1.26955	1.28962	1.2927	1.31622	1.36525	1.42277	1.52323	1.65018	1.80363	1.98928	2.20372	2.44182	2.71109	3.00139	3.31369	3.65097	4.0002	4.37739	4.76352	5.1561	5.56455	5.9717	6.38693	6.80629	7.23745	7.67873	8.10697
11	X0031.b.041.001.042.BathHill	Bath Hill	52.1768	-1.57377	B	B	3	O	1.82107	1.76828	1.73336	1.7165	1.71618	1.73161	1.76412	1.81194	1.87953	1.96687	2.05771	2.14426	2.25468	2.38606	2.52903	2.7211	2.9489	3.20405	3.49618	3.82327	4.16113	4.52653	4.90944	5.30079	5.70875	6.14384	6.61762	7.09643	7.59332	8.11494	8.59504	9.07558	9.53809	9.96217	10.3662	10.7625	11.1326	11.4975	11.8731	12.2449	12.6059
12	X0034.b.047.001.042.BathHill	Bath Hill	52.1768	-1.57377	B	B	3	O	1.39037	1.33364	1.29112	1.26299	1.24825	1.24651	1.25914	1.28394	1.32315	1.37723	1.43788	1.50558	1.58637	1.67363	1.76774	1.88755	2.01612	2.16877	2.36037	2.57814	2.81134	3.07917	3.35355	3.62472	3.90856	4.1958	4.49192	4.79429	5.11285	5.44305	5.75727	6.08277	6.39474	6.68875	6.97834	7.23787	7.46674	7.68531	7.89371	8.08568	8.28327
13	X0037.b.048.001.042.BathHill	Bath Hill	52.1768	-1.57377	B	B	3	O	1.13104	1.09512	1.06937	1.05389	1.04964	1.05514	1.07061	1.09761	1.13308	1.17739	1.23726	1.30032	1.38713	1.49095	1.60661	1.77282	1.96164	2.18954	2.48074	2.81726	3.17496	3.59378	4.01884	4.43587	4.87319	5.30064	5.74014	6.17419	6.60407	7.03655	7.44368	7.84521	8.23024	8.5931	8.94216	9.27065	9.56971	9.85934	10.1505	10.4318	10.7007
14	X0040.b.049.001.042.BathHill	Bath Hill	52.1768	-1.57377	B	B	3	O	1.56077	1.5205	1.49095	1.47211	1.46537	1.46914	1.48291	1.50978	1.54692	1.594	1.66023	1.73599	1.83311	1.9419	2.06219	2.23046	2.41757	2.6466	2.93342	3.25978	3.62569	4.0549	4.50291	4.96678	5.46532	5.95688	6.46722	6.9821	7.50493	8.0404	8.55904	9.09025	9.60593	10.0954	10.5761	11.0334	11.4626	11.8834	12.3076	12.7225	13.124
15	X0043.b.050.001.042.BathHill	Bath Hill	52.1768	-1.57377	B	B	1	O	1.10629	1.05671	1.02006	0.996464	0.985011	0.985307	0.998432	1.02272	1.06065	1.11239	1.1688	1.2278	1.30065	1.37424	1.45048	1.56903	1.69599	1.86012	2.07644	2.32581	2.61628	2.95813	3.32478	3.71642	4.14275	4.5737	5.0225	5.49098	5.98645	6.5055	7.02981	7.58282	8.13561	8.68669	9.24981	9.79465	10.339	10.8737	11.3909	11.8977	12.3982
16	X0046.b.051.001.042.BathHill	Bath Hill	52.1768	-1.57377	B	B	1	O	1.30609	1.28085	1.26578	1.26163	1.26521	1.27676	1.29913	1.32704	1.36609	1.41715	1.4603	1.49975	1.5436	1.57255	1.59217	1.64858	1.69689	1.78018	1.91688	2.08113	2.29082	2.55059	2.8364	3.14387	3.48317	3.8403	4.22136	4.62699	5.06562	5.53291	6.00662	6.50404	7.01373	7.53169	8.06585	8.61046	9.17002	9.73741	10.3173	10.9105	11.5027
17	X0049.b.052.001.042.BathHill	Bath Hill	52.1768	-1.57377	B	B	1	O	0.681809	0.693728	0.706164	0.718959	0.732973	0.74851	0.764382	0.782547	0.800611	0.818367	0.841094	0.858753	0.887222	0.920076	0.954763	1.0241	1.10041	1.20706	1.35001	1.51545	1.72151	1.96297	2.23636	2.54936	2.89881	3.26448	3.65692	4.07318	4.51661	4.98831	5.47739	6.00133	6.53539	7.07694	7.63631	8.19234	8.76835	9.34058	9.90436	10.4708	11.0191
18	X0052.b.053.001.042.BathHill	Bath Hill	52.1768	-1.57377	B	B	3	O	1.57296	1.55362	1.54026	1.53307	1.53154	1.53516	1.5454	1.56019	1.58008	1.60574	1.63195	1.65555	1.68782	1.7139	1.73661	1.79893	1.85811	1.9549	2.10839	2.2932	2.52355	2.81094	3.12209	3.45612	3.82518	4.19784	4.59844	5.00711	5.42796	5.86764	6.28961	6.72175	7.14427	7.54815	7.94696	8.33263	8.70446	9.06857	9.43037	9.78553	10.1301
19	X0055.b.054.001.042.BathHill	Bath Hill	52.1768	-1.57377	B	B	3	O	0.86241	0.818852	0.785475	0.762424	0.749004	0.745351	0.751081	0.766019	0.79174	0.828406	0.869131	0.914404	0.968929	1.02393	1.08145	1.1654	1.25851	1.37237	1.51326	1.67261	1.85617	2.07445	2.30332	2.53522	2.78201	3.03479	3.29755	3.57132	3.86282	4.16799	4.47217	4.79636	5.11439	5.42372	5.73693	6.02722	6.30321	6.57009	6.82713	7.0734	7.31218
20	X0058.b.055.001.042.BathHill	Bath Hill	52.1768	-1.57377	B	B	1	O	2.15974	2.10925	2.06689	2.03268	2.00584	1.98617	1.97462	1.97032	1.97632	1.99357	2.00749	2.01693	2.03367	2.04996	2.06633	2.11297	2.16897	2.24696	2.34865	2.46602	2.61726	2.80641	3.01233	3.2359	3.48342	3.73325	4.00482	4.27915	4.56119	4.8569	5.12945	5.40164	5.66353	5.90609	6.13872	6.36326	6.57169	6.77671	6.98564	7.19034	7.38981
21	X0061.p.013.001.042.BathHill	Bath Hill	52.1768	-1.57377	P	P	3	O	0.010835	0.034484	0.0596465	0.0860055	0.114715	0.14595	0.177214	0.21293	0.248897	0.284573	0.326549	0.345411	0.395137	0.478903	0.575033	0.737148	0.931185	1.17531	1.49438	1.86826	2.27342	2.74434	3.23478	3.74201	4.28638	4.82105	5.37987	5.93889	6.48612	7.03683	7.58624	8.14851	8.70275	9.25267	9.80395	10.3236	10.8368	11.3247	11.7804	12.2163	12.6203
22	X0064.p.015.001.042.BathHill	Bath Hill	52.1768	-1.57377	P	P	2	O	0.377665	0.367874	0.361559	0.358773	0.359803	0.364645	0.372018	0.384182	0.399222	0.417019	0.440362	0.453495	0.486108	0.521403	0.555713	0.656642	0.760892	0.929617	1.18637	1.49418	1.88539	2.37036	2.90074	3.48951	4.1482	4.79933	5.49505	6.20465	6.9137	7.64257	8.37678	9.12753	9.88628	10.6616	11.4537	12.2347	13.0376	13.8235	14.5861	15.344	16.0644
23	X0067.p.016.001.042.BathHill	Bath Hill	52.1768	-1.57377	P	P	3	O	0.646961	0.665182	0.684658	0.705072	0.728706	0.756092	0.783568	0.817284	0.847951	0.875646	0.921198	0.951747	1.01845	1.12596	1.2526	1.44993	1.69195	1.97876	2.33756	2.75557	3.18612	3.67992	4.18087	4.67931	5.20206	5.69998	6.20196	6.69651	7.17951	7.65932	8.12392	8.57995	9.02467	9.46541	9.9008	10.3085	10.7018	11.0752	11.4208	11.7455	12.0574
24	X0070.p.017.001.042.BathHill	Bath Hill	52.1768	-1.57377	B	P	3	O	0.0312885	0.0918155	0.145757	0.192429	0.235769	0.276751	0.308764	0.342942	0.36616	0.377332	0.412316	0.434236	0.489792	0.590783	0.71313	0.887826	1.1008	1.35486	1.65113	1.98607	2.36398	2.78063	3.23951	3.75653	4.32325	4.90606	5.52422	6.1722	6.83257	7.51729	8.26403	9.07443	9.90612	10.7781	11.6952	12.5784	13.5045	14.4048	15.2411	16.0583	16.8444
25	X0073.p.018.001.042.BathHill	Bath Hill	52.1768	-1.57377	P	P	3	O	0.039449	0.121197	0.201435	0.279306	0.360503	0.447001	0.530945	0.624955	0.709598	0.784363	0.903199	1.03003	1.19681	1.42578	1.69441	2.00105	2.36498	2.74884	3.15026	3.58428	4.01684	4.47706	4.94062	5.40407	5.87831	6.33535	6.78903	7.23924	7.68283	8.1234	8.56414	9.00205	9.43634	9.87114	10.3053	10.7326	11.1659	11.5878	11.9891	12.3797	12.7578
26	X0076.p.019.001.042.BathHill	Bath Hill	52.1768	-1.57377	P	P	3	B	0.409421	0.409243	0.414064	0.42303	0.440603	0.468502	0.500533	0.546618	0.591739	0.635232	0.716512	0.801339	0.928736	1.11831	1.34631	1.62185	1.95582	2.31984	2.72101	3.16558	3.60963	4.0956	4.58145	5.05476	5.53941	6.01056	6.48162	6.94688	7.40988	7.87157	8.31516	8.76279	9.18929	9.58817	9.97282	10.3245	10.6434	10.9435	11.2198	11.4709	11.7223
27	X0079.p.020.001.042.BathHill	Bath Hill	52.1768	-1.57377	P	P	3	M	1.6218	1.62545	1.62962	1.63401	1.64101	1.65114	1.66057	1.67572	1.68824	1.69778	1.72656	1.75172	1.80253	1.86908	1.94435	2.08591	2.24823	2.46757	2.76046	3.10229	3.51086	4.0023	4.53047	5.09924	5.72439	6.34856	7.00375	7.6787	8.37243	9.09101	9.81643	10.5735	11.3317	12.0947	12.8739	13.6238	14.3738	15.1069	15.8168	16.5144	17.1886
28	X0082.p.021.001.042.BathHill	Bath Hill	52.1768	-1.57377	P	P	2	M	0.0137385	0.0467475	0.081444	0.117012	0.159473	0.210413	0.26051	0.325167	0.383431	0.434454	0.539516	0.660258	0.827497	1.06448	1.34704	1.66728	2.0421	2.44861	2.87694	3.34052	3.83668	4.36992	4.93077	5.5327	6.17303	6.8107	7.47981	8.15568	8.82096	9.49434	10.1848	10.8967	11.6078	12.3403	13.0925	13.7966	14.5185	15.1976	15.8074	16.3838	16.9007
29	X0085.p.022.001.042.BathHill	Bath Hill	52.1768	-1.57377	P	P	2	O	0.024842	0.0754155	0.125029	0.173336	0.222597	0.273516	0.322779	0.375808	0.424641	0.46909	0.526834	0.569244	0.64105	0.739151	0.848171	1.02936	1.24538	1.51082	1.84996	2.24363	2.66916	3.16913	3.68488	4.21303	4.77732	5.31124	5.84395	6.37879	6.91087	7.44451	7.98858	8.5531	9.10755	9.66306	10.226	10.7403	11.2492	11.7237	12.137	12.5132	12.8668
30	X0088.p.023.001.042.BathHill	Bath Hill	52.1768	-1.57377	P	P	3	O	0.028887	0.0890395	0.149671	0.210295	0.273794	0.341066	0.407751	0.480991	0.550049	0.614714	0.699587	0.76906	0.876769	1.03219	1.21068	1.45818	1.76005	2.10071	2.49177	2.93272	3.39189	3.90259	4.43006	4.96269	5.51881	6.07751	6.64382	7.22716	7.82731	8.44292	9.08569	9.75767	10.4399	11.1473	11.8804	12.5886	13.3135	14.0233	14.6961	15.3554	16.0034
31	X0091.p.024.001.042.BathHill	Bath Hill	52.1768	-1.57377	P	P	2	O	0.370642	0.389539	0.40611	0.420405	0.434078	0.446806	0.454831	0.464854	0.469839	0.470081	0.487486	0.50774	0.543116	0.579476	0.616718	0.700705	0.789474	0.924514	1.11813	1.34682	1.6396	1.99423	2.38813	2.84333	3.35757	3.859	4.3934	4.93959	5.47823	6.02857	6.60248	7.20292	7.80967	8.43821	9.08897	9.71235	10.3643	10.9854	11.5505	12.0938	12.5933
32	X0094.p.026.001.042.BathHill	Bath Hill	52.1768	-1.57377	P	P	3	B	0.277143	0.2925	0.306137	0.317819	0.329573	0.341875	0.351533	0.363781	0.369159	0.368398	0.381456	0.381002	0.40906	0.459152	0.516659	0.651775	0.807333	1.02935	1.34729	1.72798	2.17489	2.71754	3.29588	3.91106	4.58534	5.25183	5.95797	6.6718	7.3815	8.10645	8.8277	9.56279	10.2953	11.0378	11.7915	12.5099	13.2385	13.9303	14.5723	15.1912	15.7562
33	X0097.p.028.001.042.BathHill	Bath Hill	52.1768	-1.57377	P	P	3	M	0.3068	0.351963	0.413079	0.489104	0.586001	0.706171	0.841804	1.00512	1.17453	1.34988	1.58861	1.85183	2.1754	2.59116	3.07005	3.5918	4.18906	4.81788	5.48023	6.19269	6.89952	7.64101	8.3883	9.13251	9.89082	10.6423	11.4001	12.1584	12.9154	13.6743	14.4325	15.2041	15.9637	16.7103	17.4543	18.1716	18.8808	19.5679	20.2285	20.8697	21.482
34	X0100.p.029.001.042.BathHill	Bath Hill	52.1768	-1.57377	P	P	3	B	0.385629	0.382512	0.382571	0.385257	0.392941	0.406771	0.42376	0.448491	0.472279	0.495039	0.53359	0.556388	0.614891	0.708553	0.818615	1.00352	1.21315	1.49168	1.8592	2.28665	2.79226	3.39124	4.03956	4.74747	5.52643	6.31053	7.1558	8.01243	8.86733	9.74734	10.6189	11.515	12.4031	13.2814	14.1637	15.015	15.8734	16.6967	17.479	18.2409	18.9397
35	X0103.p.030.001.042.BathHill	Bath Hill	52.1768	-1.57377	P	P	3	O	0.0008615	0.0001395	0.0021975	0.007153	0.015557	0.0272335	0.040853	0.0588035	0.0779365	0.098424	0.128698	0.159503	0.203903	0.262432	0.328943	0.41457	0.503784	0.61669	0.762023	0.928636	1.12191	1.34079	1.58068	1.83862	2.1178	2.42301	2.75544	3.10945	3.47915	3.86793	4.28519	4.73393	5.20082	5.69287	6.21151	6.72779	7.26391	7.80302	8.34311	8.89286	9.43288
36	X0106.p.031.001.042.BathHill	Bath Hill	52.1768	-1.57377	P	P	3	B	1.7152	1.71103	1.70685	1.70231	1.69897	1.69757	1.69621	1.69773	1.69748	1.69538	1.69982	1.69583	1.70868	1.73953	1.77798	1.8619	1.95184	2.08896	2.28242	2.51046	2.80784	3.1682	3.57363	4.03898	4.56281	5.09854	5.68483	6.28934	6.90563	7.5507	8.19644	8.86418	9.53676	10.2153	10.907	11.5883	12.2849	12.969	13.6315	14.2877	14.9238
37	X0109.p.039.001.042.BathHill	Bath Hill	52.1768	-1.57377	P	P	1	B	0.391953	0.387755	0.387797	0.392075	0.399755	0.41085	0.426926	0.445246	0.46833	0.496423	0.517504	0.527267	0.543914	0.563036	0.580658	0.623636	0.666375	0.732863	0.828777	0.941393	1.09019	1.26767	1.47245	1.70294	1.95893	2.24467	2.55547	2.89678	3.27144	3.67614	4.11372	4.59057	5.09055	5.61909	6.17987	6.74612	7.34619	7.95013	8.54961	9.16036	9.7641
38	X0112.p.042.001.042.BathHill	Bath Hill	52.1768	-1.57377	P	P	2	B	1.12092	1.11126	1.10448	1.10019	1.1011	1.10807	1.11713	1.13465	1.14908	1.1607	1.19521	1.21701	1.27981	1.37946	1.49704	1.70556	1.95555	2.27462	2.69884	3.1985	3.74148	4.38267	5.04718	5.72405	6.44813	7.15604	7.88479	8.61669	9.34242	10.0752	10.808	11.5528	12.2952	13.0426	13.7967	14.5254	15.2637	15.9719	16.6462	17.3061	17.9095
39	X0115.p.043.001.042.BathHill	Bath Hill	52.1768	-1.57377	P	P	3	B	0.808449	0.807716	0.810685	0.81713	0.827982	0.843544	0.862237	0.88666	0.91171	0.93764	0.969477	0.97454	1.01591	1.08221	1.15512	1.33073	1.53995	1.82664	2.23172	2.71667	3.26243	3.92097	4.61125	5.33057	6.1112	6.86352	7.63765	8.41689	9.19729	9.9903	10.7721	11.5652	12.3474	13.1194	13.8913	14.6363	15.381	16.0969	16.7758	17.4322	18.0506
40	X0118.p.045.001.042.BathHill	Bath Hill	52.1768	-1.57377	P	P	3	B	0.845051	0.842393	0.842835	0.84626	0.852638	0.861935	0.873815	0.888948	0.907508	0.9292	0.948832	0.950396	0.96977	0.987228	0.999703	1.08543	1.17075	1.32833	1.58624	1.89935	2.30599	2.82594	3.38823	4.01263	4.71639	5.38425	6.09893	6.80434	7.47587	8.14906	8.79744	9.43829	10.063	10.6679	11.2591	11.833	12.3984	12.9406	13.4573	13.9554	14.4224
41	X0121.p.046.001.042.BathHill	Bath Hill	52.1768	-1.57377	P	P	3	B	0.929224	0.912807	0.902704	0.898405	0.902123	0.916149	0.934905	0.966869	0.998747	1.03014	1.0894	1.12896	1.22348	1.37763	1.56044	1.85331	2.22227	2.66287	3.21315	3.85218	4.5049	5.25068	6.00704	6.76619	7.5668	8.31688	9.05299	9.78459	10.502	11.2095	11.9291	12.665	13.39	14.1057	14.8207	15.5082	16.1986	16.8582	17.4658	18.0436	18.5989
42	X0124.y.001.001.042.BathHill	Bath Hill	52.1768	-1.57377	Y	Y	2	O	1.62483	1.55842	1.50537	1.4654	1.43968	1.42871	1.43082	1.4487	1.47817	1.51904	1.5761	1.62295	1.70916	1.82366	1.95387	2.18304	2.45596	2.80126	3.24831	3.76889	4.34758	5.0238	5.73984	6.47967	7.27282	8.08	8.89108	9.75825	10.6742	11.625	12.6843	13.8214	15.0283	16.3606	17.7926	19.2206	20.7992	22.3243	23.7805	25.2564	26.5412
43	X0127.y.002.001.042.BathHill	Bath Hill	52.1768	-1.57377	Y	Y	2	B	2.01888	1.96973	1.94185	1.93544	1.95138	1.99199	2.05367	2.14132	2.24586	2.36748	2.53003	2.71666	2.94394	3.21684	3.52639	3.88753	4.30469	4.75401	5.24965	5.79337	6.32998	6.90359	7.48159	8.02875	8.57545	9.14751	9.68809	10.2818	10.9427	11.6307	12.4124	13.252	14.1622	15.1813	16.2847	17.4251	18.692	19.9507	21.2191	22.5423	23.7324
44	X0130.y.003.001.042.BathHill	Bath Hill	52.1768	-1.57377	Y	Y	2	O	1.31764	1.32146	1.32824	1.33796	1.35087	1.367	1.38586	1.40828	1.43228	1.45812	1.48545	1.49559	1.52724	1.57272	1.62111	1.73132	1.85739	2.03254	2.28581	2.58979	2.93136	3.3446	3.77638	4.21245	4.68009	5.14687	5.6145	6.10746	6.60786	7.11556	7.69357	8.29949	8.95884	9.71057	10.5244	11.3623	12.3038	13.2294	14.1506	15.1099	15.9427
45	X0133.y.004.001.042.BathHill	Bath Hill	52.1768	-1.57377	Y	Y	2	O	2.50895	2.48199	2.46651	2.4627	2.47092	2.49246	2.52448	2.57119	2.62682	2.69131	2.77826	2.86766	2.99025	3.15484	3.34506	3.58072	3.86667	4.17491	4.51954	4.9045	5.27329	5.67514	6.06611	6.41631	6.75789	7.09604	7.4043	7.72883	8.06485	8.3962	8.78645	9.19827	9.64741	10.1659	10.7312	11.308	11.9596	12.5938	13.2204	13.8715	14.4154
46	X0136.y.005.001.042.BathHill	Bath Hill	52.1768	-1.57377	Y	Y	2	O	2.01972	1.97332	1.93781	1.91315	1.89949	1.89683	1.90395	1.92283	1.95256	1.99295	2.04164	2.08005	2.1475	2.23818	2.34035	2.51173	2.71635	2.96988	3.29934	3.68412	4.09532	4.57811	5.07383	5.56539	6.08369	6.59382	7.10123	7.62566	8.1577	8.69501	9.27588	9.87955	10.5131	11.2069	11.9427	12.6753	13.479	14.2499	14.9869	15.7326	16.3668
47	X0139.y.006.001.042.BathHill	Bath Hill	52.1768	-1.57377	Y	Y	3	B	1.22862	1.24312	1.25971	1.27808	1.2985	1.32151	1.34713	1.37502	1.4028	1.43083	1.45226	1.44467	1.46296	1.49188	1.51686	1.64354	1.76662	1.99311	2.3603	2.80617	3.39253	4.12597	4.93918	5.84688	6.86604	7.90338	9.03329	10.1966	11.3906	12.6398	13.872	15.1607	16.4322	17.6854	18.9525	20.1445	21.3256	22.4484	23.5038	24.517	25.4426
48	X0142.y.007.001.042.BathHill	Bath Hill	52.1768	-1.57377	Y	Y	2	O	1.4243	1.41281	1.40669	1.406	1.41059	1.42042	1.43581	1.45621	1.48167	1.51243	1.54214	1.55502	1.5885	1.62788	1.66635	1.77274	1.87822	2.05094	2.31569	2.63325	3.04171	3.54471	4.10179	4.71148	5.38831	6.10115	6.88084	7.69486	8.54106	9.43243	10.3344	11.284	12.2446	13.2267	14.2404	15.2185	16.2252	17.1939	18.1322	19.066	19.8945
49	X0145.y.008.001.042.BathHill	Bath Hill	52.1768	-1.57377	Y	Y	2	O	1.58057	1.54574	1.52133	1.50712	1.50422	1.51264	1.53161	1.56293	1.60307	1.65206	1.71184	1.75532	1.83635	1.95243	2.08544	2.30282	2.56155	2.87992	3.29906	3.79074	4.3009	4.90255	5.50723	6.08078	6.67429	7.2531	7.81177	8.38902	8.98041	9.57351	10.2183	10.8983	11.6046	12.368	13.1755	13.9609	14.7998	15.6042	16.3742	17.147	17.8151
50	X0148.y.009.001.042.BathHill	Bath Hill	52.1768	-1.57377	Y	Y	2	B	1.36588	1.35752	1.35807	1.3671	1.38614	1.41563	1.45278	1.50225	1.55824	1.62029	1.70108	1.77656	1.88523	2.02931	2.19289	2.42007	2.69964	3.01564	3.37808	3.78555	4.20766	4.68104	5.16329	5.63766	6.12915	6.62098	7.10868	7.61543	8.15131	8.70265	9.26988	9.86422	10.4657	11.0901	11.7389	12.3601	13.0075	13.6197	14.194	14.7572	15.2414
51	X0151.y.010.001.042.BathHill	Bath Hill	52.1768	-1.57377	Y	Y	2	B	1.37701	1.5188	1.65725	1.79099	1.92858	2.07352	2.21497	2.3697	2.50666	2.62594	2.81118	3.0123	3.26854	3.61036	4.00787	4.45408	4.97651	5.52717	6.10927	6.73867	7.35293	7.99586	8.64249	9.26669	9.89189	10.5328	11.1531	11.8076	12.5039	13.2176	14.0001	14.8355	15.7091	16.6531	17.6556	18.648	19.7306	20.7718	21.7713	22.7816	23.6462
52	X0154.y.011.001.042.BathHill	Bath Hill	52.1768	-1.57377	Y	Y	3	B	1.25117	1.19428	1.14881	1.11484	1.09109	1.07729	1.07534	1.08207	1.10096	1.13232	1.15841	1.16663	1.19628	1.21808	1.23326	1.3429	1.45906	1.65792	1.97826	2.36855	2.85088	3.45503	4.10781	4.80989	5.58809	6.36073	7.1691	8.00474	8.86728	9.76258	10.6741	11.6393	12.6017	13.5721	14.5679	15.5042	16.4547	17.3528	18.181	18.9753	19.689
53	X0157.y.027.001.042.BathHill	Bath Hill	52.1768	-1.57377	Y	Y	3	B	2.43549	2.36935	2.31043	2.25853	2.21452	2.17864	2.14937	2.12933	2.11609	2.10985	2.1121	2.11079	2.13066	2.15517	2.18264	2.2832	2.38727	2.5658	2.8345	3.15544	3.58862	4.12166	4.7256	5.41937	6.20394	7.01296	7.88451	8.804	9.76185	10.7701	11.8234	12.9273	14.0754	15.2786	16.5352	17.8189	19.1701	20.5335	21.9139	23.3309	24.7141
54	X0160.y.038.001.042.BathHill	Bath Hill	52.1768	-1.57377	P	P	3	B	0.863962	0.88058	0.897045	0.913511	0.92977	0.945462	0.960468	0.975122	0.988538	1.00112	1.01164	1.01048	1.01916	1.01644	1.00425	1.05033	1.08544	1.18504	1.36989	1.59854	1.92766	2.34686	2.82543	3.37504	4.00011	4.65008	5.35861	6.1067	6.88439	7.70443	8.56118	9.46566	10.4011	11.384	12.4141	13.4415	14.5264	15.5966	16.6489	17.7141	18.7128
55	X0163.y.044.001.042.BathHill	Bath Hill	52.1768	-1.57377	P	P	3	B	1.1294	1.1201	1.11748	1.12082	1.12982	1.14391	1.16455	1.18945	1.22292	1.26487	1.29748	1.31024	1.33766	1.36342	1.38335	1.46744	1.55218	1.69486	1.9116	2.17029	2.51509	2.94031	3.42021	3.95747	4.558	5.19787	5.90719	6.64904	7.43195	8.26619	9.08701	9.94347	10.8015	11.6528	12.5168	13.3647	14.2165	15.0554	15.8834	16.708	17.508
56	X0166.y.001.001.026.Belgard	Belgrave Castle	53.3258	-6.26077	Y	P	3	B	2.05082	2.07438	2.10258	2.13558	2.17249	2.21301	2.25834	2.30646	2.358	2.41374	2.46406	2.49408	2.54242	2.58506	2.61856	2.73401	2.84812	3.03716	3.34	3.7066	4.1535	4.69723	5.29423	5.95306	6.68584	7.43017	8.23699	9.0609	9.88961	10.7485	11.6061	12.4845	13.3724	14.276	15.1955	16.1034	17.0466	17.9603	18.8444	19.7261	20.5276
57	X0169.y.001.001.039.Ainsa	Ainsa	42.3952	0.1935	Y	Y	3	B	0.925014	0.923917	0.923439	0.923195	0.924347	0.927639	0.931195	0.937839	0.940926	0.940693	0.946402	0.933177	0.947214	0.972337	0.997718	1.11892	1.25873	1.48058	1.82826	2.25278	2.75086	3.37751	4.03092	4.7262	5.49659	6.19014	6.88949	7.57059	8.20219	8.81314	9.42619	10.0377	10.6312	11.2165	11.7955	12.3383	12.8863	13.3884	13.8263	14.2268	14.5635
58	X0172.p.001.001.014.Arendal	Arendal	58.4628	8.77052	P	P	3	M	0.233891	0.207987	0.195488	0.195838	0.212269	0.246008	0.292617	0.359042	0.432581	0.513282	0.635497	0.778648	0.958792	1.18155	1.43723	1.73873	2.08793	2.47125	2.89905	3.37012	3.84811	4.3661	4.89407	5.43259	5.99469	6.53397	7.06088	7.59679	8.14518	8.69849	9.26924	9.86751	10.4607	11.0527	11.6543	12.2272	12.8081	13.3618	13.8631	14.3363	14.792
59	X0175.p.002.001.014.Arendal	Arendal	58.4628	8.77052	P	P	3	B	0.790124	0.823385	0.85456	0.883557	0.91016	0.934384	0.956375	0.975843	0.99141	1.00349	1.00789	0.984321	0.97795	0.971015	0.956461	1.01108	1.05484	1.17652	1.39949	1.67637	2.0776	2.59133	3.17425	3.85591	4.63674	5.41773	6.28305	7.16352	8.04535	8.96291	9.84965	10.7431	11.6292	12.4988	13.3664	14.2279	15.0784	15.9275	16.7689	17.6014	18.452
60	X0178.p.003.001.014.Arendal	Arendal	58.4628	8.77052	P	P	3	M	1.30246	1.31589	1.33418	1.35694	1.38578	1.42126	1.46067	1.50838	1.55588	1.6035	1.66502	1.70097	1.78172	1.90138	2.03587	2.28218	2.58713	2.96361	3.45428	4.03123	4.63898	5.361	6.08837	6.80722	7.56645	8.26503	8.96063	9.63255	10.2754	10.9029	11.4848	12.0373	12.5565	13.0343	13.4789	13.8997	14.2796	14.6388	14.9736	15.2776	15.5875
61	X0181.p.004.001.014.Arendal	Arendal	58.4628	8.77052	P	Y	2	B	0.0936625	0.058929	0.031448	0.010264	0.0006965	0.003323	0.0123265	0.038728	0.0662015	0.0938805	0.161197	0.218494	0.33585	0.529052	0.76471	1.09041	1.47344	1.93464	2.49588	3.13701	3.84655	4.66489	5.52429	6.4419	7.43591	8.39028	9.38738	10.3746	11.3178	12.2567	13.1989	14.1582	15.0965	16.0358	16.9791	17.8411	18.7092	19.4991	20.1747	20.7864	21.2962
62	X0184.p.005.001.014.Arendal	Arendal	58.4628	8.77052	P	P	3	B	1.60461	1.59366	1.59352	1.60411	1.62633	1.66062	1.70605	1.76398	1.83038	1.90565	1.99278	2.06607	2.17615	2.30282	2.43736	2.68038	2.94706	3.30494	3.79873	4.37837	5.04903	5.87124	6.72841	7.62121	8.59193	9.50554	10.4382	11.3647	12.2629	13.1577	14.0464	14.9206	15.7967	16.68	17.5633	18.4594	19.3766	20.286	21.1778	22.0664	22.9455
63	X0187.p.006.001.014.Arendal	Arendal	58.4628	8.77052	P	P	3	B	0.187206	0.141496	0.100882	0.0646225	0.0368925	0.019281	0.0060845	0.0063815	0.005214	0.0022805	0.0348045	0.065973	0.142086	0.268993	0.426634	0.657825	0.927406	1.26414	1.69251	2.18826	2.73902	3.37704	4.05194	4.77302	5.55647	6.32032	7.10691	7.90723	8.69695	9.49394	10.3327	11.1951	12.0836	13.0202	13.9914	14.9604	15.9776	16.9836	17.959	18.9362	19.8801
64	X0190.p.007.001.014.Arendal	Arendal	58.4628	8.77052	P	P	3	B	0.120461	0.087287	0.0591045	0.035569	0.01813	0.0072875	0.000677	0.0021565	0.0058395	0.011542	0.029921	0.03406	0.0705595	0.124596	0.185159	0.334827	0.499323	0.749059	1.11338	1.54804	2.08539	2.74189	3.45713	4.26706	5.17769	6.04722	6.98037	7.90275	8.7725	9.64266	10.5041	11.3587	12.2076	13.0552	13.8983	14.7299	15.5769	16.3995	17.1879	17.961	18.6857
65	X0193.p.008.001.014.Arendal	Arendal	58.4628	8.77052	P	P	3	M	0.0005785	0.005464	0.009973	0.0132095	0.021065	0.0355725	0.0485095	0.073029	0.0870245	0.0923375	0.14523	0.206673	0.313462	0.491762	0.714265	0.970955	1.27435	1.61039	1.97519	2.37684	2.80934	3.28089	3.77813	4.31492	4.88965	5.45265	6.03579	6.62736	7.20164	7.77687	8.39599	9.04429	9.70363	10.4084	11.1483	11.8393	12.5688	13.2524	13.8475	14.4065	14.9046
66	X0196.p.009.001.014.Arendal	Arendal	58.4628	8.77052	P	P	3	M	2.487	2.52284	2.56772	2.6211	2.68401	2.75718	2.83913	2.93218	3.03222	3.13894	3.25578	3.35503	3.48978	3.66524	3.85999	4.11915	4.40394	4.74959	5.17941	5.6678	6.21746	6.86438	7.53382	8.23963	9.00432	9.71599	10.4552	11.1707	11.8349	12.4819	13.0921	13.6596	14.2135	14.7585	15.2838	15.8089	16.3209	16.8248	17.3146	17.7905	18.2776
67	X0199.b.001.001.023.Beeston	Beeston (1)	52.9277	-1.22071	B	B	1	O	4.05894	4.35406	4.63385	4.89822	5.15003	5.3895	5.61162	5.82489	6.01806	6.19114	6.37632	6.54874	6.73611	6.94643	7.16255	7.40341	7.67411	7.94861	8.22661	8.51799	8.79711	9.0749	9.3553	9.63439	9.91046	10.1887	10.4685	10.7516	11.0336	11.3162	11.6172	11.9395	12.2571	12.5943	12.948	13.2439	13.5624	13.8217	13.9672	14.0567	14.0927
68	X0202.b.002.001.023.Beeston	Beeston (1)	52.9277	-1.22071	B	B	1	O	0.141828	0.414222	0.667336	0.900892	1.11907	1.32257	1.50456	1.67626	1.81823	1.93131	2.07143	2.21113	2.3665	2.55701	2.76281	2.96293	3.18096	3.39329	3.59373	3.79765	3.99008	4.16872	4.34406	4.52587	4.7053	4.86544	5.01156	5.15768	5.26673	5.35101	5.51386	5.69903	5.91042	6.22002	6.58989	6.8874	7.24892	7.5432	7.69298	7.78651	7.8121
69	X0259.y.001.001.005.Bourg	Carol	42.4913	1.85283	Y	Y	3	B	2.30465	2.26068	2.22721	2.20445	2.19054	2.1857	2.19146	2.20406	2.22699	2.26129	2.28479	2.28533	2.3057	2.32323	2.33375	2.42456	2.49947	2.66238	2.95194	3.30877	3.78268	4.37313	5.03754	5.79084	6.64044	7.52096	8.50305	9.50837	10.545	11.6396	12.6765	13.7469	14.7836	15.7557	16.7077	17.614	18.4816	19.3146	20.1175	20.8879	21.6223
70	X0262.y.002.001.005.Bourg	Carol	42.4913	1.85283	Y	Y	3	B	2.58907	2.58884	2.60727	2.64389	2.70137	2.78072	2.8781	2.99965	3.1347	3.28329	3.46952	3.6612	3.90585	4.21261	4.55921	4.98099	5.45526	5.99284	6.61871	7.31657	8.05382	8.87819	9.7266	10.596	11.5129	12.4141	13.357	14.2874	15.2123	16.1497	17.0103	17.8578	18.6542	19.3717	20.0419	20.6675	21.2277	21.7541	22.2546	22.7135	23.1542
71	X0265.y.004.001.005.Bourg	Carol	42.4913	1.85283	Y	Y	3	B	8.00028	8.22406	8.455	8.69285	8.9365	9.18616	9.44385	9.70609	9.9771	10.2567	10.5213	10.75	11.0024	11.2717	11.5411	11.8907	12.2641	12.6948	13.2137	13.7908	14.4161	15.1361	15.8729	16.6254	17.4232	18.1833	18.9715	19.7339	20.4633	21.1866	21.841	22.4526	23.0302	23.5617	24.0516	24.5254	24.9598	25.3737	25.7829	26.1732	26.5381
72	X0268.b.001.001.029.breeding	Laboratory stock	NA	NA	B	P	3	O	1.54105	1.54902	1.55636	1.56299	1.56987	1.5768	1.58152	1.58817	1.59314	1.59611	1.60727	1.61187	1.6319	1.66415	1.70087	1.77308	1.85485	1.96991	2.12889	2.31664	2.54267	2.8122	3.10564	3.42763	3.78354	4.14452	4.53418	4.93367	5.33581	5.75083	6.16978	6.60505	7.04172	7.48177	7.93067	8.36675	8.80702	9.23739	9.65619	10.0704	10.4657
73	X0271.b.002.001.029.breeding	Laboratory stock	NA	NA	B	P	3	O	4.84922	4.89016	4.93502	4.98398	5.03744	5.09496	5.15514	5.22066	5.28939	5.36137	5.44355	5.52796	5.62555	5.72114	5.81655	5.96143	6.12721	6.32357	6.57313	6.85921	7.15044	7.48048	7.81678	8.15516	8.51082	8.84806	9.17918	9.50987	9.84649	10.1863	10.5179	10.8578	11.1854	11.4896	11.7832	12.0677	12.3466	12.6117	12.8563	13.0859	13.3074
74	X0274.b.005.001.029.breeding	Laboratory stock	NA	NA	P	P	1	O	1.36008	1.35914	1.36079	1.36536	1.37226	1.38128	1.39266	1.4061	1.42256	1.442	1.46027	1.47394	1.49316	1.51444	1.53512	1.57326	1.61786	1.67593	1.75801	1.85536	1.95307	2.06175	2.17496	2.29402	2.42199	2.54545	2.66853	2.79439	2.91728	3.03876	3.17425	3.31793	3.46909	3.62898	3.79559	3.96744	4.14975	4.33548	4.52439	4.71906	4.91043
75	X0277.b.006.001.029.breeding	Laboratory stock	NA	NA	B	P	3	O	1.33964	1.29837	1.2647	1.23877	1.21956	1.20686	1.20248	1.20337	1.21498	1.23702	1.25381	1.2707	1.28823	1.29711	1.30274	1.32432	1.34149	1.37433	1.42371	1.48047	1.57115	1.6901	1.82643	1.98336	2.16176	2.3458	2.54627	2.75711	2.98419	3.22769	3.46382	3.70814	3.9521	4.19601	4.44449	4.68412	4.92445	5.1573	5.37424	5.58321	5.79547
76	X0280.b.007.001.029.breeding	Laboratory stock	NA	NA	P	P	3	O	1.36514	1.35117	1.34094	1.33429	1.33275	1.33643	1.34382	1.35776	1.37364	1.39137	1.424	1.46338	1.51618	1.58251	1.65969	1.75558	1.85877	1.98382	2.13482	2.30383	2.5034	2.74309	2.99328	3.25845	3.54711	3.81724	4.09429	4.36873	4.63099	4.89005	5.14903	5.40458	5.65901	5.92098	6.18643	6.44052	6.69752	6.94353	7.16941	7.38472	7.59326
77	X0283.b.008.001.029.breeding	Laboratory stock	NA	NA	P	P	3	O	0.603478	0.586023	0.573466	0.565789	0.563847	0.566998	0.574514	0.588542	0.606039	0.627077	0.659963	0.696118	0.746447	0.804469	0.868683	0.966583	1.07565	1.21359	1.39415	1.60379	1.83772	2.10741	2.39419	2.70075	3.0341	3.36824	3.72132	4.07901	4.43684	4.80384	5.17118	5.54536	5.92164	6.29996	6.6823	7.06247	7.44737	7.82895	8.21251	8.59941	8.96738
78	X0286.b.009.001.029.breeding	Laboratory stock	NA	NA	P	P	1	O	0.782681	0.774278	0.769933	0.769638	0.773259	0.780672	0.79181	0.806932	0.828735	0.856464	0.884865	0.917464	0.949839	0.973151	0.993693	1.02744	1.06418	1.1112	1.16105	1.21141	1.29043	1.39018	1.50396	1.63838	1.79145	1.94284	2.1008	2.26765	2.43848	2.61567	2.80875	3.00693	3.22219	3.45899	3.71009	3.98072	4.27195	4.57812	4.89962	5.23828	5.59049
79	X0289.b.010.001.029.breeding	Laboratory stock	NA	NA	B	P	1	O	2.11849	2.0929	2.07346	2.06031	2.05264	2.05027	2.05335	2.06132	2.07756	2.10182	2.12477	2.15122	2.17769	2.18968	2.19576	2.2242	2.25142	2.29702	2.36443	2.44247	2.55098	2.68596	2.83919	3.01189	3.20636	3.41494	3.64274	3.88365	4.1387	4.41062	4.68993	4.98294	5.2871	5.60407	5.93377	6.26625	6.60614	6.95298	7.30947	7.67656	8.04966
80	X0292.b.011.001.029.breeding	Laboratory stock	NA	NA	B	P	3	O	1.26067	1.26795	1.27635	1.28581	1.29794	1.31288	1.32776	1.34745	1.36523	1.38117	1.41523	1.45522	1.51121	1.5847	1.66986	1.77679	1.89964	2.04105	2.21292	2.40859	2.60751	2.83332	3.05832	3.27528	3.49926	3.71445	3.93295	4.1446	4.33885	4.52427	4.71031	4.88825	5.06831	5.25472	5.44104	5.63196	5.83286	6.02706	6.2137	6.40077	6.57343
81	X0295.b.012.001.029.breeding	Laboratory stock	NA	NA	B	P	3	O	1.07866	1.05719	1.03922	1.02466	1.01398	1.00758	1.00539	1.00707	1.01204	1.0201	1.03412	1.05455	1.07788	1.10111	1.12771	1.15883	1.18039	1.21798	1.27144	1.33092	1.42962	1.56101	1.70616	1.87007	2.05721	2.24197	2.43986	2.64399	2.84536	3.05096	3.2678	3.48753	3.72002	3.97924	4.25549	4.53011	4.82036	5.10816	5.39445	5.68734	5.96267
82	X0298.b.013.001.029.breeding	Laboratory stock	NA	NA	P	P	3	O	0.740745	0.742171	0.751078	0.767774	0.790166	0.817464	0.852411	0.890614	0.938325	0.995915	1.04295	1.0836	1.12583	1.15903	1.18492	1.23067	1.27044	1.32952	1.42325	1.53429	1.66184	1.81536	1.9779	2.14655	2.32907	2.51405	2.71109	2.91181	3.11066	3.31285	3.51964	3.7329	3.95026	4.17085	4.39535	4.62225	4.85216	5.0851	5.32899	5.5805	5.82336
83	X0301.b.014.001.029.breeding	Laboratory stock	NA	NA	P	P	3	O	0.708311	0.714472	0.724114	0.73729	0.754115	0.774401	0.797589	0.82477	0.855904	0.890764	0.929575	0.967793	1.0142	1.0578	1.10029	1.17657	1.26	1.3702	1.51729	1.68709	1.88951	2.14216	2.40309	2.66804	2.95472	3.22899	3.5126	3.79296	4.06087	4.3261	4.58814	4.84215	5.09911	5.367	5.63843	5.90738	6.17928	6.44671	6.71546	6.98744	7.24244
84	X0304.b.015.001.028.breeding	Laboratory stock	NA	NA	P	P	3	O	0.815484	0.851194	0.883028	0.910865	0.935392	0.95675	0.973692	0.988343	0.997758	1.0019	1.00656	1.00201	1.00508	1.02002	1.03788	1.07094	1.10866	1.1609	1.23334	1.31937	1.41956	1.53604	1.66382	1.80654	1.96419	2.12289	2.29362	2.46916	2.64496	2.82588	3.01153	3.2026	3.39796	3.59746	3.80168	4.01221	4.23658	4.45889	4.68072	4.90676	5.11665
85	X0307.b.016.001.029.breeding	Laboratory stock	NA	NA	P	P	3	O	1.39187	1.3489	1.31405	1.28773	1.26887	1.25653	1.25146	1.25288	1.26566	1.28942	1.31421	1.34678	1.38058	1.39951	1.41341	1.44847	1.47754	1.5286	1.60683	1.69784	1.8284	1.99479	2.18162	2.3929	2.63117	2.8744	3.13801	3.41254	3.69398	3.98834	4.2897	4.60003	4.92103	5.25814	5.6085	5.96256	6.33514	6.70594	7.07361	7.44715	7.80867
86	X0310.b.018.001.029.breeding	Laboratory stock	NA	NA	P	P	3	O	1.08888	1.10271	1.11783	1.13405	1.15255	1.17382	1.19638	1.22246	1.24691	1.27001	1.30326	1.33401	1.37971	1.44	1.50812	1.60679	1.72374	1.86115	2.02519	2.21183	2.41984	2.67096	2.923	3.16687	3.42237	3.66317	3.90392	4.14157	4.37357	4.60222	4.82172	5.02876	5.23494	5.44984	5.66702	5.87629	6.07751	6.27587	6.47285	6.66706	6.86254
87	X0313.b.019.001.029.breeding	Laboratory stock	NA	NA	P	P	3	O	0.692247	0.678251	0.66988	0.667327	0.669474	0.67677	0.689526	0.707022	0.732166	0.764513	0.793076	0.810739	0.839777	0.876124	0.914121	0.987389	1.07584	1.18759	1.33057	1.49592	1.68286	1.90627	2.14119	2.38345	2.64355	2.90372	3.18064	3.45745	3.72933	4.00545	4.27443	4.54096	4.80804	5.07569	5.34228	5.60873	5.87884	6.14423	6.40603	6.66802	6.91963
88	X0316.y.004.001.029.breeding	Laboratory stock	NA	NA	Y	Y	2	M	1.01981	1.02527	1.03057	1.0354	1.04175	1.05019	1.05768	1.06915	1.07534	1.07738	1.09449	1.09932	1.1333	1.19135	1.25945	1.39874	1.57002	1.79262	2.09451	2.45341	2.84057	3.29215	3.76586	4.24825	4.76276	5.27909	5.78045	6.32535	6.89378	7.4745	8.17321	8.91451	9.7476	10.7315	11.8157	12.959	14.2793	15.5875	16.8932	18.2652	19.4655
89	X0319.y.017.001.029.breeding	Laboratory stock	NA	NA	P	P	3	O	0.517655	0.532275	0.550808	0.572673	0.602001	0.640169	0.681389	0.734836	0.782932	0.826261	0.910146	1.00034	1.13313	1.31601	1.53031	1.80782	2.13648	2.5098	2.95968	3.47335	3.9812	4.55217	5.11553	5.66158	6.22503	6.7362	7.22984	7.69981	8.13357	8.54168	8.93445	9.30617	9.65937	9.99542	10.3124	10.6126	10.8976	11.1617	11.4082	11.6374	11.8356
90	X0322.y.001.001.045.bristol	Bristol	NA	NA	P	P	3	O	0.578967	0.582546	0.590233	0.602066	0.618068	0.638295	0.662948	0.691628	0.72389	0.759993	0.797676	0.828963	0.872355	0.915427	0.957341	1.04136	1.11532	1.23892	1.4304	1.65746	1.95632	2.3212	2.73133	3.19311	3.71044	4.25276	4.84167	5.4622	6.10501	6.78066	7.49202	8.24899	9.03003	9.84549	10.6982	11.5438	12.4257	13.3007	14.1601	15.0265	15.8646
91	X0325.y.002.001.045.bristol	Bristol	NA	NA	Y	Y	3	B	4.69093	4.55878	4.44556	4.35112	4.27655	4.22198	4.18528	4.17012	4.17159	4.18968	4.23302	4.27599	4.36455	4.49529	4.65192	4.8955	5.19079	5.54964	6.00531	6.5361	7.09673	7.7483	8.41437	9.07639	9.7738	10.456	11.1475	11.8449	12.5467	13.2557	13.9646	14.6935	15.4132	16.1251	16.8403	17.5212	18.1883	18.8334	19.4603	20.072	20.6476
92	X0328.y.003.001.045.bristol	Bristol	NA	NA	Y	Y	3	B	0.609337	0.566422	0.535532	0.516196	0.51138	0.520741	0.542315	0.580905	0.626846	0.680258	0.758678	0.822125	0.93895	1.10533	1.2978	1.60253	1.95403	2.39741	2.97582	3.64968	4.40064	5.30197	6.22976	7.17803	8.19679	9.15825	10.1414	11.1096	12.0395	12.9591	13.8576	14.7424	15.6089	16.4721	17.3287	18.1374	18.9263	19.6777	20.3842	21.0577	21.6894
93	X0331.b.001.001.034.bristolstation	Bristol Station	NA	NA	B	P	3	O	0.647177	0.613254	0.586557	0.567451	0.554802	0.54811	0.549238	0.555212	0.570473	0.59531	0.617208	0.64374	0.669574	0.691034	0.712476	0.732102	0.740168	0.752926	0.773836	0.796896	0.836712	0.892502	0.952129	1.01038	1.07274	1.14076	1.21707	1.2963	1.37786	1.46406	1.55037	1.63875	1.72769	1.82024	1.9166	2.0085	2.10201	2.1922	2.27924	2.36529	2.44321
94	X0334.y.002.001.034.bristolstation	Bristol Station	NA	NA	Y	Y	2	B	2.05355	1.95531	1.8704	1.79883	1.74049	1.69529	1.66325	1.6444	1.63961	1.64728	1.66618	1.69042	1.73315	1.79446	1.86954	1.97383	2.10229	2.24922	2.41824	2.60977	2.81126	3.02635	3.26021	3.50005	3.74981	4.03867	4.33315	4.67085	5.05787	5.47672	5.96375	6.50595	7.09483	7.75508	8.47694	9.21088	10.0318	10.8402	11.6395	12.4675	13.1985
95	X0337.y.003.001.034.bristolstation	Bristol Station	NA	NA	Y	Y	2	B	1.72094	1.63258	1.55644	1.49253	1.44097	1.40205	1.37627	1.36255	1.36064	1.37082	1.39004	1.41268	1.45281	1.50778	1.57456	1.67445	1.78877	1.93039	2.11271	2.32451	2.5594	2.84308	3.13345	3.41343	3.7062	3.99771	4.27711	4.57789	4.88725	5.19909	5.57676	5.9726	6.42035	6.95858	7.55463	8.17989	8.90186	9.61593	10.3303	11.0825	11.7342
96	X0340.p.001.001.017.canada	Canada	NA	NA	P	P	3	B	0.006564	0.023769	0.042827	0.0631135	0.088422	0.119682	0.15053	0.191567	0.228015	0.259468	0.323873	0.380115	0.482824	0.645316	0.839197	1.10599	1.44511	1.82202	2.25085	2.73663	3.21943	3.75354	4.28717	4.81083	5.35048	5.85771	6.35547	6.84371	7.31098	7.76471	8.22314	8.67288	9.12099	9.57689	10.0335	10.4828	10.9379	11.3814	11.7964	12.1974	12.5997
97	X0343.p.003.001.017.canada	Canada	NA	NA	P	P	3	B	0.0589015	0.187555	0.320341	0.456176	0.605962	0.772275	0.93853	1.13205	1.31256	1.47975	1.75443	2.0789	2.47994	3.00219	3.60962	4.25531	5.01244	5.78476	6.57723	7.42623	8.20301	8.98346	9.7354	10.4248	11.0846	11.7254	12.3013	12.8922	13.4808	14.0447	14.7232	15.4535	16.2279	17.0995	18.0406	18.9562	19.9626	20.9279	21.8085	22.6769	23.4594
98	X0346.p.004.001.017.canada	Canada	NA	NA	P	P	3	B	0.0295835	0.0907865	0.148224	0.201036	0.25599	0.314756	0.366694	0.429373	0.477517	0.510636	0.600944	0.700874	0.852477	1.07928	1.35157	1.67983	2.09022	2.52496	2.98467	3.49047	3.97859	4.48994	5.00244	5.51295	6.03263	6.52151	6.97229	7.43873	7.89664	8.34052	8.88704	9.47418	10.1055	10.8338	11.6288	12.407	13.2776	14.1168	14.8692	15.6073	16.2946
99	X0349.y.002.001.017.canada	Canada	NA	NA	Y	Y	2	B	0.0115555	0.041627	0.0757705	0.113266	0.159688	0.216661	0.276117	0.351276	0.424218	0.494075	0.617386	0.773143	0.960388	1.21055	1.50823	1.79359	2.12713	2.448	2.73166	3.01435	3.26823	3.48539	3.70498	3.9207	4.12134	4.35107	4.55169	4.79811	5.07567	5.36252	5.79078	6.28901	6.86915	7.59947	8.43792	9.28521	10.3	11.2741	12.1826	13.1179	13.8778
100	X0352.p.001.001.009.Chantonnay	Chantonnay	46.6626	-1.11612	P	P	3	B	0.052266	0.034706	0.020109	0.007975	0.001147	0.000335	0.000753	0.010443	0.01992	0.0284105	0.060866	0.087719	0.1488	0.234374	0.333491	0.514235	0.719573	1.00143	1.37789	1.81597	2.34917	2.99187	3.68827	4.46287	5.32478	6.16145	7.04938	7.94319	8.81755	9.7049	10.5963	11.5062	12.4127	13.3188	14.2318	15.1187	16.0022	16.8722	17.7097	18.5273	19.3468
101	X0355.y.001.001.025.colonsay	Colonsay	56.1032	-6.1809	Y	Y	3	B	2.02949	1.96099	1.90476	1.86064	1.8291	1.81031	1.80396	1.80989	1.82709	1.85507	1.89426	1.92174	1.98336	2.06089	2.14618	2.32584	2.51326	2.79625	3.20918	3.69977	4.31	5.04985	5.86233	6.77171	7.78807	8.80479	9.90752	11.0251	12.1351	13.2783	14.4062	15.5398	16.6837	17.8348	18.9941	20.1671	21.3618	22.5571	23.7709	25.0034	26.1954
102	X0358.y.004.001.025.colonsay	Colonsay	56.1032	-6.1809	P	P	3	B	2.56539	2.60868	2.66492	2.73392	2.81634	2.91237	3.02069	3.14359	3.27773	3.42308	3.58517	3.7465	3.9381	4.15793	4.39532	4.68551	4.98819	5.34979	5.79149	6.28558	6.8467	7.48643	8.16524	8.88854	9.67015	10.4604	11.2952	12.1498	13.0208	13.919	14.8183	15.7568	16.6863	17.6184	18.5682	19.4537	20.3353	21.1678	21.9431	22.6853	23.3472
103	X0361.y.003.001.033.colonsay2	Colonsay	56.1032	-6.1809	Y	Y	3	O	0.940071	0.945153	0.967353	1.00581	1.06323	1.14063	1.23424	1.34998	1.4766	1.61429	1.78884	1.96956	2.2	2.48722	2.81082	3.20661	3.6527	4.15885	4.74503	5.39744	6.09399	6.8754	7.68207	8.50965	9.38351	10.2429	11.1225	12.0114	12.8869	13.7653	14.6797	15.6234	16.5771	17.5755	18.6088	19.5894	20.61	21.5739	22.4634	23.3262	24.0732
104	X0364.y.005.001.033.colonsay2	Colonsay	56.1032	-6.1809	Y	Y	3	B	1.54544	1.53151	1.53298	1.54944	1.58516	1.64121	1.71117	1.80548	1.90727	2.01677	2.18159	2.37323	2.61448	2.91018	3.24723	3.64706	4.09922	4.60493	5.17942	5.81438	6.48218	7.21301	7.97367	8.75202	9.56761	10.3995	11.231	12.1131	13.0246	13.9569	15.0192	16.1611	17.3786	18.7416	20.2143	21.6701	23.2801	24.8333	26.3048	27.7907	29.0846
105	X0367.y.007.001.033.colonsay2	Colonsay	56.1032	-6.1809	Y	Y	3	O	1.5618	1.58203	1.6059	1.63321	1.66573	1.70376	1.7441	1.7921	1.83848	1.88368	1.94747	1.9974	2.08558	2.20712	2.3432	2.56432	2.82209	3.14526	3.56632	4.05797	4.59807	5.2314	5.89012	6.57202	7.30481	8.015	8.74976	9.48454	10.1973	10.9097	11.6309	12.3488	13.0779	13.84	14.6192	15.3886	16.1898	16.9672	17.7187	18.4683	19.1534
106	X0370.y.008.001.033.colonsay2	Colonsay	56.1032	-6.1809	Y	P	3	O	0.959242	0.920697	0.892126	0.873413	0.867247	0.872132	0.88566	0.914098	0.946286	0.982764	1.05042	1.11674	1.22881	1.37343	1.53653	1.80033	2.09971	2.48681	2.99934	3.59753	4.27639	5.07994	5.92707	6.82088	7.79121	8.73968	9.7266	10.7257	11.7149	12.7165	13.736	14.7797	15.8299	16.9009	17.9936	19.0616	20.1528	21.2169	22.2444	23.2596	24.2215
107	X0373.y.010.001.033.colonsay2	Colonsay	56.1032	-6.1809	Y	P	3	O	1.13586	1.11223	1.09567	1.0857	1.08538	1.09572	1.11243	1.14237	1.1727	1.20381	1.26437	1.31644	1.41623	1.55948	1.72643	1.9921	2.29958	2.68878	3.20282	3.80423	4.46054	5.23389	6.03477	6.86304	7.75448	8.60425	9.47678	10.3404	11.1781	12.0132	12.8325	13.6486	14.4498	15.2371	16.0151	16.7689	17.5198	18.2392	18.9222	19.5827	20.1988
108	X0376.y.011.001.033.colonsay2	Colonsay	56.1032	-6.1809	Y	P	3	O	0.854464	0.849603	0.849925	0.855222	0.866952	0.88537	0.90781	0.938709	0.970374	1.00313	1.0529	1.09133	1.16487	1.26362	1.37348	1.57119	1.80768	2.10788	2.50469	2.97067	3.47566	4.06242	4.67719	5.3149	5.99975	6.67973	7.39014	8.10704	8.82887	9.56712	10.2907	11.0258	11.7528	12.467	13.1787	13.8729	14.5647	15.2361	15.8915	16.5375	17.1444
109	X0379.y.012.001.033.colonsay2	Colonsay	56.1032	-6.1809	Y	Y	3	O	1.19185	1.15927	1.1443	1.14647	1.16845	1.21124	1.27117	1.35406	1.44889	1.5559	1.69882	1.84294	2.0412	2.29617	2.58677	2.97399	3.43112	3.95097	4.56346	5.2558	5.96639	6.7542	7.56388	8.37736	9.22569	10.0713	10.9135	11.7846	12.6766	13.584	14.5596	15.5741	16.6344	17.7818	18.9918	20.2017	21.5218	22.7975	24.0209	25.2573	26.3394
110	X0382.y.013.001.033.colonsay2	Colonsay	56.1032	-6.1809	Y	Y	2	O	0.97987	0.992978	1.02344	1.07098	1.1367	1.22054	1.32031	1.43978	1.57274	1.71958	1.89669	2.08944	2.3163	2.58331	2.879	3.21456	3.59757	4.00278	4.44438	4.92622	5.38695	5.85496	6.33059	6.794	7.25658	7.74863	8.22873	8.74804	9.30391	9.87787	10.5436	11.2666	12.0466	12.9311	13.8938	14.8535	15.9363	16.9748	17.9527	18.945	19.7853
111	X0385.p.001.001.015.gommen	Gommern	52.0833	11.7833	P	P	3	M	1.38968	1.33067	1.27779	1.23079	1.19188	1.16155	1.13635	1.12206	1.11097	1.10387	1.12014	1.14759	1.19861	1.26075	1.33442	1.46532	1.61216	1.81288	2.08715	2.40887	2.78739	3.24159	3.7279	4.2656	4.86321	5.43188	6.03613	6.62813	7.18632	7.74295	8.27863	8.79511	9.30609	9.80976	10.3014	10.7967	11.29	11.7799	12.2678	12.7538	13.2341
112	X0388.p.006.001.015.gommen	Gommern	52.0833	11.7833	P	P	3	O	1.3194	1.30498	1.29913	1.3014	1.31425	1.33798	1.36888	1.41314	1.46197	1.5153	1.59949	1.7007	1.82722	1.97502	2.14132	2.35097	2.59704	2.87162	3.19537	3.55981	3.9132	4.30112	4.68421	5.05357	5.43139	5.78415	6.12214	6.45139	6.76819	7.07322	7.37638	7.67242	7.96678	8.25851	8.54428	8.83089	9.11007	9.39134	9.67749	9.9644	10.2574
113	X0391.p.007.001.015.gommen	Gommern	52.0833	11.7833	P	P	3	O	3.54596	3.40402	3.28242	3.18096	3.09916	3.03691	2.9943	2.97155	2.97211	2.99502	3.02591	3.04824	3.10381	3.18039	3.27049	3.45266	3.68424	3.97396	4.35549	4.80573	5.27629	5.8314	6.39533	6.95849	7.55642	8.11609	8.67175	9.21684	9.75053	10.2797	10.7841	11.2656	11.7425	12.2039	12.648	13.1147	13.5692	14.039	14.5362	15.045	15.5795
114	X0394.p.009.001.015.gommen	Gommern	52.0833	11.7833	P	P	3	B	2.76482	2.76768	2.77728	2.79316	2.81612	2.84648	2.88308	2.92775	2.97628	3.02897	3.08914	3.12865	3.20268	3.29874	3.40205	3.60299	3.83788	4.14506	4.56606	5.06388	5.61297	6.27924	6.96176	7.65289	8.39483	9.09127	9.81351	10.5078	11.1592	11.7981	12.3764	12.9046	13.4098	13.8751	14.2998	14.7395	15.1411	15.553	15.9976	16.4461	16.9148
115	X0397.p.012.001.015.gommen	Gommern	52.0833	11.7833	P	P	3	O	1.84671	1.816	1.79804	1.793	1.80111	1.82462	1.85963	1.91178	1.97461	2.04749	2.14646	2.24842	2.3865	2.55928	2.7557	3.02778	3.36752	3.74108	4.16381	4.63845	5.10539	5.62444	6.13781	6.63646	7.14804	7.61387	8.05721	8.4826	8.89384	9.29205	9.6603	9.99047	10.3121	10.6166	10.8981	11.2083	11.5157	11.8325	12.1699	12.5159	12.8701
116	X0400.p.013.001.015.gommen	Gommern	52.0833	11.7833	P	P	1	O	2.68567	2.64019	2.60104	2.56772	2.54203	2.52509	2.51486	2.51422	2.51567	2.51926	2.54032	2.55778	2.60343	2.68192	2.77907	2.92116	3.08915	3.29744	3.55877	3.85999	4.19518	4.58557	4.99611	5.42334	5.88297	6.34788	6.84801	7.34809	7.84041	8.34156	8.82271	9.29753	9.77045	10.2299	10.6798	11.141	11.5814	12.0411	12.5343	13.0403	13.5793
117	X0403.p.015.001.015.gommen	Gommern	52.0833	11.7833	P	P	3	O	2.61677	2.60642	2.59945	2.59521	2.59737	2.60787	2.62125	2.64593	2.66748	2.68568	2.73879	2.79939	2.89391	3.0364	3.20998	3.42246	3.68622	3.97141	4.28648	4.63736	4.9729	5.33421	5.68942	6.02445	6.36063	6.68789	7.01216	7.32702	7.63717	7.94307	8.22323	8.48742	8.74093	8.96916	9.17717	9.39556	9.58642	9.7912	10.0257	10.2676	10.5367
118	X0406.p.016.001.015.gommen	Gommern	52.0833	11.7833	P	P	3	O	1.83162	1.81797	1.81012	1.80804	1.81185	1.82287	1.84021	1.86467	1.89338	1.92638	1.96764	2.00568	2.06078	2.12958	2.20685	2.32702	2.47499	2.64628	2.85687	3.09941	3.3421	3.62358	3.90039	4.15568	4.41517	4.66309	4.90121	5.13543	5.3726	5.60867	5.83201	6.04942	6.26061	6.45617	6.64117	6.83234	7.00656	7.18953	7.39374	7.60438	7.82631
119	X0409.p.017.001.015.gommen	Gommern	52.0833	11.7833	P	P	3	O	2.26249	2.25033	2.24493	2.24551	2.25728	2.28173	2.31093	2.35795	2.4046	2.45013	2.5458	2.65433	2.81118	3.02378	3.27499	3.60362	4.00885	4.45622	4.96159	5.52787	6.09172	6.71901	7.34195	7.94676	8.56834	9.14929	9.71265	10.2617	10.8012	11.331	11.8321	12.311	12.7735	13.2126	13.6308	14.0452	14.4329	14.8191	15.2097	15.5925	15.988
120	X0412.p.018.001.015.gommen	Gommern	52.0833	11.7833	P	P	3	B	0.0330315	0.0985005	0.15852	0.212135	0.264257	0.316524	0.361439	0.411266	0.447802	0.470506	0.523278	0.551674	0.632499	0.780276	0.958623	1.22819	1.55887	1.95585	2.45747	3.04107	3.64	4.32901	5.02488	5.71513	6.44088	7.12783	7.81848	8.49425	9.12907	9.74363	10.366	10.9831	11.5985	12.2175	12.834	13.4429	14.0509	14.6503	15.2423	15.8305	16.3996
121	X0415.p.019.001.015.gommen	Gommern	52.0833	11.7833	P	P	3	O	0.934215	0.948329	0.958712	0.964972	0.96958	0.973062	0.972037	0.971913	0.965041	0.950102	0.95255	0.955865	0.975132	1.0029	1.03595	1.11095	1.1956	1.32142	1.50224	1.7171	1.97562	2.28225	2.62042	3.01175	3.45377	3.88266	4.34721	4.80772	5.24903	5.6961	6.1295	6.55863	6.98387	7.40177	7.81289	8.22177	8.63245	9.03529	9.42632	9.81134	10.1869
122	X0418.p.020.001.015.gommen	Gommern	52.0833	11.7833	P	P	2	B	0.0417815	0.068337	0.0945755	0.120043	0.148121	0.179484	0.208351	0.244447	0.274864	0.299212	0.352992	0.404624	0.491086	0.617672	0.766367	0.973409	1.22583	1.51842	1.8729	2.27902	2.68696	3.1379	3.59851	4.05781	4.53646	5.01305	5.49105	5.97916	6.46256	6.94567	7.47225	8.02157	8.59677	9.21492	9.86307	10.5165	11.2188	11.9104	12.5941	13.2931	13.9276
123	X0421.p.021.001.015.gommen	Gommern	52.0833	11.7833	P	P	3	M	2.08705	2.0585	2.04215	2.03738	2.04909	2.08127	2.12484	2.19332	2.26417	2.33694	2.47304	2.63256	2.85016	3.15062	3.50849	3.92229	4.42154	4.95193	5.51712	6.13445	6.73688	7.38322	8.02196	8.6327	9.24712	9.83942	10.4077	10.9769	11.5414	12.0953	12.6749	13.2563	13.8538	14.4825	15.1289	15.7843	16.4711	17.1522	17.824	18.5034	19.157
124	X0424.p.024.001.015.gommen	Gommern	52.0833	11.7833	P	P	3	B	1.09654	1.14739	1.19395	1.23627	1.27503	1.31009	1.33999	1.36721	1.38693	1.3997	1.41754	1.42894	1.44922	1.46609	1.47798	1.5261	1.56478	1.64542	1.78445	1.95366	2.18219	2.46295	2.78273	3.15442	3.5765	4.01476	4.50872	5.01285	5.51919	6.04896	6.56293	7.08613	7.60758	8.12489	8.64436	9.15263	9.66236	10.16	10.6436	11.1204	11.5774
125	X0427.p.027.001.015.gommen	Gommern	52.0833	11.7833	P	P	3	O	0.842649	0.84055	0.842251	0.847859	0.861063	0.882849	0.907344	0.944145	0.978093	1.00929	1.07611	1.13963	1.25061	1.40776	1.59118	1.87136	2.22075	2.62656	3.1167	3.68008	4.25962	4.93097	5.60365	6.25506	6.93045	7.56448	8.17763	8.78856	9.38467	9.96797	10.5762	11.1781	11.7984	12.4685	13.1633	13.8535	14.5934	15.3048	15.9731	16.6366	17.233
126	X0430.p.029.001.015.gommen	Gommern	52.0833	11.7833	P	P	3	O	1.70721	1.67981	1.66326	1.65759	1.66305	1.68199	1.71176	1.75563	1.80677	1.86519	1.9443	2.02136	2.133	2.28989	2.47306	2.70481	2.98888	3.29881	3.65045	4.04501	4.42213	4.83371	5.23609	5.60949	5.98169	6.33869	6.68446	7.0216	7.35416	7.67932	7.98756	8.28723	8.57504	8.83701	9.0807	9.32873	9.55105	9.78268	10.0318	10.2813	10.5572
127	X0433.y.002.001.015.gommen	Gommern	52.0833	11.7833	Y	Y	2	B	1.46135	1.44393	1.4394	1.4458	1.46807	1.50629	1.55395	1.62229	1.70016	1.78628	1.91225	2.0416	2.22254	2.45905	2.73054	3.09343	3.53496	4.03072	4.60151	5.24257	5.88846	6.59616	7.31966	8.02742	8.75398	9.49512	10.197	10.964	11.7791	12.6118	13.6226	14.7176	15.9323	17.3408	18.888	20.4993	22.3463	24.1682	25.9822	27.8815	29.5217
128	X0436.y.003.001.015.gommen	Gommern	52.0833	11.7833	Y	P	2	B	1.58134	1.56686	1.55944	1.55855	1.56594	1.58263	1.60644	1.64053	1.67635	1.71426	1.76971	1.81422	1.89409	2.00495	2.13176	2.34016	2.58943	2.89798	3.29907	3.7673	4.26079	4.82724	5.4146	6.00019	6.6173	7.24663	7.86477	8.52876	9.24367	9.98641	10.8127	11.7135	12.6581	13.6724	14.754	15.8291	16.9865	18.1192	19.229	20.3585	21.3724
129	X0439.y.004.001.015.gommen	Gommern	52.0833	11.7833	Y	Y	2	B	1.8798	1.86248	1.852	1.84817	1.85241	1.86658	1.88628	1.9181	1.95135	1.98595	2.04813	2.1094	2.20818	2.35226	2.52188	2.74244	2.99351	3.29675	3.67346	4.10431	4.57315	5.11446	5.67147	6.23007	6.82152	7.40756	7.97706	8.58742	9.20971	9.83343	10.5793	11.3706	12.2497	13.283	14.4206	15.5997	16.9483	18.2715	19.5869	20.9634	22.1399
130	X0442.y.005.001.015.gommen	Gommern	52.0833	11.7833	Y	Y	2	B	0.580792	0.629413	0.676453	0.721311	0.768421	0.818598	0.864086	0.917971	0.962483	0.997293	1.06685	1.11602	1.22271	1.37833	1.5557	1.8703	2.25432	2.7352	3.36314	4.09904	4.8858	5.80533	6.75405	7.71064	8.72731	9.72322	10.723	11.7477	12.7872	13.8406	14.9463	16.1033	17.2814	18.5089	19.7828	21.0193	22.3131	23.5557	24.7473	25.9326	26.9746
131	X0445.y.008.001.015.gommen	Gommern	52.0833	11.7833	Y	Y	2	M	1.07129	1.10108	1.13253	1.16518	1.19925	1.23541	1.27372	1.31391	1.35635	1.40054	1.43673	1.44307	1.47049	1.53138	1.60291	1.71399	1.85184	2.01484	2.21976	2.45791	2.69675	2.97378	3.24753	3.49235	3.73704	3.98314	4.2019	4.44667	4.70855	4.97025	5.3099	5.67376	6.09748	6.60487	7.16898	7.80256	8.55036	9.31055	10.1096	10.9733	11.7391
132	X0448.y.010.001.015.gommen	Gommern	52.0833	11.7833	Y	Y	2	B	2.06302	2.04848	2.03909	2.03473	2.03582	2.04254	2.05404	2.07161	2.09162	2.1144	2.1466	2.17607	2.22242	2.27757	2.33776	2.44744	2.58537	2.75136	2.96356	3.21162	3.4629	3.74944	4.04032	4.30737	4.57737	4.86685	5.12375	5.42927	5.77518	6.13449	6.61532	7.1285	7.75052	8.52301	9.39403	10.3919	11.5776	12.8028	14.1278	15.5809	16.8741
133	X0451.y.011.001.015.gommen	Gommern	52.0833	11.7833	Y	Y	2	M	2.22854	2.18059	2.14972	2.13587	2.13928	2.15991	2.19697	2.25191	2.32249	2.40888	2.51162	2.61	2.7459	2.91809	3.11152	3.37718	3.68749	4.04745	4.48358	4.98069	5.4969	6.07722	6.67359	7.25205	7.84762	8.46551	9.05199	9.70619	10.4143	11.1443	12.0352	12.9824	14.0633	15.3492	16.7735	18.3137	20.1074	21.9046	23.7428	25.701	27.4227
134	X0454.y.022.001.015.gommen	Gommern	52.0833	11.7833	Y	Y	2	B	0.979234	1.02943	1.07421	1.11306	1.1477	1.17919	1.20559	1.22967	1.24404	1.24889	1.25858	1.25653	1.26688	1.29014	1.31597	1.37776	1.43005	1.53288	1.7016	1.90429	2.1778	2.50632	2.88621	3.33334	3.84271	4.38384	4.98078	5.6121	6.25589	6.93029	7.65564	8.41436	9.22551	10.1037	11.0328	12.017	13.1116	14.2043	15.3311	16.5185	17.5632
135	X0457.y.023.001.015.gommen	Gommern	52.0833	11.7833	Y	P	2	M	1.16681	1.15913	1.16226	1.17663	1.20564	1.25076	1.30747	1.38272	1.4626	1.54743	1.67158	1.80594	1.98469	2.21865	2.48958	2.82045	3.2119	3.63928	4.12912	4.67714	5.20172	5.77433	6.33605	6.85206	7.363	7.86239	8.32724	8.80382	9.29173	9.77445	10.3049	10.8529	11.4325	12.0606	12.7205	13.4059	14.1569	14.9011	15.6483	16.4226	17.1254
136	X0460.y.025.001.015.gommen	Gommern	52.0833	11.7833	Y	Y	2	B	2.8794	2.90806	2.94581	2.99185	3.04949	3.12042	3.20068	3.29626	3.39501	3.49688	3.62937	3.76128	3.93483	4.16882	4.43936	4.75741	5.12596	5.5288	5.98413	6.48913	6.98521	7.5133	8.04836	8.56648	9.09117	9.62786	10.1237	10.6738	11.2587	11.8517	12.6027	13.404	14.3291	15.4455	16.6872	18.0353	19.6242	21.2118	22.8286	24.5534	26.0481
137	X0463.y.026.001.015.gommen	Gommern	52.0833	11.7833	Y	Y	2	B	0.878015	0.967758	1.05142	1.12873	1.20081	1.26817	1.32929	1.3865	1.43493	1.47471	1.51362	1.53017	1.56235	1.59446	1.61937	1.71528	1.82166	1.98495	2.23546	2.537	2.88723	3.31103	3.7672	4.24385	4.76286	5.2998	5.84416	6.4345	7.06975	7.73623	8.48012	9.29212	10.1523	11.0847	12.0829	13.0873	14.1824	15.2584	16.3285	17.4303	18.4061
138	X0466.y.028.001.015.gommen	Gommern	52.0833	11.7833	Y	Y	2	B	0.893865	0.955286	1.01874	1.08388	1.15473	1.23224	1.31049	1.39915	1.48291	1.56186	1.68062	1.81636	1.98223	2.18159	2.40611	2.67355	2.98774	3.32444	3.69938	4.11332	4.50663	4.92538	5.33685	5.70829	6.06972	6.4412	6.77055	7.13706	7.54552	7.963	8.47132	9.02277	9.63857	10.3544	11.1428	11.9757	12.9361	13.8845	14.8447	15.8605	16.7235
139	X0469.y.030.001.015.gommen	Gommern	52.0833	11.7833	Y	Y	2	B	1.25589	1.23662	1.22494	1.22125	1.22462	1.23577	1.25414	1.28026	1.31377	1.35478	1.40071	1.43883	1.49688	1.56347	1.63391	1.76559	1.91884	2.11486	2.37707	2.68467	3.02453	3.43354	3.85499	4.25889	4.68039	5.11441	5.52711	5.98714	6.48297	6.99399	7.62057	8.29012	9.05266	9.97239	10.9974	12.072	13.313	14.543	15.7801	17.087	18.2217
140	X0472.y.031.001.015.gommen	Gommern	52.0833	11.7833	Y	Y	2	B	1.14119	1.17712	1.21496	1.25432	1.29734	1.34493	1.39422	1.44967	1.50301	1.5543	1.62116	1.67711	1.76265	1.88033	2.014	2.20776	2.4379	2.70847	3.03843	3.41558	3.81217	4.26419	4.73021	5.19733	5.68731	6.17017	6.63643	7.13173	7.64602	8.16844	8.76725	9.39319	10.0785	10.8674	11.7243	12.6136	13.6344	14.6291	15.6038	16.6163	17.4731
141	X0475.y.032.001.015.gommen	Gommern	52.0833	11.7833	Y	Y	2	M	1.84431	1.83448	1.83598	1.84876	1.87296	1.90867	1.95569	2.01435	2.0841	2.16488	2.25602	2.35041	2.46294	2.59212	2.73357	2.90947	3.1107	3.33328	3.59054	3.8767	4.16281	4.47987	4.79668	5.09284	5.39028	5.68727	5.95027	6.24501	6.5657	6.89029	7.30256	7.73904	8.24668	8.85079	9.51948	10.2808	11.1859	12.1074	13.0847	14.1456	15.0721
142	X0478.y.033.001.015.gommen	Gommern	52.0833	11.7833	Y	Y	3	B	2.27392	2.26956	2.26733	2.26715	2.26959	2.27475	2.28155	2.29195	2.30634	2.3239	2.34411	2.36044	2.38503	2.40349	2.41891	2.47175	2.50554	2.59443	2.74184	2.91416	3.19811	3.56864	3.99855	4.50316	5.08264	5.68712	6.35125	7.05425	7.78331	8.5525	9.36061	10.2174	11.1053	12.0367	13.0136	13.9974	15.047	16.0813	17.111	18.1626	19.1188
143	X0481.y.034.001.015.gommen	Gommern	52.0833	11.7833	Y	Y	2	B	1.42161	1.47087	1.5219	1.57456	1.63036	1.68941	1.74884	1.81356	1.87668	1.93831	2.01493	2.08322	2.17868	2.29738	2.42634	2.61832	2.84888	3.11772	3.44857	3.82849	4.21413	4.64803	5.08895	5.51186	5.9454	6.38707	6.80864	7.26481	7.74463	8.23263	8.81265	9.4213	10.1071	10.9112	11.7928	12.7441	13.8478	14.948	16.073	17.2707	18.3088
144	X0484.b.002.001.004.inisoirrairstrip	Inis Oirr (1)	53.0641	-9.50928	Y	Y	3	B	4.50615	4.56124	4.61652	4.67194	4.72956	4.78934	4.8472	4.91027	4.96955	5.02515	5.0971	5.14692	5.23838	5.36276	5.49875	5.74253	6.0408	6.40719	6.8879	7.45271	8.03461	8.71394	9.40171	10.0651	10.7544	11.4266	12.0803	12.7538	13.4353	14.1178	14.8686	15.6583	16.4841	17.3734	18.3108	19.2536	20.2834	21.2824	22.2563	23.2488	24.1081
145	X0487.b.019.001.004.inisoirrairstrip	Inis Oirr (1)	53.0641	-9.50928	P	P	3	B	1.71744	1.75384	1.79116	1.82902	1.86818	1.90938	1.95212	1.99687	2.03995	2.08164	2.12248	2.13694	2.17647	2.22452	2.27056	2.40603	2.54885	2.77353	3.12116	3.54004	4.04349	4.67016	5.33684	6.046	6.82826	7.58484	8.36511	9.16056	9.95585	10.7643	11.5963	12.4534	13.3246	14.2201	15.1395	16.0547	17.0065	17.94	18.8595	19.7847	20.6442
146	X0490.y.006.001.004.inisoirrairstrip	Inis Oirr (1)	53.0641	-9.50928	Y	Y	2	B	0.299113	0.308572	0.318259	0.327886	0.339353	0.353187	0.366382	0.383835	0.396854	0.40571	0.429121	0.438054	0.477975	0.547112	0.628391	0.781767	0.977949	1.21826	1.53283	1.90489	2.27921	2.70692	3.14227	3.55681	3.98293	4.40962	4.78228	5.21486	5.68832	6.16978	6.82559	7.53186	8.37585	9.41974	10.5956	11.9166	13.4936	15.1007	16.7775	18.5896	20.2086
147	X0493.y.008.001.004.inisoirrairstrip	Inis Oirr (1)	53.0641	-9.50928	Y	P	3	B	0.943239	0.946636	0.953452	0.962584	0.977809	1.00045	1.02465	1.05991	1.09126	1.11841	1.1714	1.19085	1.27446	1.42208	1.59696	1.91416	2.30194	2.794	3.43466	4.18595	5.01756	6.00998	7.03681	8.09671	9.23884	10.3192	11.4275	12.5207	13.5684	14.6058	15.6304	16.6386	17.6366	18.6264	19.6063	20.5803	21.5517	22.5112	23.4656	24.4139	25.3329
148	X0496.y.014.001.004.inisoirrairstrip	Inis Oirr (1)	53.0641	-9.50928	Y	Y	2	B	0.282846	0.293901	0.305837	0.318421	0.334531	0.354608	0.373725	0.400102	0.421419	0.437809	0.480193	0.513911	0.586546	0.683804	0.792837	1.00442	1.25861	1.58803	2.03231	2.55666	3.13019	3.81447	4.52212	5.23514	5.99599	6.7307	7.43756	8.1859	8.96004	9.74381	10.6462	11.6251	12.6597	13.8021	15.0329	16.2477	17.5885	18.8785	20.0945	21.3155	22.3747
149	X0499.y.018.001.004.inisoirrairstrip	Inis Oirr (1)	53.0641	-9.50928	Y	Y	2	B	0.739876	0.706769	0.683936	0.671125	0.671113	0.684542	0.707164	0.745957	0.790052	0.839526	0.921773	1.00803	1.13625	1.3041	1.49795	1.77371	2.10584	2.48972	2.95195	3.47967	4.0227	4.64224	5.27014	5.87876	6.50709	7.11895	7.68511	8.29444	8.93232	9.57456	10.3509	11.1816	12.0987	13.1594	14.3209	15.5354	16.9301	18.3047	19.6637	21.0807	22.3164
150	X0544.p.001.001.038.iom	Little London	54.2487	-4.53708	P	P	3	B	2.3823	2.33697	2.2968	2.26115	2.23346	2.21505	2.20111	2.1993	2.19697	2.19392	2.2205	2.24245	2.30629	2.41769	2.55631	2.76559	3.01605	3.32597	3.72411	4.18789	4.68514	5.26958	5.86755	6.47442	7.12245	7.73519	8.35722	8.9691	9.55061	10.1203	10.6916	11.2624	11.8267	12.3837	12.9348	13.4751	14.0021	14.5263	15.048	15.5631	16.0812
151	X0547.p.003.001.038.iom	Little London	54.2487	-4.53708	P	P	3	B	1.55588	1.54521	1.54134	1.54352	1.55146	1.56471	1.58502	1.60947	1.64174	1.68193	1.71717	1.74975	1.78472	1.80983	1.82948	1.87032	1.89306	1.94994	2.0478	2.16232	2.3395	2.55051	2.81022	3.14475	3.53533	3.94799	4.41425	4.90387	5.40752	5.94253	6.49411	7.07869	7.67642	8.28732	8.91833	9.54942	10.2148	10.8698	11.5057	12.1432	12.7454
152	X0550.p.004.001.038.iom	Little London	54.2487	-4.53708	P	P	3	M	0.376418	0.369478	0.368009	0.370714	0.382269	0.40394	0.429502	0.469122	0.508136	0.545921	0.620317	0.693486	0.812558	0.990393	1.20327	1.4838	1.82307	2.20952	2.66337	3.17767	3.70295	4.29442	4.89079	5.49069	6.12052	6.70463	7.28216	7.8442	8.37163	8.87975	9.39081	9.89038	10.3855	10.8826	11.3747	11.8584	12.3395	12.8128	13.2717	13.721	14.1675
153	X0553.p.006.001.038.iom	Little London	54.2487	-4.53708	P	P	3	M	0.121854	0.127516	0.13594	0.146784	0.160812	0.178458	0.198456	0.222819	0.248056	0.274012	0.302121	0.304268	0.335865	0.387439	0.443358	0.58943	0.769703	1.01324	1.35438	1.76246	2.21503	2.76932	3.33734	3.9157	4.54023	5.1138	5.68617	6.2475	6.78622	7.31499	7.83306	8.34262	8.83947	9.32915	9.81167	10.2708	10.7191	11.1465	11.5428	11.9166	12.2759
154	X0556.p.007.001.038.iom	Little London	54.2487	-4.53708	P	P	3	M	2.09924	2.15466	2.20859	2.26044	2.31227	2.36516	2.41625	2.46987	2.51701	2.55769	2.60978	2.64375	2.70576	2.79122	2.88495	3.05563	3.26949	3.52993	3.85556	4.2328	4.63915	5.1135	5.60305	6.10855	6.65071	7.16384	7.68546	8.19986	8.70544	9.21227	9.69528	10.1679	10.6259	11.0647	11.4896	11.9019	12.2936	12.6777	13.0524	13.4139	13.7817
155	X0559.p.008.001.038.iom	Little London	54.2487	-4.53708	P	P	2	B	1.4467	1.49218	1.53904	1.58628	1.64056	1.70394	1.76656	1.84448	1.91341	1.97284	2.08884	2.21039	2.39098	2.66099	2.98455	3.36882	3.84183	4.34375	4.89109	5.49858	6.06508	6.66746	7.24882	7.78427	8.31055	8.79995	9.25185	9.69153	10.1092	10.5009	10.915	11.3274	11.7408	12.1676	12.5991	13.0202	13.4526	13.8693	14.2594	14.6385	14.9965
156	X0562.p.009.001.038.iom	Little London	54.2487	-4.53708	P	P	3	B	0.535343	0.524177	0.514569	0.505934	0.502545	0.504378	0.506015	0.517803	0.525097	0.527567	0.562316	0.587199	0.659493	0.783567	0.934583	1.17419	1.47249	1.83228	2.28085	2.8019	3.35333	3.99397	4.64897	5.31637	6.02708	6.6943	7.37108	8.03245	8.65959	9.27393	9.87762	10.4722	11.0518	11.619	12.1746	12.7064	13.2239	13.722	14.1949	14.6474	15.0828
157	X0565.p.010.001.038.iom	Little London	54.2487	-4.53708	P	P	3	B	0.316611	0.328943	0.339236	0.347178	0.354498	0.361563	0.365303	0.370984	0.372625	0.370147	0.374729	0.365463	0.37897	0.415759	0.460429	0.560622	0.662225	0.828368	1.07775	1.37592	1.7635	2.2384	2.76665	3.37367	4.05979	4.74142	5.49392	6.24886	6.97782	7.72153	8.45553	9.1988	9.93666	10.6749	11.4163	12.1271	12.8376	13.5237	14.1776	14.8129	15.4125
158	X0568.p.011.001.038.iom	Little London	54.2487	-4.53708	P	P	3	B	1.87758	1.86784	1.85725	1.8455	1.83444	1.82465	1.8134	1.80521	1.79459	1.78103	1.77905	1.77321	1.78265	1.80714	1.83912	1.9029	1.95668	2.06126	2.2274	2.42547	2.70811	3.0686	3.47099	3.94116	4.47989	5.00229	5.5821	6.1551	6.68721	7.21985	7.74349	8.25878	8.77326	9.29107	9.80736	10.3195	10.8347	11.3433	11.8452	12.3443	12.8283
159	X0571.p.013.001.038.iom	Little London	54.2487	-4.53708	P	P	3	M	0.283534	0.271486	0.261286	0.252316	0.247782	0.248545	0.250909	0.261219	0.269051	0.273989	0.301075	0.321932	0.374431	0.46062	0.56589	0.733051	0.933881	1.18381	1.50044	1.8671	2.2745	2.76073	3.26206	3.77727	4.33196	4.85639	5.392	5.91974	6.42927	6.93487	7.42734	7.91435	8.39004	8.85611	9.31483	9.75289	10.1733	10.581	10.9678	11.3366	11.7101
160	X0574.p.017.001.038.iom	Little London	54.2487	-4.53708	P	P	3	B	2.42751	2.39468	2.36614	2.34172	2.32122	2.30463	2.29189	2.28316	2.27768	2.27575	2.27233	2.24967	2.24783	2.24628	2.23968	2.31311	2.38344	2.53523	2.80202	3.13263	3.56557	4.11085	4.71385	5.40203	6.18372	6.9448	7.76704	8.59431	9.39862	10.2178	11.0378	11.8783	12.713	13.5538	14.4052	15.2102	16.0198	16.7903	17.5064	18.1937	18.8247
161	X0577.p.018.001.038.iom	Little London	54.2487	-4.53708	P	P	3	M	0.449107	0.430341	0.417407	0.410122	0.409071	0.414254	0.424092	0.441446	0.464008	0.491375	0.526087	0.547075	0.5944	0.66059	0.734232	0.877242	1.04606	1.2695	1.5694	1.92162	2.32275	2.79858	3.30464	3.85511	4.46019	5.03583	5.63738	6.23393	6.80019	7.36336	7.93216	8.49094	9.05975	9.64411	10.2326	10.8422	11.4885	12.1299	12.7611	13.3988	14.0069
162	X0580.p.019.001.038.iom	Little London	54.2487	-4.53708	P	P	3	B	1.00338	0.992046	0.980461	0.967981	0.957657	0.950599	0.94224	0.93987	0.93459	0.926292	0.932566	0.929858	0.956235	1.00865	1.07265	1.22335	1.4064	1.65983	2.00219	2.40525	2.88738	3.4721	4.10148	4.80108	5.58069	6.32186	7.11253	7.88716	8.61827	9.34909	10.05	10.7299	11.3962	12.0395	12.6611	13.2869	13.9072	14.5206	15.1262	15.724	16.3169
163	X0583.p.021.001.038.iom	Little London	54.2487	-4.53708	P	P	2	B	0.006824	0.00736	0.011396	0.018741	0.030805	0.0475085	0.0655055	0.0906865	0.116176	0.141781	0.184705	0.219555	0.28451	0.373108	0.472384	0.643975	0.857151	1.11756	1.44891	1.83545	2.24341	2.71505	3.19906	3.69707	4.22976	4.73094	5.24231	5.74164	6.219	6.68977	7.13965	7.57436	7.9965	8.40327	8.79558	9.18029	9.55295	9.91538	10.2667	10.6065	10.9394
164	X0586.p.022.001.038.iom	Little London	54.2487	-4.53708	P	P	3	B	0.541215	0.528864	0.51862	0.51021	0.50492	0.503196	0.503068	0.507742	0.511829	0.515352	0.528994	0.53157	0.557535	0.594193	0.634667	0.744182	0.860464	1.04438	1.3199	1.65013	2.06565	2.57741	3.13685	3.7592	4.45572	5.14667	5.89493	6.64918	7.39635	8.16441	8.91358	9.67291	10.4224	11.1591	11.8937	12.6037	13.3014	13.9825	14.6455	15.2941	15.9239
165	X0589.p.023.001.038.iom	Little London	54.2487	-4.53708	P	P	3	M	0.537447	0.519651	0.50956	0.507069	0.51347	0.530018	0.553629	0.588859	0.626293	0.666396	0.730039	0.790728	0.887521	1.02227	1.17837	1.40226	1.68102	1.99637	2.37617	2.81314	3.23489	3.70625	4.16926	4.6073	5.05229	5.46113	5.84592	6.22041	6.58352	6.9329	7.28084	7.62443	7.95783	8.28089	8.59556	8.89884	9.19482	9.47853	9.74094	9.98768	10.2329
166	X0592.p.024.001.038.iom	Little London	54.2487	-4.53708	P	P	3	B	1.68901	1.70207	1.71667	1.73225	1.75057	1.7725	1.79551	1.82365	1.85101	1.8771	1.91168	1.92495	1.96888	2.0398	2.12101	2.28124	2.4726	2.72493	3.05917	3.4508	3.90237	4.44042	5.01382	5.63489	6.31711	6.97551	7.66848	8.35908	9.03616	9.72264	10.3884	11.0494	11.7008	12.3377	12.9652	13.5849	14.1981	14.8018	15.389	15.9637	16.539
167	X0595.y.002.001.038.iom	Little London	54.2487	-4.53708	Y	Y	2	B	0.121177	0.109325	0.102707	0.101324	0.105961	0.117139	0.13367	0.157254	0.183798	0.213615	0.256632	0.304837	0.367748	0.439672	0.519309	0.631462	0.756787	0.908737	1.1053	1.3319	1.56776	1.83696	2.11466	2.38907	2.67581	2.96451	3.23734	3.53611	3.84426	4.15449	4.54965	4.96951	5.45642	6.04891	6.70851	7.42274	8.26816	9.10965	9.9596	10.8646	11.6464
168	X0598.y.005.001.038.iom	Little London	54.2487	-4.53708	Y	P	3	B	1.82029	1.83514	1.8549	1.8798	1.90911	1.94235	1.98024	2.0217	2.06759	2.11842	2.16812	2.20915	2.26243	2.30505	2.3389	2.43152	2.51151	2.65548	2.8854	3.15977	3.53164	3.99466	4.51391	5.11714	5.80261	6.48005	7.22606	7.97599	8.71055	9.46604	10.1993	10.9376	11.6654	12.3849	13.1028	13.7934	14.489	15.1517	15.7673	16.3573	16.9061
169	X0601.y.012.001.038.iom	Little London	54.2487	-4.53708	Y	Y	2	B	0.0061835	0.024013	0.0480675	0.078008	0.115085	0.159768	0.210012	0.269143	0.331361	0.396702	0.47492	0.539167	0.636714	0.77191	0.924833	1.14401	1.41524	1.72116	2.08402	2.49854	2.90423	3.34895	3.79665	4.22465	4.65911	5.09183	5.49015	5.92295	6.37736	6.83475	7.40444	8.02319	8.71217	9.52943	10.435	11.356	12.4211	13.4517	14.4427	15.4668	16.3207
170	X0604.y.015.001.038.iom	Little London	54.2487	-4.53708	Y	Y	2	M	0.004671	0.0174755	0.0343555	0.055282	0.0809015	0.111473	0.146379	0.18651	0.22907	0.274386	0.326574	0.373655	0.437631	0.510316	0.587271	0.710488	0.842912	1.01549	1.25389	1.53325	1.84226	2.21413	2.59734	2.98136	3.39062	3.78258	4.15707	4.55278	4.94509	5.33227	5.80746	6.308	6.86914	7.5387	8.27741	9.04565	9.93438	10.8063	11.6596	12.5483	13.3159
171	X0607.y.016.001.038.iom	Little London	54.2487	-4.53708	Y	Y	2	B	1.73909	1.98529	2.21272	2.42103	2.60984	2.77923	2.92906	3.05969	3.17243	3.26654	3.33315	3.35628	3.37389	3.38729	3.38496	3.39659	3.39872	3.41512	3.44192	3.46963	3.53542	3.60011	3.70417	3.87302	4.0789	4.31076	4.56535	4.86107	5.16648	5.49072	5.93082	6.43012	7.00361	7.7111	8.51377	9.32918	10.3087	11.2443	12.1104	12.9991	13.7106
172	X0610.y.025.001.038.iom	Little London	54.2487	-4.53708	Y	Y	2	M	0.0304345	0.087996	0.138541	0.181611	0.219964	0.254709	0.282307	0.308294	0.32296	0.326196	0.344062	0.359493	0.387266	0.438316	0.50211	0.572579	0.647399	0.735777	0.832889	0.938303	1.07112	1.2103	1.37779	1.58907	1.82792	2.08094	2.34191	2.63744	2.93665	3.24569	3.66785	4.13724	4.67949	5.35377	6.11818	6.90156	7.83207	8.73634	9.5942	10.4816	11.229
173	X0613.p.001.001.002.iomull	Mull	56.5783	-6.28342	P	P	1	B	0.816572	0.815658	0.816272	0.818193	0.823025	0.831198	0.839569	0.853438	0.865394	0.875209	0.895425	0.894183	0.927609	0.996686	1.07777	1.25251	1.47265	1.75826	2.1433	2.6011	3.09633	3.68305	4.28975	4.91292	5.58327	6.22455	6.8858	7.53774	8.15635	8.76693	9.37897	9.9792	10.5847	11.1849	11.7774	12.4019	13.0135	13.6637	14.3595	15.0774	15.8638
174	X0616.p.002.001.002.iomull	Mull	56.5783	-6.28342	P	P	1	O	0.854366	0.830804	0.811235	0.795515	0.785184	0.780473	0.778958	0.784628	0.793821	0.805849	0.83065	0.847779	0.890352	0.952318	1.02469	1.15928	1.3143	1.52129	1.80453	2.13854	2.52237	3.00159	3.49106	3.99371	4.54003	5.02867	5.52786	5.99717	6.40582	6.78692	7.14464	7.45624	7.76025	8.05631	8.33025	8.62283	8.89372	9.18528	9.5005	9.82092	10.1933
175	X0619.p.004.001.002.iomull	Mull	56.5783	-6.28342	P	P	3	B	3.37615	3.31224	3.2539	3.2009	3.15422	3.1143	3.07977	3.05285	3.03132	3.01472	3.0059	2.98897	2.99327	3.00299	3.01517	3.0933	3.16367	3.31126	3.55281	3.84475	4.26575	4.81627	5.42507	6.12773	6.93211	7.69531	8.53108	9.35068	10.1092	10.8656	11.5956	12.294	12.9886	13.677	14.3516	15.0435	15.7242	16.4228	17.1362	17.8536	18.6189
176	X0622.y.003.001.002.iomull	Mull	56.5783	-6.28342	Y	Y	3	B	1.68237	1.64661	1.61796	1.596	1.58243	1.57795	1.57985	1.59254	1.61074	1.63391	1.6722	1.70021	1.76068	1.84754	1.94847	2.12567	2.32869	2.59835	2.9583	3.37887	3.86905	4.45795	5.08237	5.7402	6.45673	7.16418	7.88763	8.63942	9.4074	10.1941	11.0333	11.9194	12.8314	13.8001	14.8194	15.8087	16.8515	17.8597	18.8295	19.7981	20.6619
177	X0628.b.002.001.016.kilkenny	Troyswood	52.7006	-7.3006	B	P	1	B	2.52486	2.52557	2.52913	2.53564	2.54565	2.55914	2.57523	2.59537	2.61687	2.64005	2.67461	2.72216	2.77292	2.82256	2.87568	2.93059	2.9823	3.04186	3.11205	3.18769	3.27509	3.37284	3.47774	3.58372	3.69487	3.82459	3.9666	4.12007	4.2935	4.48195	4.66771	4.86999	5.06987	5.25674	5.44411	5.63128	5.8086	5.99084	6.17464	6.35659	6.56303
178	X0685.p.001.001.032.mul3	Mullaghmore (3)	54.4542	-8.43432	P	P	3	O	0.57348	0.566055	0.562105	0.561123	0.566089	0.57821	0.593287	0.618097	0.64387	0.669863	0.718213	0.76247	0.838461	0.951648	1.08707	1.27701	1.49916	1.76554	2.08266	2.4412	2.8522	3.33594	3.84467	4.37907	4.95588	5.52305	6.11858	6.71645	7.31022	7.91442	8.5034	9.08643	9.66795	10.2435	10.8156	11.3958	11.9726	12.5555	13.1487	13.746	14.3503
179	X0688.p.002.001.032.mul3	Mullaghmore (3)	54.4542	-8.43432	P	P	3	B	1.6395	1.59603	1.56329	1.54099	1.52937	1.52852	1.53762	1.55822	1.59	1.63235	1.67864	1.70221	1.76131	1.84704	1.94258	2.13112	2.35086	2.64609	3.043	3.50908	4.05914	4.73139	5.4389	6.18715	7.00602	7.79261	8.62588	9.44708	10.2395	11.035	11.7855	12.5168	13.224	13.9089	14.5757	15.2075	15.8144	16.3881	16.928	17.4393	17.9117
180	X0691.p.004.001.032.mul3	Mullaghmore (3)	54.4542	-8.43432	P	P	3	O	0.560343	0.554064	0.550998	0.551293	0.554343	0.559796	0.568361	0.579109	0.595731	0.617877	0.634343	0.643003	0.655657	0.654865	0.646581	0.671959	0.673288	0.725399	0.833068	0.963317	1.20544	1.51509	1.89819	2.38341	2.95154	3.56393	4.27139	5.01166	5.7787	6.60047	7.41708	8.27234	9.13335	10.0012	10.8903	11.7559	12.6456	13.5085	14.3354	15.1514	15.9114
181	X0694.p.005.001.032.mul3	Mullaghmore (3)	54.4542	-8.43432	P	P	3	O	0.021941	0.0638135	0.0987115	0.126144	0.150551	0.173099	0.187215	0.203648	0.205915	0.195845	0.214761	0.239646	0.291681	0.384912	0.502385	0.642964	0.806058	0.994243	1.20461	1.43847	1.70629	1.99977	2.32311	2.68444	3.07759	3.4899	3.9313	4.39766	4.87573	5.37353	5.91741	6.49713	7.10426	7.77037	8.48334	9.17463	9.92636	10.646	11.308	11.961	12.5416
182	X0697.p.006.001.032.mul3	Mullaghmore (3)	54.4542	-8.43432	P	P	3	O	0.342734	0.410942	0.470353	0.520582	0.564341	0.602285	0.629987	0.654759	0.66496	0.66323	0.672585	0.670536	0.688555	0.727553	0.772121	0.87137	0.981514	1.14489	1.36421	1.62026	1.96666	2.38405	2.85956	3.42008	4.05564	4.70187	5.41677	6.15093	6.88543	7.64968	8.42265	9.22226	10.0272	10.8534	11.7034	12.5235	13.38	14.1955	14.9496	15.6818	16.3382
183	X0700.p.007.001.032.mul3	Mullaghmore (3)	54.4542	-8.43432	P	P	3	O	0.0378075	0.109866	0.175869	0.235705	0.290592	0.340519	0.382883	0.422214	0.452306	0.473257	0.500467	0.51398	0.543254	0.586333	0.631402	0.711499	0.787771	0.907626	1.07489	1.26963	1.54403	1.86932	2.24971	2.71599	3.25051	3.80074	4.42215	5.06025	5.68842	6.34075	7.01167	7.71192	8.41989	9.15332	9.91274	10.6386	11.3943	12.1166	12.785	13.4338	14.0215
184	X0703.p.010.001.032.mul3	Mullaghmore (3)	54.4542	-8.43432	P	P	3	O	6.57062	6.69655	6.82277	6.94916	7.07543	7.2015	7.32732	7.45322	7.58143	7.71124	7.83024	7.91806	8.02425	8.13422	8.23757	8.42	8.61436	8.87203	9.22073	9.62404	10.0996	10.6793	11.2881	11.9336	12.6402	13.3109	14.0131	14.7029	15.3598	16.0131	16.6444	17.2645	17.8693	18.4659	19.0531	19.609	20.1576	20.6725	21.1479	21.598	22.0005
185	X0706.p.011.001.032.mul3	Mullaghmore (3)	54.4542	-8.43432	P	P	3	O	1.15118	1.17234	1.20564	1.25056	1.30854	1.38032	1.46379	1.56245	1.67289	1.79424	1.92966	2.05065	2.21127	2.41595	2.64394	2.94827	3.2986	3.70509	4.18754	4.73026	5.31692	5.99587	6.68953	7.3998	8.15556	8.86338	9.5852	10.2861	10.9514	11.6042	12.222	12.8159	13.3841	13.9251	14.4418	14.9326	15.3979	15.8384	16.2553	16.647	17.0102
186	X0709.y.003.001.032.mul3	Mullaghmore (3)	54.4542	-8.43432	Y	P	2	B	0.281191	0.300924	0.324916	0.352662	0.387505	0.430505	0.476801	0.534265	0.5909	0.646439	0.733068	0.824909	0.950377	1.12309	1.32508	1.56322	1.84272	2.14787	2.47701	2.83696	3.21585	3.62042	4.04726	4.49429	4.96376	5.45266	5.95757	6.48957	7.04251	7.61532	8.23611	8.89237	9.58021	10.3286	11.1245	11.9107	12.7609	13.5866	14.3707	15.1566	15.8734
187	X0712.y.009.001.032.mul3	Mullaghmore (3)	54.4542	-8.43432	Y	Y	2	B	0.442375	0.459423	0.480738	0.505944	0.537741	0.576724	0.618414	0.670341	0.7232	0.776463	0.857744	0.948064	1.06442	1.21673	1.39309	1.5938	1.82151	2.07291	2.34519	2.64082	2.9632	3.31192	3.68207	4.07173	4.48405	4.91267	5.33726	5.80558	6.29195	6.78982	7.40993	8.07525	8.831	9.74194	10.7572	11.8177	13.0466	14.2623	15.4702	16.7386	17.8429
188	X0715.y.001.001.008.mulz	Mullaghmore (2)	54.4574	-8.44853	Y	Y	2	O	1.18721	1.20492	1.22636	1.25137	1.28007	1.31209	1.3458	1.38434	1.42523	1.46818	1.51429	1.53566	1.58773	1.66206	1.74084	1.91023	2.13469	2.40623	2.7542	3.16434	3.57279	4.02113	4.48991	4.96618	5.46605	5.97901	6.48253	7.02478	7.58985	8.16954	8.85287	9.56848	10.3739	11.3067	12.3218	13.4309	14.7128	16.0074	17.3391	18.7578	20.0344
189	X0718.y.002.001.008.mulz	Mullaghmore (2)	54.4574	-8.44853	Y	Y	2	O	1.18993	1.22376	1.256	1.28662	1.31587	1.3435	1.3683	1.39252	1.41434	1.43358	1.45373	1.46152	1.48134	1.50262	1.51999	1.58353	1.6564	1.7667	1.9243	2.11146	2.34494	2.61773	2.92898	3.28372	3.67958	4.10389	4.55408	5.04657	5.57193	6.12884	6.75592	7.42836	8.15843	8.97138	9.84925	10.7697	11.808	12.8385	13.8745	14.9579	15.9175
190	X0721.y.003.001.008.mulz	Mullaghmore (2)	54.4574	-8.44853	Y	P	3	O	1.24604	1.30984	1.37117	1.42961	1.48675	1.54313	1.59601	1.64988	1.69791	1.73993	1.78679	1.8029	1.85208	1.90685	1.95568	2.13269	2.337	2.6432	3.10292	3.65668	4.30186	5.09913	5.93884	6.8313	7.81475	8.74078	9.6931	10.639	11.5579	12.4771	13.385	14.298	15.1966	16.0751	16.9434	17.7914	18.6276	19.4455	20.2478	21.0354	21.7933
191	X0724.y.005.001.008.mulz	Mullaghmore (2)	54.4574	-8.44853	Y	Y	1	O	2.08424	2.06828	2.05557	2.04588	2.03949	2.03661	2.03661	2.04043	2.04597	2.05326	2.06316	2.0627	2.07781	2.10139	2.12632	2.20559	2.30598	2.445	2.6343	2.85869	3.12246	3.43954	3.78084	4.13695	4.52324	4.92224	5.31496	5.75321	6.21761	6.69818	7.2863	7.89133	8.6065	9.4791	10.4487	11.5438	12.8206	14.143	15.5425	17.056	18.4739
192	X0727.y.006.001.008.mulz	Mullaghmore (2)	54.4574	-8.44853	Y	P	3	O	2.11732	2.04868	1.99636	1.9596	1.943	1.94658	1.96369	2.00676	2.05971	2.12166	2.23622	2.36017	2.54726	2.81006	3.1204	3.52278	4.02066	4.57252	5.193	5.88751	6.58661	7.35772	8.13364	8.89622	9.68246	10.4387	11.1635	11.9082	12.65	13.3819	14.205	15.0554	15.9633	16.9826	18.0734	19.1783	20.3964	21.5901	22.7441	23.9198	24.9881
193	X0730.y.009.001.008.mulz	Mullaghmore (2)	54.4574	-8.44853	Y	Y	2	O	1.39792	1.49922	1.61775	1.75344	1.90628	2.07625	2.26318	2.46739	2.68839	2.92619	3.18031	3.44429	3.73176	4.04023	4.36552	4.73063	5.12917	5.55273	6.02004	6.52461	7.01952	7.54589	8.06762	8.55653	9.04166	9.52331	9.93451	10.4042	10.9134	11.422	12.1147	12.8624	13.7469	14.846	16.0863	17.4389	19.0338	20.6467	22.3074	24.0873	25.6722
194	X0733.y.010.001.008.mulz	Mullaghmore (2)	54.4574	-8.44853	Y	Y	1	B	2.92018	2.869	2.83705	2.82502	2.83197	2.85995	2.90597	2.97395	3.05806	3.15852	3.29169	3.44537	3.63255	3.84023	4.06792	4.36278	4.69616	5.08143	5.54002	6.05446	6.60235	7.22081	7.85981	8.49742	9.16409	9.83662	10.4716	11.1734	11.9133	12.6658	13.6041	14.5966	15.7406	17.1246	18.6647	20.3257	22.2566	24.2014	26.1929	28.3146	30.2072
195	X0736.y.011.001.008.mulz	Mullaghmore (2)	54.4574	-8.44853	Y	Y	3	B	1.71833	1.69102	1.66676	1.64528	1.62814	1.61575	1.6055	1.60203	1.60087	1.60194	1.61385	1.61648	1.64238	1.67224	1.70347	1.81238	1.91925	2.11007	2.39749	2.73805	3.22062	3.83217	4.51947	5.30302	6.19069	7.09188	8.06614	9.0813	10.1203	11.2051	12.3228	13.4835	14.6787	15.9389	17.255	18.5561	19.9307	21.2705	22.5735	23.8846	25.0765
196	X0739.y.012.001.008.mulz	Mullaghmore (2)	54.4574	-8.44853	Y	Y	3	B	2.73315	2.80925	2.89128	2.97913	3.07316	3.17341	3.27907	3.39157	3.50953	3.63276	3.76199	3.88349	4.02432	4.16862	4.31357	4.52348	4.74401	5.02264	5.38044	5.78604	6.26214	6.83021	7.42998	8.07037	8.76948	9.43737	10.11	10.8	11.4748	12.1477	12.8852	13.6133	14.4129	15.319	16.2833	17.3486	18.5657	19.7961	21.067	22.4158	23.6373
197	X0742.y.013.001.008.mulz	Mullaghmore (2)	54.4574	-8.44853	Y	Y	2	O	1.11151	1.13508	1.16547	1.20258	1.24582	1.29467	1.34858	1.40893	1.47716	1.55267	1.62642	1.67728	1.75424	1.85248	1.9555	2.13478	2.37265	2.6399	2.96119	3.33279	3.67912	4.06218	4.43351	4.75853	5.07406	5.38023	5.62758	5.90969	6.21674	6.5181	6.9358	7.37195	7.9076	8.5982	9.3828	10.2655	11.3295	12.4077	13.5304	14.7478	15.8133
198	X0745.y.014.001.008.mulz	Mullaghmore (2)	54.4574	-8.44853	Y	Y	2	B	1.82493	1.78063	1.74027	1.7038	1.67183	1.64439	1.62037	1.60168	1.58507	1.57077	1.56397	1.54839	1.55393	1.57193	1.59455	1.67387	1.7698	1.91221	2.11905	2.36859	2.66699	3.03358	3.42694	3.82722	4.25861	4.71433	5.16739	5.67651	6.21579	6.77441	7.46843	8.19355	9.04781	10.0957	11.2661	12.5627	14.0819	15.6317	17.2536	19.0026	20.5822
199	X0748.y.016.001.008.mulz	Mullaghmore (2)	54.4574	-8.44853	Y	Y	3	B	1.92726	1.8678	1.81386	1.76519	1.72302	1.6874	1.65566	1.63248	1.61271	1.59603	1.59257	1.57561	1.59093	1.61435	1.63881	1.76895	1.90594	2.14891	2.52129	2.9692	3.57511	4.32712	5.17402	6.1493	7.25499	8.38147	9.63474	10.9087	12.1937	13.5365	14.8222	16.1333	17.417	18.6571	19.8862	21.0622	22.2077	23.3128	24.3853	25.4278	26.408
200	X0751.y.017.001.008.mulz	Mullaghmore (2)	54.4574	-8.44853	Y	P	3	O	1.73971	1.78203	1.82798	1.8776	1.92977	1.98391	2.0407	2.0993	2.16136	2.227	2.28332	2.30828	2.35681	2.40155	2.43401	2.56985	2.70998	2.94276	3.30914	3.75191	4.30358	4.98569	5.72826	6.55894	7.49117	8.39506	9.37631	10.3469	11.2818	12.23	13.1281	14.0152	14.8739	15.6889	16.476	17.2422	17.9892	18.7063	19.3957	20.0601	20.6849
201	X0754.y.020.001.008.mulz	Mullaghmore (2)	54.4574	-8.44853	Y	Y	3	O	1.4216	1.40773	1.40804	1.42222	1.45157	1.49609	1.55239	1.62643	1.71054	1.80468	1.92092	2.01386	2.167	2.37537	2.60836	2.97765	3.43641	3.97444	4.63912	5.4084	6.1878	7.07045	7.96462	8.84428	9.75907	10.6404	11.4953	12.3708	13.2568	14.1432	15.0961	16.0803	17.1036	18.2072	19.3667	20.5224	21.7751	22.9852	24.1448	25.312	26.3391
202	X0757.b.004.001.003.pobladesegur	La Pobla de Segur	42.2607	0.988433	P	P	3	O	0.0013675	0.0001095	0.0003425	0.0016605	0.0081855	0.0211365	0.0341945	0.0576545	0.074987	0.0862265	0.131588	0.165399	0.25126	0.409874	0.605939	0.874071	1.22031	1.60114	2.04256	2.54861	3.0195	3.53007	4.02849	4.49264	4.9538	5.36967	5.71313	6.07971	6.45532	6.81318	7.29415	7.83512	8.42166	9.10083	9.85167	10.5927	11.4437	12.2578	12.9926	13.7204	14.3487
203	X0760.b.005.001.003.pobladesegur	La Pobla de Segur	42.2607	0.988433	P	P	3	O	0.439694	0.392423	0.349417	0.310586	0.277744	0.25132	0.228786	0.214221	0.200651	0.189443	0.196252	0.212069	0.247744	0.302511	0.371099	0.468202	0.574425	0.71313	0.891818	1.09818	1.34605	1.63479	1.95342	2.30868	2.7005	3.1032	3.53653	3.98746	4.44838	4.92856	5.42795	5.95124	6.48722	7.0459	7.62729	8.20473	8.82649	9.42391	9.99601	10.5697	11.0681
204	X0763.y.001.001.003.pobladesegur	La Pobla de Segur	42.2607	0.988433	Y	Y	3	O	0.107385	0.066577	0.0350335	0.0123145	0.000942	0.0014915	0.0095575	0.032515	0.0596285	0.0907815	0.15234	0.212192	0.315783	0.464021	0.637698	0.884715	1.16326	1.51457	1.96538	2.48584	3.07322	3.75384	4.47664	5.25632	6.10728	6.94112	7.8187	8.70303	9.56513	10.4342	11.3265	12.2533	13.1762	14.1128	15.069	15.9712	16.8938	17.7623	18.561	19.3273	20.0004
205	X0766.y.002.001.003.pobladesegur	La Pobla de Segur	42.2607	0.988433	Y	Y	2	O	0.221713	0.234458	0.250024	0.268222	0.289426	0.313733	0.340188	0.370439	0.402369	0.435839	0.470957	0.486524	0.52528	0.573693	0.622054	0.744718	0.875028	1.0751	1.37071	1.72336	2.16057	2.68939	3.27171	3.91534	4.63093	5.35774	6.11384	6.91977	7.75916	8.63343	9.59688	10.6304	11.7191	12.8987	14.1575	15.4248	16.8155	18.1723	19.4998	20.8562	22.045
206	X0769.y.003.001.003.pobladesegur	La Pobla de Segur	42.2607	0.988433	Y	Y	3	O	5.42643	5.52052	5.62477	5.73949	5.86252	5.99275	6.1324	6.27831	6.43772	6.61058	6.77215	6.9156	7.07323	7.21367	7.3394	7.54685	7.74138	8.01961	8.4184	8.87952	9.44792	10.1291	10.8752	11.708	12.6342	13.559	14.5497	15.562	16.5845	17.6419	18.698	19.7949	20.885	21.9677	23.0624	24.1168	25.1887	26.2144	27.1827	28.1235	28.9832
207	X0772.y.006.001.003.pobladesegur	La Pobla de Segur	42.2607	0.988433	Y	Y	2	B	0.0003775	0.003098	0.0064685	0.009083	0.018716	0.0373885	0.0530545	0.085572	0.104318	0.111966	0.181463	0.236493	0.377872	0.633061	0.948426	1.39068	1.94973	2.58395	3.34192	4.21575	5.06757	6.02173	6.96372	7.85866	8.77	9.60793	10.3641	11.1382	11.8867	12.5965	13.4788	14.4392	15.4584	16.6261	17.9003	19.1136	20.4762	21.7478	22.868	23.9575	24.8399
208	X0775.y.007.001.003.pobladesegur	La Pobla de Segur	42.2607	0.988433	Y	Y	3	B	5.6427	5.72481	5.81167	5.90302	6.00217	6.10937	6.21845	6.34002	6.46059	6.57997	6.73309	6.87747	7.07332	7.30453	7.5536	7.92256	8.32048	8.8326	9.51375	10.302	11.1967	12.2615	13.3739	14.5445	15.8165	17.0271	18.2677	19.51	20.7186	21.9236	23.1495	24.3995	25.6459	26.9073	28.1861	29.421	30.6809	31.8888	33.0415	34.1699	35.1858
209	X0778.y.001.001.031.pontdelasuert	El Pont de Suert	42.4091	0.741533	Y	P	3	O	0.611721	0.60485	0.606008	0.614968	0.632313	0.658236	0.691527	0.734217	0.782677	0.837031	0.899506	0.942326	1.02049	1.12595	1.24175	1.44741	1.68882	1.99767	2.40392	2.87892	3.41209	4.04814	4.7111	5.3971	6.13676	6.85448	7.60483	8.35068	9.08658	9.83093	10.543	11.2589	11.9461	12.6043	13.2486	13.8367	14.3908	14.9038	15.3692	15.7947	16.1785
210	X0781.y.002.001.031.pontdelasuert	El Pont de Suert	42.4091	0.741533	P	P	1	O	1.74522	1.78797	1.8346	1.8847	1.94165	2.00629	2.07345	2.15165	2.22817	2.3029	2.41021	2.52182	2.66962	2.86575	3.09113	3.36223	3.68637	4.03495	4.41966	4.84522	5.26083	5.71994	6.16572	6.58279	7.00099	7.38479	7.76037	8.1097	8.42893	8.72708	8.98345	9.20495	9.39924	9.56229	9.69427	9.80666	9.88137	9.94045	9.98691	10.0113	10.0352
211	X0784.y.003.001.031.pontdelasuert	El Pont de Suert	42.4091	0.741533	P	P	3	O	0.89203	0.906653	0.92411	0.944391	0.966919	0.99166	1.01951	1.04888	1.08057	1.11492	1.14456	1.1612	1.1882	1.21894	1.24737	1.30873	1.36584	1.4602	1.60152	1.76816	1.99404	2.27475	2.58796	2.94546	3.34858	3.75382	4.20205	4.65673	5.11059	5.58086	6.0352	6.49918	6.95283	7.39247	7.82925	8.24489	8.65186	9.04191	9.4091	9.75914	10.094
212	X0787.y.004.001.031.pontdelasuert	El Pont de Suert	42.4091	0.741533	Y	Y	3	B	4.66326	4.53403	4.41679	4.31143	4.2179	4.13638	4.0672	4.00967	3.96282	3.92706	3.89645	3.85063	3.837	3.84464	3.86179	3.95709	4.07121	4.25434	4.53124	4.86949	5.28924	5.8127	6.3797	6.98742	7.65828	8.33589	9.06027	9.80729	10.5776	11.3803	12.176	12.9976	13.8186	14.6435	15.4835	16.2948	17.1121	17.9042	18.6672	19.416	20.1214
213	X0790.y.005.001.031.pontdelasuert	El Pont de Suert	42.4091	0.741533	Y	P	3	O	1.67015	1.661	1.65838	1.66145	1.67053	1.68533	1.70607	1.73238	1.76393	1.80091	1.83487	1.84087	1.87604	1.92021	1.96164	2.10851	2.284	2.53709	2.90186	3.33968	3.85772	4.5022	5.17912	5.88626	6.65959	7.40239	8.18148	8.95448	9.72004	10.4975	11.2239	11.94	12.6253	13.2745	13.9021	14.4854	15.0258	15.5361	16.0192	16.4704	16.8981
214	X0793.p.001.001.010.ranelagh	Dublin	53.3185	-6.25138	P	P	1	B	0.0007445	0.004467	0.019978	0.0463695	0.0896655	0.151578	0.223484	0.319486	0.420206	0.524882	0.691554	0.889077	1.13606	1.45266	1.82174	2.23402	2.72097	3.22923	3.76974	4.35657	4.90881	5.50641	6.07195	6.58249	7.08004	7.50746	7.86844	8.20724	8.50833	8.76483	9.05405	9.32966	9.60852	9.90435	10.202	10.5029	10.8086	11.1188	11.4109	11.6937	12.0118
215	X0796.p.003.001.010.ranelagh	Dublin	53.3185	-6.25138	P	P	1	B	0.010024	0.035412	0.061569	0.087527	0.120062	0.161328	0.201709	0.256852	0.305036	0.345224	0.441281	0.556401	0.715797	0.945563	1.22337	1.53262	1.9037	2.29398	2.70901	3.16163	3.59188	4.05802	4.50308	4.9153	5.32395	5.67507	5.9769	6.26288	6.51347	6.72696	6.97932	7.22982	7.4858	7.76579	8.05588	8.3369	8.62971	8.91601	9.1778	9.4291	9.67891
216	X0799.y.002.001.010.ranelagh	Dublin	53.3185	-6.25138	Y	P	2	B	0.0047805	0.0191405	0.035946	0.0545945	0.0792875	0.111173	0.143783	0.187787	0.227405	0.262422	0.332798	0.395539	0.507625	0.676283	0.87583	1.16383	1.51966	1.92941	2.43065	3.00929	3.57808	4.21792	4.85412	5.46421	6.08995	6.67022	7.19056	7.73275	8.27133	8.79072	9.43573	10.1223	10.878	11.7601	12.7256	13.7154	14.8429	15.9498	17.0186	18.1178	19.0944
217	X0802.y.004.001.010.ranelagh	Dublin	53.3185	-6.25138	Y	P	3	B	0.05093	0.030091	0.014328	0.002933	0.00057	0.0082785	0.01895	0.0446115	0.0676335	0.0877305	0.148989	0.201207	0.312991	0.498256	0.723491	1.04439	1.44523	1.90606	2.46541	3.11085	3.74797	4.47116	5.18506	5.86974	6.57385	7.21451	7.82036	8.41019	8.96234	9.48275	10.0314	10.5795	11.1271	11.6872	12.2514	12.8028	13.3627	13.9086	14.4213	14.9177	15.4066
218	X0805.b.001.001.036.roncevalles	Roncevalles (2)	43.0093	1.31907	B	P	3	O	1.01037	0.988519	0.976117	0.973465	0.980576	0.99763	1.02312	1.05954	1.10455	1.15819	1.22824	1.30854	1.40557	1.50983	1.62263	1.77462	1.94548	2.14536	2.38688	2.65924	2.95499	3.29844	3.65024	4.00697	4.38532	4.74987	5.12886	5.49837	5.85746	6.21691	6.54377	6.85175	7.14514	7.42026	7.67891	7.92777	8.15807	8.37824	8.60051	8.81654	9.00993
219	X0808.p.003.001.036.roncevalles	Roncevalles (2)	43.0093	1.31907	P	P	2	B	0.762614	0.792709	0.822515	0.852079	0.882101	0.912624	0.942509	0.973573	1.00067	1.0246	1.05442	1.07086	1.10801	1.15952	1.21428	1.32389	1.44992	1.61746	1.84215	2.10674	2.41826	2.78924	3.18969	3.61462	4.07578	4.55281	5.06563	5.59652	6.14719	6.72396	7.29805	7.88617	8.48096	9.09156	9.71876	10.3328	10.9665	11.5816	12.1726	12.7578	13.3038
220	X0811.y.002.001.036.roncevalles	Roncevalles (2)	43.0093	1.31907	Y	Y	2	B	1.61549	1.58681	1.56636	1.55407	1.55097	1.55647	1.57102	1.5949	1.62449	1.66032	1.70732	1.75145	1.81836	1.89962	1.98998	2.13779	2.3048	2.51656	2.79818	3.12721	3.49065	3.92642	4.3757	4.8166	5.28129	5.74544	6.19647	6.67962	7.18842	7.70953	8.30376	8.93158	9.61456	10.4008	11.2582	12.1259	13.105	14.0535	14.9731	15.9201	16.7218
221	X0814.b.006.001.006.roshilde	Roskilde	55.6563	12.058	B	B	1	O	1.03568	1.05764	1.08415	1.11529	1.15067	1.19033	1.23527	1.28372	1.33683	1.39495	1.45135	1.50246	1.56129	1.63021	1.70377	1.79134	1.8917	1.99585	2.10758	2.22877	2.34348	2.46283	2.58237	2.69127	2.7951	2.91238	3.04189	3.16917	3.30849	3.45849	3.57052	3.66761	3.7512	3.80294	3.8324	3.8731	3.89438	3.92238	3.97338	4.02934	4.09248
222	X0817.b.012.001.006.roshilde	Roskilde	55.6563	12.058	B	B	1	O	0.945124	0.953854	0.966871	0.984037	1.00569	1.03237	1.06442	1.10092	1.14125	1.18553	1.23349	1.28508	1.34065	1.39904	1.46166	1.52981	1.59162	1.66779	1.76333	1.86733	1.99461	2.15142	2.31414	2.48364	2.66769	2.84058	3.01999	3.19544	3.36015	3.52134	3.67598	3.82047	3.96626	4.11529	4.26251	4.41439	4.56385	4.71786	4.88253	5.05251	5.22696
223	X0820.p.003.001.006.roshilde	Roskilde	55.6563	12.058	P	P	3	M	1.08058	1.08313	1.08705	1.0921	1.0998	1.11051	1.12171	1.1376	1.15193	1.16468	1.18946	1.20314	1.2425	1.30533	1.37826	1.5104	1.67383	1.87807	2.14315	2.454	2.78903	3.18729	3.59445	3.9989	4.42706	4.83919	5.25139	5.66834	6.08656	6.50651	6.93231	7.35924	7.79442	8.24208	8.69843	9.16594	9.65254	10.1374	10.625	11.1209	11.592
224	X0823.p.005.001.006.roshilde	Roskilde	55.6563	12.058	P	P	1	M	1.89521	1.90874	1.9305	1.96018	1.99901	2.04754	2.10397	2.17114	2.24405	2.32264	2.41311	2.48669	2.59724	2.74139	2.901	3.14842	3.44645	3.79935	4.24247	4.75441	5.28249	5.91167	6.52985	7.11966	7.73235	8.27114	8.79023	9.27133	9.70114	10.0957	10.4412	10.7242	10.9861	11.2138	11.3989	11.6144	11.8031	12.0047	12.2325	12.4632	12.727
225	X0826.p.007.001.006.roshilde	Roskilde	55.6563	12.058	P	P	3	B	2.82183	2.90864	3.00116	3.09941	3.20361	3.31337	3.42735	3.54815	3.67403	3.80478	3.94636	4.0914	4.24971	4.40776	4.56732	4.76671	4.96377	5.2077	5.51243	5.85108	6.25873	6.7389	7.25023	7.81381	8.43578	9.03153	9.66495	10.2903	10.8854	11.4792	12.0535	12.6093	13.1608	13.7068	14.2446	14.7879	15.318	15.857	16.4059	16.9554	17.5308
226	X0829.p.008.001.006.roshilde	Roskilde	55.6563	12.058	P	P	1	B	1.38475	1.36761	1.35733	1.35421	1.3577	1.36873	1.38664	1.41204	1.44341	1.48094	1.5268	1.57337	1.63484	1.70796	1.78895	1.90027	2.02205	2.17118	2.36504	2.58846	2.82752	3.10692	3.39247	3.67412	3.97032	4.26568	4.57166	4.87784	5.18068	5.48558	5.78546	6.08377	6.38384	6.67346	6.95684	7.26098	7.55545	7.87194	8.23057	8.61002	9.00731
227	X0832.p.010.001.006.roshilde	Roskilde	55.6563	12.058	P	P	1	M	1.19203	1.17429	1.16453	1.16266	1.1697	1.18597	1.20954	1.24365	1.28408	1.33076	1.39114	1.44275	1.52578	1.63611	1.76059	1.95323	2.17237	2.44758	2.8076	3.22637	3.69375	4.26842	4.84606	5.41684	6.02485	6.57764	7.14054	7.67158	8.14903	8.60029	9.00538	9.35828	9.69044	9.99341	10.262	10.5444	10.7893	11.0466	11.3359	11.6283	11.9449
228	X0835.p.011.001.006.roshilde	Roskilde	55.6563	12.058	P	P	3	O	1.54259	1.53527	1.53487	1.54084	1.55579	1.58058	1.61105	1.65402	1.69838	1.74412	1.81352	1.86341	1.96512	2.12511	2.31279	2.60041	2.96042	3.38074	3.90191	4.50686	5.11141	5.8158	6.5047	7.15633	7.82683	8.42014	8.98574	9.51514	9.99334	10.4325	10.8353	11.1878	11.5179	11.8235	12.096	12.3705	12.6166	12.8567	13.0828	13.2896	13.5308
229	X0838.y.001.001.006.roshilde	Roskilde	55.6563	12.058	Y	Y	2	M	0.657057	0.672204	0.693352	0.720167	0.754848	0.798334	0.848009	0.907843	0.96971	1.03378	1.12041	1.21383	1.33134	1.48056	1.65128	1.85122	2.08561	2.33583	2.61315	2.91881	3.20844	3.51811	3.82105	4.0923	4.3547	4.61986	4.8481	5.10444	5.38487	5.66636	6.03131	6.4215	6.87627	7.42529	8.03651	8.71171	9.50047	10.3051	11.1474	12.0542	12.8746
230	X0841.y.009.001.006.roshilde	Roskilde	55.6563	12.058	Y	Y	2	B	0.814353	0.821378	0.832458	0.847363	0.866975	0.891931	0.921595	0.956741	0.994189	1.03411	1.07996	1.11646	1.17229	1.25055	1.34001	1.46516	1.60395	1.77447	1.99971	2.26133	2.53425	2.85239	3.17524	3.47607	3.78362	4.10385	4.40329	4.73939	5.10541	5.48156	5.94801	6.45497	7.02924	7.69937	8.43908	9.23969	10.1598	11.0905	12.0581	13.0925	14.0195
231	X0847.p.002.001.001.sabinago	Sabinanigo	42.4108	-0.393117	P	P	3	M	0.007873	0.0241055	0.036871	0.0455775	0.05452	0.064819	0.0697605	0.080397	0.0797325	0.069781	0.083729	0.082525	0.129106	0.231156	0.357741	0.592708	0.898725	1.26922	1.75151	2.3239	2.89351	3.55728	4.21413	4.84845	5.50904	6.09474	6.63928	7.16569	7.64537	8.08892	8.57747	9.06691	9.56258	10.0821	10.6122	11.1415	11.7093	12.2554	12.7679	13.2739	13.7228
232	X0850.p.003.001.001.sabinago	Sabinanigo	42.4108	-0.393117	P	P	3	M	0.221689	0.214563	0.202098	0.183636	0.164499	0.146359	0.121856	0.102882	0.0704265	0.0244135	0.0150135	0.002177	0.0276055	0.092889	0.18009	0.353337	0.550044	0.830194	1.24056	1.73398	2.28926	2.96475	3.67058	4.42337	5.2512	6.00595	6.7628	7.50757	8.19599	8.86106	9.57363	10.3069	11.0416	11.7917	12.5542	13.2966	14.0756	14.821	15.5031	16.1601	16.7654
233	X0853.p.002.001.043.SC	Slieve Carran (1)	53.0784	-8.99932	P	P	3	B	1.69319	1.69193	1.69807	1.71188	1.73224	1.75889	1.79382	1.83363	1.88148	1.93795	1.9928	2.05299	2.11326	2.16502	2.21417	2.26646	2.2944	2.34458	2.42511	2.51547	2.65368	2.82659	3.02357	3.25354	3.51533	3.78751	4.09708	4.41259	4.72753	5.05602	5.3729	5.69563	6.01466	6.32891	6.64381	6.94409	7.22921	7.51316	7.79736	8.07678	8.36169
234	X0856.p.004.001.043.SC	Slieve Carran (1)	53.0784	-8.99932	P	P	3	B	0.789306	0.812895	0.837927	0.86452	0.892088	0.920202	0.94914	0.978588	1.00795	1.03776	1.06551	1.08016	1.10705	1.13685	1.16326	1.23142	1.30144	1.40954	1.57513	1.77504	2.01641	2.30652	2.62294	2.97265	3.36119	3.7538	4.18856	4.62348	5.05645	5.50464	5.91828	6.32771	6.72049	7.08183	7.42589	7.7624	8.07269	8.38147	8.69899	9.0107	9.3241
235	X0859.p.005.001.043.SC	Slieve Carran (1)	53.0784	-8.99932	P	P	3	B	0.951206	0.966456	0.979587	0.99056	1.00025	1.00868	1.01419	1.01963	1.02082	1.01836	1.02214	1.02346	1.03418	1.0488	1.06417	1.1026	1.13099	1.1943	1.29826	1.42292	1.61305	1.8529	2.12894	2.45877	2.83877	3.22922	3.681	4.13291	4.57009	5.02229	5.44515	5.85917	6.26626	6.66335	7.05321	7.43506	7.80103	8.16492	8.536	8.90602	9.27126
236	X0862.p.008.001.043.SC	Slieve Carran (1)	53.0784	-8.99932	P	P	3	B	1.71535	1.67186	1.63862	1.61587	1.60212	1.59736	1.60244	1.61496	1.63708	1.66974	1.70176	1.73496	1.77544	1.80621	1.83209	1.89123	1.93858	2.02659	2.17559	2.35555	2.58758	2.87108	3.18692	3.5407	3.93767	4.3542	4.82229	5.29907	5.7874	6.30185	6.78485	7.28285	7.7618	8.20528	8.63611	9.03957	9.4058	9.76303	10.1211	10.4667	10.8101
237	X0865.y.001.001.043.SC	Slieve Carran (1)	53.0784	-8.99932	Y	P	3	B	2.04112	2.02168	2.00926	2.00417	2.00545	2.01248	2.0259	2.04493	2.07146	2.10581	2.14094	2.17255	2.21508	2.24951	2.27876	2.35782	2.43581	2.55966	2.74866	2.97485	3.26356	3.62619	4.01709	4.44357	4.91868	5.38125	5.87715	6.37358	6.86271	7.36226	7.8411	8.3147	8.7805	9.23643	9.68704	10.1297	10.5622	10.9883	11.4086	11.8216	12.2323
238	X0868.y.003.001.043.SC	Slieve Carran (1)	53.0784	-8.99932	Y	Y	2	B	0.946088	0.9789	1.01302	1.04854	1.08439	1.11987	1.15547	1.19087	1.22965	1.27144	1.30167	1.30519	1.32345	1.34617	1.36258	1.43739	1.51951	1.64943	1.84753	2.08718	2.38378	2.74994	3.14622	3.57406	4.04722	4.51984	5.01477	5.53116	6.05157	6.58501	7.16079	7.75567	8.38739	9.08487	9.82779	10.5862	11.4249	12.2446	13.0498	13.8771	14.6012
239	X0871.y.006.001.043.SC	Slieve Carran (1)	53.0784	-8.99932	Y	Y	2	M	1.25098	1.24322	1.2417	1.24632	1.25729	1.27436	1.29737	1.32667	1.36144	1.40193	1.44821	1.49271	1.55169	1.62301	1.70114	1.80792	1.92666	2.06781	2.23958	2.43458	2.65398	2.9086	3.17587	3.4475	3.73493	4.02976	4.32911	4.64839	4.97983	5.32102	5.70403	6.10427	6.53894	7.03553	7.57436	8.12495	8.73927	9.34461	9.94328	10.5627	11.1137
240	X0874.p.001.001.037.SC2	Slieve Carran (2)	53.0787	-9	P	P	1	B	1.48468	1.48443	1.48761	1.49453	1.50429	1.51626	1.53135	1.54829	1.57018	1.59714	1.62164	1.64813	1.67355	1.68195	1.68259	1.70196	1.71094	1.74157	1.79537	1.85785	1.96705	2.10565	2.27513	2.48969	2.73979	3.00106	3.29847	3.60681	3.92173	4.25641	4.5891	4.93169	5.27864	5.62488	5.97542	6.33538	6.71304	7.08935	7.46491	7.84571	8.21035
241	X0877.p.003.001.037.SC2	Slieve Carran (2)	53.0787	-9	P	P	3	B	0.537885	0.548682	0.561832	0.577207	0.595737	0.617583	0.641054	0.668942	0.696145	0.722943	0.759408	0.785916	0.835414	0.895204	0.957597	1.08673	1.23062	1.43295	1.72177	2.06469	2.46391	2.95198	3.46434	4.00839	4.60593	5.17035	5.76094	6.34019	6.88647	7.42635	7.95299	8.47092	8.97813	9.4728	9.95687	10.4324	10.9023	11.3586	11.8065	12.2467	12.6581
242	X0880.p.004.001.037.SC2	Slieve Carran (2)	53.0787	-9	P	P	2	M	0.69143	0.679992	0.679126	0.688851	0.708522	0.738016	0.778169	0.827502	0.886685	0.956058	1.03196	1.11495	1.20702	1.29733	1.38945	1.50801	1.63116	1.78133	1.97215	2.18699	2.42446	2.69703	2.98188	3.28547	3.61505	3.93106	4.25627	4.57974	4.88792	5.19254	5.50769	5.82769	6.15182	6.48216	6.81671	7.15349	7.50194	7.84622	8.18908	8.53571	8.8624
243	X0883.p.001.001.038.SC3	Slieve Carran (3)	53.0792	-9.00208	P	P	3	B	0.786451	0.789266	0.793274	0.798472	0.805248	0.813449	0.821981	0.832855	0.844389	0.856451	0.87412	0.890949	0.915908	0.939004	0.960827	1.01195	1.06066	1.14184	1.26186	1.40298	1.59749	1.83852	2.10941	2.42165	2.77583	3.13789	3.54629	3.95659	4.35741	4.77144	5.16893	5.56708	5.96056	6.35093	6.74051	7.11353	7.47899	7.83209	8.17325	8.50663	8.82519
244	X0886.p.003.001.038.SC3	Slieve Carran (3)	53.0792	-9.00208	P	P	3	B	1.48006	1.48298	1.48837	1.4963	1.50652	1.51877	1.53297	1.54941	1.56868	1.59072	1.61305	1.63101	1.65547	1.66563	1.66686	1.71329	1.74595	1.83055	1.97642	2.15167	2.42283	2.77179	3.17319	3.6548	4.21163	4.77009	5.40367	6.03625	6.64741	7.27785	7.87466	8.45945	9.03808	9.6135	10.1837	10.7383	11.2862	11.8197	12.3416	12.8557	13.346
245	X0889.y.001.001.018.floxel	St. Floxel	49.491	-1.3514	Y	Y	2	O	1.60514	1.54288	1.49438	1.45973	1.43944	1.43374	1.43975	1.4615	1.4948	1.53999	1.60614	1.6807	1.78267	1.90662	2.04686	2.24083	2.47401	2.7388	3.05366	3.41228	3.77283	4.17143	4.57743	4.9773	5.38987	5.79466	6.16925	6.57502	7.00165	7.43323	7.96153	8.52859	9.15851	9.90157	10.7221	11.5668	12.55	13.5029	14.4175	15.3617	16.1531
246	X0892.y.002.001.018.floxel	St. Floxel	49.491	-1.3514	Y	Y	3	B	2.9943	2.89954	2.81915	2.75262	2.70227	2.66885	2.64841	2.64742	2.65519	2.67172	2.71893	2.75676	2.84962	2.9834	3.14002	3.42739	3.77208	4.21849	4.81682	5.52194	6.29525	7.20996	8.16216	9.15247	10.2232	11.2531	12.3204	13.3777	14.4175	15.4655	16.4684	17.4737	18.4413	19.3586	20.2486	21.0868	21.8933	22.6483	23.357	24.0256	24.6155
247	X0895.y.003.001.018.floxel	St. Floxel	49.491	-1.3514	Y	Y	2	O	3.07484	3.04387	3.02539	3.01982	3.02591	3.04497	3.07529	3.11916	3.17384	3.23938	3.31794	3.38605	3.48966	3.62993	3.78877	4.01982	4.30784	4.6321	5.0225	5.47199	5.90148	6.37615	6.84265	7.26935	7.69387	8.11041	8.49617	8.89769	9.31571	9.73273	10.1957	10.667	11.1799	11.7616	12.3851	13.0439	13.7912	14.5268	15.2704	16.0522	16.7185
248	X0898.y.004.001.018.floxel	St. Floxel	49.491	-1.3514	Y	Y	2	O	3.21469	3.14809	3.09657	3.05993	3.03974	3.03631	3.04635	3.07522	3.11548	3.16717	3.24927	3.34185	3.4709	3.63592	3.82634	4.08089	4.39595	4.74286	5.14104	5.59086	6.02508	6.50042	6.96967	7.40905	7.84999	8.2762	8.66875	9.0763	9.49648	9.91339	10.3802	10.8466	11.3629	11.9597	12.602	13.2986	14.1005	14.8983	15.714	16.5792	17.3303
249	X0901.y.005.001.018.floxel	St. Floxel	49.491	-1.3514	Y	Y	2	M	4.02444	3.92095	3.83635	3.77096	3.7235	3.69316	3.68146	3.68576	3.70878	3.75095	3.80142	3.84713	3.92369	4.01111	4.10494	4.29037	4.51449	4.7976	5.18542	5.64744	6.1248	6.68974	7.25857	7.80484	8.37422	8.91796	9.44035	9.9736	10.5144	11.0547	11.6259	12.1939	12.798	13.4619	14.1592	14.8973	15.7191	16.5299	17.3513	18.21	18.9601
250	X0904.y.001.001.019.susedgrad	Zagreb	45.6847	15.939	Y	Y	2	B	2.00752	1.91875	1.83847	1.76657	1.70429	1.65199	1.60801	1.57501	1.54858	1.52875	1.52476	1.52126	1.54187	1.57346	1.61309	1.72279	1.84784	2.03553	2.31478	2.65118	3.04868	3.5402	4.06214	4.60749	5.20371	5.79039	6.37946	7.00003	7.62822	8.26644	8.99578	9.77235	10.6068	11.5472	12.5637	13.5849	14.7214	15.8271	16.8957	17.9884	18.9414
251	X0907.y.002.001.019.susedgrad	Zagreb	45.6847	15.939	Y	Y	2	B	1.53988	1.54729	1.55513	1.5632	1.57328	1.58585	1.59838	1.61502	1.63038	1.64421	1.67452	1.71722	1.76663	1.83235	1.91164	1.97684	2.04017	2.10449	2.15868	2.20767	2.27131	2.32158	2.39385	2.49408	2.60559	2.75332	2.90698	3.10371	3.32062	3.55416	3.90963	4.33095	4.82633	5.45122	6.171	6.901	7.77134	8.61618	9.41861	10.2515	10.9435
252	X0910.y.004.001.019.susedgrad	Zagreb	45.6847	15.939	Y	Y	3	B	0.085444	0.0587315	0.036466	0.0184855	0.00653	0.0012085	0.000432	0.007506	0.017469	0.0301585	0.0582305	0.0888335	0.137886	0.192976	0.254786	0.365797	0.467548	0.632045	0.881342	1.176	1.56401	2.06104	2.59398	3.17567	3.82673	4.4409	5.07141	5.71249	6.32638	6.9359	7.60663	8.30471	9.03208	9.84198	10.707	11.5282	12.4166	13.2529	14.0119	14.7535	15.3767
253	X0913.y.005.001.019.susedgrad	Zagreb	45.6847	15.939	Y	Y	2	B	1.61152	1.52625	1.45707	1.40368	1.36789	1.35004	1.34686	1.36391	1.3937	1.43605	1.50398	1.55809	1.66836	1.82798	2.01385	2.32726	2.71969	3.19033	3.78916	4.48914	5.20047	6.02437	6.85217	7.64278	8.45911	9.24396	9.97385	10.742	11.5351	12.3269	13.2495	14.2377	15.2972	16.4919	17.7846	19.0776	20.5214	21.9167	23.2516	24.6098	25.7765
254	X0916.y.006.001.019.susedgrad	Zagreb	45.6847	15.939	Y	Y	2	B	7.75347	7.66808	7.60023	7.54959	7.51713	7.50298	7.50481	7.52674	7.56478	7.61836	7.68987	7.74061	7.84655	8.00163	8.18062	8.48956	8.88232	9.35058	9.9378	10.622	11.3177	12.1128	12.921	13.7058	14.5192	15.3236	16.0991	16.9132	17.7562	18.6099	19.5735	20.6068	21.6981	22.9077	24.2066	25.4776	26.8826	28.2184	29.464	30.7114	31.755
255	X0919.y.007.001.019.susedgrad	Zagreb	45.6847	15.939	Y	Y	2	M	0.258037	0.274777	0.291101	0.306708	0.323041	0.340602	0.357204	0.376459	0.393912	0.409145	0.432029	0.444453	0.474884	0.525525	0.585322	0.687289	0.82327	0.977545	1.16153	1.3741	1.57767	1.80229	2.02707	2.23375	2.43953	2.64598	2.81411	3.01622	3.24403	3.47532	3.80896	4.16976	4.61253	5.1818	5.83189	6.55694	7.43863	8.32579	9.23806	10.2237	11.0708
256	X0922.y.008.001.019.susedgrad	Zagreb	45.6847	15.939	Y	Y	2	M	0.001701	0.000656	0.0069055	0.019986	0.042978	0.076803	0.116874	0.170707	0.227434	0.286756	0.376849	0.469649	0.600823	0.783682	0.997961	1.25855	1.56437	1.90429	2.29089	2.72234	3.16204	3.64267	4.13421	4.62505	5.13287	5.63246	6.09733	6.60333	7.11611	7.62484	8.2996	9.05503	9.89419	10.9066	12.0421	13.1503	14.4334	15.6495	16.7525	17.8584	18.7599
257	X0925.y.011.001.019.susedgrad	Zagreb	45.6847	15.939	Y	Y	2	O	0.36312	0.333288	0.312401	0.300182	0.297953	0.306205	0.323456	0.352169	0.388155	0.431298	0.487723	0.535308	0.614181	0.723518	0.849646	1.04217	1.27092	1.54596	1.89013	2.28716	2.70964	3.1983	3.70282	4.20831	4.74086	5.26718	5.78558	6.32769	6.87299	7.42145	8.05337	8.71864	9.43902	10.2631	11.1558	12.0572	13.0731	14.0585	15.0108	15.9886	16.8215
258	X0928.y.012.001.019.susedgrad	Zagreb	45.6847	15.939	Y	Y	2	M	0.059682	0.0482135	0.0368935	0.0250825	0.016754	0.0130765	0.007997	0.011424	0.0091225	0.001715	0.0217375	0.0310075	0.085245	0.192936	0.328176	0.53991	0.796168	1.11501	1.52788	2.01129	2.52693	3.12848	3.7476	4.37569	5.04452	5.67959	6.28459	6.92089	7.54628	8.15973	8.92491	9.76624	10.676	11.737	12.9066	14.0319	15.2999	16.4998	17.5847	18.6596	19.5541
259	X0931.p.011.001.007.towanbeach	Truro (1)	50.1927	-4.97002	P	P	3	O	0.029001	0.083046	0.128035	0.163434	0.193058	0.217676	0.230674	0.243132	0.24064	0.224088	0.227416	0.223781	0.247159	0.29889	0.361484	0.498131	0.675546	0.903952	1.19804	1.54346	1.93453	2.40461	2.89472	3.41828	3.99179	4.51228	5.03014	5.54268	6.01504	6.46895	6.96844	7.47756	8.00025	8.56996	9.16786	9.74161	10.3606	10.9455	11.4624	11.9567	12.3962
260	X0934.p.013.001.007.towanbeach	Truro (1)	50.1927	-4.97002	P	P	3	O	0.054116	0.165834	0.27506	0.380829	0.490725	0.606996	0.71864	0.843458	0.953691	1.04905	1.21161	1.4037	1.64007	1.95265	2.31821	2.69857	3.14942	3.6	4.04368	4.51162	4.93169	5.34284	5.73324	6.09225	6.43196	6.74357	7.00559	7.26934	7.52123	7.74922	8.04765	8.3749	8.71987	9.1114	9.53725	9.94166	10.3848	10.8075	11.1797	11.5373	11.8618
261	X0937.y.001.001.007.towanbeach	Truro (1)	50.1927	-4.97002	Y	Y	2	O	0.629382	0.57663	0.539524	0.518052	0.51462	0.52925	0.557503	0.607011	0.668025	0.740557	0.858402	1.01484	1.19829	1.41259	1.65775	1.9182	2.21398	2.52234	2.8412	3.18089	3.51818	3.86747	4.21968	4.56099	4.90259	5.25622	5.58727	5.95357	6.34453	6.7419	7.23205	7.74563	8.33799	9.04537	9.82827	10.6964	11.7025	12.7329	13.8206	14.9928	16.0588
262	X0940.y.006.001.007.towanbeach	Truro (1)	50.1927	-4.97002	Y	Y	2	O	0.235532	0.206611	0.184049	0.167744	0.16042	0.161886	0.168378	0.18697	0.210078	0.237038	0.296305	0.384142	0.485872	0.606495	0.748124	0.889745	1.05395	1.21738	1.36407	1.50986	1.66048	1.80885	1.96415	2.12016	2.27572	2.45208	2.62063	2.81845	3.04058	3.27445	3.57106	3.87746	4.2499	4.70368	5.20896	5.81311	6.52574	7.28314	8.12504	9.05538	9.9337
263	X0943.y.007.001.007.towanbeach	Truro (1)	50.1927	-4.97002	Y	Y	2	O	0.0095905	0.000447	0.003073	0.0176315	0.049545	0.100084	0.160526	0.245253	0.333761	0.425696	0.585489	0.790141	1.03765	1.33996	1.68938	2.06816	2.50007	2.9584	3.4399	3.95574	4.47915	5.02796	5.59113	6.15994	6.74463	7.3441	7.93754	8.56587	9.22027	9.88882	10.6414	11.448	12.3032	13.2517	14.272	15.28	16.3892	17.4578	18.4773	19.5088	20.4005
264	X0946.y.009.001.007.towanbeach	Truro (1)	50.1927	-4.97002	Y	Y	2	O	0.400552	0.398622	0.404397	0.417882	0.4416	0.476094	0.51803	0.572824	0.631606	0.694663	0.791788	0.921045	1.0646	1.2271	1.4119	1.59052	1.77312	1.96473	2.17381	2.39575	2.61199	2.83862	3.06201	3.27048	3.47579	3.6794	3.85083	4.0479	4.25621	4.4597	4.75427	5.07247	5.45895	5.93987	6.48242	7.10609	7.85129	8.6225	9.44989	10.3538	11.1684
265	X0949.y.010.001.007.towanbeach	Truro (1)	50.1927	-4.97002	Y	Y	2	O	0.0077755	0.031275	0.061688	0.098612	0.14607	0.205328	0.27111	0.351886	0.43488	0.519806	0.646214	0.800779	0.980696	1.20168	1.45689	1.71405	1.99735	2.28848	2.58515	2.89625	3.19986	3.50789	3.81865	4.12038	4.41965	4.73099	5.02078	5.34127	5.68219	6.02796	6.46442	6.9388	7.4747	8.10182	8.79378	9.5391	10.4082	11.2769	12.162	13.102	13.9203
266	X0952.y.012.001.007.towanbeach	Truro (1)	50.1927	-4.97002	Y	Y	2	O	0.001775	0.0099005	0.0212365	0.035331	0.055222	0.0816065	0.109494	0.14734	0.185974	0.224467	0.291275	0.367129	0.468398	0.611943	0.782989	0.965781	1.17668	1.40231	1.64033	1.89639	2.15588	2.42602	2.70485	2.98177	3.26393	3.56561	3.85134	4.17805	4.52412	4.876	5.34935	5.87065	6.47813	7.21854	8.05091	8.94678	9.9957	11.0517	12.1382	13.3005	14.3219
267	X0955.y.014.001.007.towanbeach	Truro (1)	50.1927	-4.97002	Y	Y	2	O	0.0156615	0.050847	0.0887985	0.129053	0.174289	0.225763	0.280496	0.343027	0.405364	0.467253	0.550747	0.644075	0.754113	0.891056	1.04843	1.21369	1.38974	1.58131	1.79623	2.02889	2.26451	2.51944	2.77714	3.03156	3.29279	3.54572	3.76877	4.01701	4.26898	4.5142	4.85977	5.22843	5.67212	6.22173	6.83879	7.54374	8.38454	9.25186	10.1761	11.1828	12.0899
268	X0958.y.015.001.007.towanbeach	Truro (1)	50.1927	-4.97002	Y	Y	2	O	0.037157	0.017456	0.0051455	0.0003825	0.0031765	0.014765	0.0341415	0.062373	0.0970405	0.13819	0.19231	0.256518	0.331982	0.424225	0.530418	0.63807	0.747904	0.86954	1.00892	1.16028	1.31853	1.48885	1.66581	1.84556	2.03226	2.22032	2.38527	2.58121	2.78242	2.98004	3.28977	3.62361	4.04582	4.59513	5.22449	5.95314	6.83761	7.75378	8.73313	9.80624	10.7723
269	X0961.y.016.001.007.towanbeach	Truro (1)	50.1927	-4.97002	Y	Y	2	O	0.0720635	0.107457	0.137848	0.162386	0.183936	0.204142	0.219626	0.23551	0.242729	0.242127	0.250146	0.246669	0.260597	0.312468	0.381663	0.472947	0.584242	0.717456	0.877972	1.06105	1.25738	1.48205	1.71433	1.9533	2.20867	2.45158	2.67338	2.91719	3.16214	3.40205	3.72977	4.08962	4.50375	5.00657	5.57041	6.17107	6.88026	7.5835	8.28796	9.03294	9.66839
270	X0964.b.001.001.024.truro	Truro (2)	50.1591	-4.98778	P	P	2	O	0.915599	0.930577	0.9483	0.968539	0.992545	1.02061	1.05056	1.0861	1.12416	1.16408	1.21401	1.26028	1.32348	1.40257	1.49048	1.61352	1.75152	1.92093	2.12493	2.35401	2.62687	2.94693	3.29105	3.66656	4.07809	4.48523	4.91185	5.3494	5.78691	6.23385	6.69955	7.18015	7.67311	8.18629	8.71736	9.25309	9.82141	10.3802	10.927	11.4786	11.9911
271	X0967.b.002.001.024.truro	Truro (2)	50.1591	-4.98778	P	P	3	O	0.000776	0.003882	0.0077865	0.012254	0.018723	0.027835	0.037858	0.0513695	0.0629535	0.072729	0.0934875	0.113004	0.147395	0.196383	0.253147	0.330885	0.398429	0.506478	0.648065	0.806727	1.06087	1.37129	1.73965	2.19444	2.71924	3.27284	3.9164	4.57181	5.20901	5.87195	6.53664	7.21732	7.90492	8.60981	9.33153	10.0384	10.7767	11.4866	12.1651	12.8384	13.4378
272	X0970.y.003.001.024.truro	Truro (2)	50.1591	-4.98778	Y	P	2	O	0.0222925	0.0666205	0.108476	0.147472	0.18581	0.223997	0.258198	0.294866	0.326514	0.352484	0.394191	0.432879	0.489544	0.568066	0.657852	0.773876	0.899144	1.05661	1.23987	1.44246	1.70878	2.01425	2.36173	2.78057	3.25549	3.73095	4.24827	4.78162	5.30945	5.85329	6.42918	7.04036	7.6592	8.30767	8.98668	9.62745	10.3066	10.9424	11.5088	12.049	12.5127
273	X0973.y.004.001.024.truro	Truro (2)	50.1591	-4.98778	Y	Y	2	O	0.000955	0.0018245	0.0104935	0.025773	0.052728	0.093341	0.140022	0.205023	0.270165	0.334535	0.441744	0.538084	0.698864	0.949909	1.25034	1.6348	2.09941	2.6247	3.22478	3.89872	4.6012	5.37718	6.1771	6.98672	7.83487	8.68766	9.54046	10.4331	11.351	12.2853	13.321	14.4527	15.6119	16.8585	18.1882	19.4165	20.7233	21.931	22.9895	23.9953	24.8225
274	X0976.b.002.001.013.walton	Walton Woods	52.1605	-1.58114	B	B	1	O	1.47398	1.49624	1.5284	1.57048	1.62315	1.68602	1.75703	1.84004	1.93104	2.03008	2.14299	2.24041	2.37807	2.54641	2.72802	3.01011	3.34593	3.74504	4.25401	4.84474	5.44448	6.1399	6.83303	7.50567	8.20531	8.84901	9.47886	10.0862	10.6568	11.204	11.7371	12.2509	12.7481	13.2335	13.7029	14.1522	14.5982	15.0123	15.3831	15.7276	16.0386
275	X0979.b.009.001.013.walton	Walton Woods	52.1605	-1.58114	B	B	1	O	0.120396	0.133494	0.151354	0.173989	0.201565	0.233711	0.269265	0.310549	0.356985	0.408212	0.463904	0.508549	0.573229	0.651278	0.734038	0.875788	1.05547	1.26357	1.51725	1.80981	2.10406	2.44044	2.77791	3.11323	3.46353	3.78187	4.09759	4.39554	4.66738	4.92584	5.16301	5.36916	5.56969	5.77177	5.96162	6.1515	6.34917	6.53092	6.69589	6.85373	6.98103
276	X0982.p.001.001.013.walton	Walton Woods	52.1605	-1.58114	P	P	1	O	0.315082	0.299021	0.29102	0.291139	0.299812	0.316416	0.338769	0.371074	0.410095	0.455707	0.513518	0.557349	0.636056	0.736509	0.844992	1.0474	1.29259	1.60231	2.02154	2.51798	3.03622	3.65527	4.27423	4.88515	5.53216	6.10836	6.66832	7.20195	7.67819	8.11887	8.56268	8.97035	9.38301	9.80642	10.2207	10.6627	11.1026	11.5666	12.045	12.5311	13.0759
277	X0985.p.004.001.013.walton	Walton Woods	52.1605	-1.58114	P	P	3	B	1.79918	1.77511	1.75767	1.74672	1.74449	1.75111	1.76355	1.78707	1.81097	1.83596	1.88737	1.93805	2.02563	2.13466	2.25629	2.47243	2.73237	3.05905	3.50949	4.04461	4.58171	5.22497	5.85279	6.43192	7.02817	7.56577	8.06951	8.55202	9.00444	9.428	9.84699	10.2593	10.6542	11.0201	11.3646	11.7011	12.0012	12.3036	12.6254	12.9453	13.2752
278	X0988.p.005.001.013.walton	Walton Woods	52.1605	-1.58114	P	P	3	B	0.660421	0.692032	0.72187	0.749947	0.777616	0.80531	0.831593	0.858523	0.878528	0.892718	0.918617	0.942882	0.98144	1.0149	1.045	1.12726	1.18942	1.31912	1.55522	1.84496	2.21619	2.69549	3.2064	3.76909	4.40344	4.98348	5.59011	6.18086	6.72401	7.25387	7.77205	8.26929	8.76112	9.24546	9.71783	10.2022	10.6861	11.1728	11.6575	12.1396	12.6365
279	X0991.p.006.001.013.walton	Walton Woods	52.1605	-1.58114	P	P	3	B	2.10334	2.06413	2.0334	2.01103	1.99732	1.99271	1.99569	2.00796	2.02644	2.05135	2.08598	2.11708	2.17014	2.22538	2.28119	2.40994	2.55834	2.76705	3.06764	3.42495	3.83046	4.33308	4.84969	5.3767	5.94867	6.48261	7.03477	7.56736	8.06338	8.54632	8.99613	9.42129	9.83009	10.2028	10.5455	10.9025	11.221	11.5586	11.9359	12.3219	12.7482
280	X0994.p.007.001.013.walton	Walton Woods	52.1605	-1.58114	P	P	3	B	1.40979	1.35359	1.3113	1.28288	1.26834	1.26778	1.28128	1.30848	1.34692	1.39719	1.45869	1.51401	1.60048	1.70206	1.81139	2.00504	2.22756	2.51716	2.92023	3.39692	3.9071	4.53254	5.15426	5.74223	6.35816	6.93283	7.49799	8.04993	8.58052	9.09449	9.59412	10.0908	10.5689	11.0162	11.4449	11.8595	12.2279	12.6002	13.0009	13.4018	13.8111
281	X0997.p.010.001.013.walton	Walton Woods	52.1605	-1.58114	P	P	3	B	1.85653	1.90099	1.94381	1.98494	2.02651	2.06874	2.10819	2.15058	2.18632	2.21586	2.26332	2.30417	2.37088	2.44297	2.51643	2.67825	2.86746	3.11999	3.4823	3.91595	4.3825	4.96482	5.54038	6.08701	6.66346	7.17525	7.66385	8.12994	8.56547	8.97638	9.36197	9.71582	10.0551	10.3746	10.672	10.9741	11.2396	11.5167	11.8183	12.121	12.4593
282	X1000.p.011.001.013.walton	Walton Woods	52.1605	-1.58114	P	P	3	B	0.522072	0.527297	0.534977	0.544795	0.558718	0.577568	0.598825	0.626258	0.649623	0.669764	0.707059	0.731206	0.789965	0.87295	0.965916	1.14356	1.33836	1.61254	2.01648	2.50105	3.04338	3.7077	4.39015	5.08313	5.83231	6.53719	7.25423	7.9621	8.63216	9.28723	9.95188	10.6146	11.2793	11.9523	12.6282	13.2988	13.9603	14.6252	15.2987	15.9754	16.6559
283	X1003.p.014.001.013.walton	Walton Woods	52.1605	-1.58114	P	P	3	B	1.60802	1.65661	1.70753	1.7604	1.81843	1.88199	1.9448	2.01755	2.08635	2.1509	2.24636	2.32883	2.46067	2.62585	2.80605	3.11934	3.51251	3.98403	4.58793	5.29252	6.00075	6.83199	7.64939	8.4141	9.20075	9.92664	10.6184	11.2903	11.9387	12.5624	13.1746	13.783	14.3677	14.9065	15.4169	15.9258	16.3939	16.8656	17.3739	17.8871	18.3896
284	X1006.p.016.001.013.walton	Walton Woods	52.1605	-1.58114	P	P	3	B	2.12278	2.27048	2.41042	2.54212	2.66965	2.7942	2.90974	3.02592	3.12532	3.20847	3.31914	3.41775	3.55291	3.72209	3.90611	4.17371	4.4896	4.85898	5.32422	5.86082	6.39686	7.01867	7.62774	8.20214	8.79232	9.3216	9.81508	10.2899	10.7355	11.153	11.5751	11.9888	12.3912	12.7848	13.1681	13.5372	13.8902	14.2345	14.5681	14.8893	15.2092
285	X1009.p.017.001.013.walton	Walton Woods	52.1605	-1.58114	P	P	3	B	2.41786	2.49507	2.57176	2.64797	2.72514	2.80312	2.87891	2.95773	3.03307	3.10501	3.19032	3.26703	3.36707	3.46916	3.57009	3.75701	3.96909	4.24328	4.62519	5.07564	5.5543	6.13202	6.71296	7.28126	7.88276	8.44101	8.99929	9.53667	10.0512	10.5542	11.0106	11.4361	11.8386	12.191	12.504	12.8373	13.1278	13.4366	13.7872	14.1453	14.5393
286	X1012.p.018.001.013.walton	Walton Woods	52.1605	-1.58114	P	P	3	B	0.36409	0.392944	0.420778	0.446889	0.475172	0.507189	0.537731	0.574954	0.602677	0.621328	0.665781	0.687065	0.758544	0.870926	1.00109	1.25711	1.55939	1.96035	2.52687	3.20405	3.93122	4.82118	5.71353	6.59727	7.54198	8.37976	9.19285	9.96966	10.6814	11.3514	12.0045	12.6266	13.2228	13.7954	14.3417	14.8667	15.3599	15.8356	16.2915	16.7226	17.1503
287	X1015.p.019.001.013.walton	Walton Woods	52.1605	-1.58114	P	P	3	O	2.94654	2.85278	2.7731	2.70781	2.6566	2.61892	2.59455	2.58399	2.58593	2.60099	2.62766	2.64844	2.70169	2.75467	2.80655	2.97243	3.16706	3.44987	3.88131	4.40534	4.98418	5.71744	6.4528	7.16045	7.91337	8.60675	9.30664	9.97431	10.5962	11.1947	11.7357	12.239	12.7066	13.1081	13.4588	13.8156	14.1009	14.4028	14.7615	15.1254	15.5194
288	X1018.p.020.001.013.walton	Walton Woods	52.1605	-1.58114	P	P	3	B	1.24666	1.24922	1.25209	1.25509	1.25909	1.26379	1.26641	1.2721	1.27819	1.28367	1.29094	1.27253	1.2834	1.29861	1.30824	1.43961	1.60905	1.86419	2.24709	2.71301	3.25076	3.92545	4.62601	5.35116	6.14505	6.88462	7.64109	8.38278	9.09767	9.80756	10.4828	11.1416	11.7788	12.3845	12.9668	13.5354	14.0725	14.6002	15.1289	15.6461	16.1549
289	X1021.y.003.001.013.walton	Walton Woods	52.1605	-1.58114	Y	Y	2	B	0.670056	0.668265	0.669438	0.673808	0.681145	0.69172	0.70601	0.723097	0.743217	0.766453	0.778926	0.756719	0.762735	0.783547	0.802493	0.923801	1.0589	1.28048	1.63295	2.06434	2.58289	3.23285	3.92602	4.65182	5.44731	6.23478	7.04596	7.88935	8.75034	9.63445	10.5759	11.5723	12.5977	13.6853	14.8282	15.9376	17.1159	18.2467	19.3175	20.3815	21.3216
290	X1024.y.008.001.013.walton	Walton Woods	52.1605	-1.58114	Y	P	3	B	0.0031035	0.0115275	0.0213485	0.0322975	0.0461605	0.0638145	0.083375	0.107524	0.128491	0.146865	0.17399	0.176275	0.214395	0.272017	0.334545	0.506662	0.704049	0.989475	1.40853	1.91269	2.50016	3.23318	3.99771	4.79231	5.65965	6.47309	7.3091	8.13378	8.92887	9.72041	10.4899	11.2455	11.9869	12.7215	13.4475	14.1458	14.8341	15.4954	16.1156	16.7086	17.2813
291	X1027.y.012.001.015.walton	Walton Woods	52.1605	-1.58114	Y	Y	2	B	0.147537	0.155366	0.166592	0.18086	0.199536	0.223459	0.251219	0.284739	0.317362	0.349638	0.386271	0.387304	0.431043	0.505459	0.587106	0.800481	1.06721	1.42028	1.90805	2.49105	3.12695	3.8891	4.68145	5.46446	6.2922	7.1191	7.8967	8.75947	9.69457	10.6598	11.8301	13.1009	14.5126	16.1602	17.9786	19.8581	22.0054	24.1234	26.2111	28.3838	30.2976
292	X1030.y.013.001.013.walton	Walton Woods	52.1605	-1.58114	Y	Y	2	B	1.35135	1.44169	1.52955	1.61479	1.69833	1.7805	1.86003	1.93894	2.01402	2.08523	2.15863	2.2203	2.29386	2.36753	2.43829	2.55816	2.67897	2.84496	3.07556	3.34239	3.66365	4.05138	4.46909	4.9198	5.41512	5.90639	6.41107	6.93891	7.47872	8.03378	8.6356	9.27365	9.93848	10.6536	11.4105	12.1602	12.9754	13.7615	14.5105	15.2631	15.9215
293	X1033.p.008.001.012.warsaw	Warsaw	52.2328	21.0502	P	P	1	M	0.937984	0.947248	0.963974	0.987468	1.02174	1.06789	1.11953	1.18733	1.25709	1.32811	1.43689	1.54227	1.69936	1.92245	2.18388	2.52744	2.95918	3.42697	3.96338	4.57072	5.12626	5.72912	6.30246	6.81592	7.31746	7.76582	8.16631	8.54042	8.89048	9.20971	9.50837	9.77354	10.0253	10.2477	10.4392	10.6579	10.8578	11.0726	11.3255	11.5915	11.8685
294	X1036.y.001.001.012.warsaw	Warsaw	52.2328	21.0502	Y	Y	2	M	1.32091	1.30222	1.29541	1.29925	1.31587	1.34485	1.38372	1.43694	1.49946	1.57116	1.65943	1.7299	1.84659	2.01006	2.19607	2.48296	2.84505	3.25747	3.76394	4.35137	4.90715	5.51759	6.12321	6.67907	7.23156	7.78321	8.2756	8.81528	9.39316	9.97467	10.6963	11.4487	12.3227	13.3746	14.537	15.829	17.3468	18.8868	20.4943	22.2261	23.7681
295	X1039.y.002.001.012.warsaw	Warsaw	52.2328	21.0502	Y	Y	2	M	1.75949	1.75323	1.7585	1.77612	1.81157	1.86623	1.93069	2.02057	2.11345	2.20907	2.3709	2.55419	2.80237	3.14573	3.55123	4.01558	4.58163	5.16975	5.79318	6.47674	7.10204	7.74944	8.37105	8.92385	9.44927	9.96439	10.4257	10.9019	11.3821	11.8446	12.3923	12.95	13.5704	14.2952	15.0813	15.9271	16.9063	17.8763	18.8651	19.9143	20.8072
296	X1042.y.003.001.012.warsaw	Warsaw	52.2328	21.0502	Y	Y	3	M	1.82284	1.82614	1.83452	1.84824	1.86612	1.88739	1.91297	1.94184	1.98028	2.02756	2.06471	2.08598	2.11557	2.1268	2.12446	2.19439	2.26959	2.39908	2.60593	2.85618	3.17674	3.59813	4.04176	4.48946	4.97824	5.46552	5.96582	6.48535	7.02128	7.57369	8.14472	8.72165	9.33026	9.98007	10.6584	11.3799	12.1573	12.9438	13.776	14.6567	15.466
297	X1045.y.004.001.012.warsaw	Warsaw	52.2328	21.0502	Y	Y	3	M	1.8409	1.90634	1.97554	2.04806	2.12557	2.20868	2.29468	2.38811	2.48214	2.57663	2.67989	2.74846	2.86384	3.02203	3.19541	3.48679	3.82912	4.25476	4.81649	5.4747	6.17549	7.00845	7.85063	8.67946	9.5543	10.3774	11.1899	11.9969	12.7687	13.5206	14.3112	15.103	15.9149	16.7821	17.6797	18.5667	19.5073	20.4133	21.2927	22.1784	22.9474
298	X1048.y.005.001.012.warsaw	Warsaw	52.2328	21.0502	Y	Y	3	M	1.59797	1.58916	1.59093	1.60328	1.62619	1.65971	1.70393	1.75856	1.82078	1.89141	1.96881	2.0292	2.12367	2.23381	2.34875	2.56843	2.82802	3.15841	3.61304	4.15193	4.71072	5.36716	6.03516	6.68628	7.36824	8.02966	8.66478	9.32698	10.015	10.7115	11.4714	12.2648	13.1035	14.0086	14.9631	15.9507	17.0269	18.0987	19.1879	20.32	21.3443
299	X1051.y.006.001.012.warsaw	Warsaw	52.2328	21.0502	Y	Y	3	M	0.879463	0.833665	0.806053	0.796806	0.807482	0.842158	0.894234	0.973015	1.06427	1.16768	1.31638	1.46557	1.68114	1.9828	2.3373	2.78848	3.34397	3.94394	4.62343	5.38779	6.10469	6.88874	7.64332	8.31164	8.95972	9.57563	10.12	10.6761	11.2407	11.7853	12.4101	13.053	13.7445	14.5253	15.3611	16.2235	17.1918	18.137	19.0727	20.0433	20.8719
300	X1054.y.007.001.012.warsaw	Warsaw	52.2328	21.0502	Y	Y	2	M	0.282376	0.331112	0.383062	0.43752	0.498686	0.56794	0.639132	0.722306	0.802593	0.879552	0.993573	1.11265	1.27018	1.48288	1.73048	2.02572	2.3853	2.76362	3.17666	3.63383	4.04896	4.47741	4.89155	5.26139	5.61514	5.96445	6.25162	6.57342	6.91818	7.25584	7.72134	8.21051	8.80245	9.53974	10.3671	11.3177	12.4513	13.6219	14.8766	16.2479	17.4828
301	X1057.y.009.001.012.warsaw	Warsaw	52.2328	21.0502	Y	Y	2	M	1.8107	1.74597	1.69256	1.65009	1.62121	1.60657	1.60244	1.61447	1.63355	1.65923	1.71568	1.76794	1.86859	2.01843	2.19697	2.46814	2.80141	3.19525	3.68975	4.26516	4.84723	5.5207	6.19053	6.82736	7.4837	8.09937	8.6724	9.25875	9.84447	10.417	11.0604	11.7203	12.4259	13.2197	14.0688	14.9376	15.9062	16.8502	17.7814	18.7429	19.5649
302	X1060.y.010.001.012.warsaw	Warsaw	52.2328	21.0502	Y	Y	1	M	1.71831	1.66342	1.61602	1.57629	1.54589	1.52479	1.51047	1.50731	1.50682	1.5103	1.54078	1.58675	1.6557	1.73836	1.83452	1.97413	2.12666	2.31997	2.58103	2.88742	3.22346	3.63314	4.04524	4.44414	4.86422	5.25485	5.62847	6.00759	6.3692	6.71656	7.1104	7.48136	7.90834	8.41267	8.95409	9.59334	10.3283	11.1042	11.9685	12.9178	13.8071
303	X1063.y.013.001.012.warsaw	Warsaw	52.2328	21.0502	Y	Y	2	M	0.808423	0.821909	0.836302	0.851218	0.868562	0.889096	0.910173	0.936006	0.958777	0.97859	1.01173	1.03179	1.07979	1.14988	1.22995	1.38354	1.56895	1.80612	2.13649	2.53102	2.93337	3.40953	3.88508	4.33199	4.79521	5.23681	5.63076	6.0552	6.48028	6.89228	7.43908	8.00922	8.68559	9.52168	10.4553	11.5033	12.7461	14.0104	15.3402	16.782	18.054
304	X1066.y.014.001.012.warsaw	Warsaw	52.2328	21.0502	Y	Y	2	M	0.609112	0.628401	0.657591	0.696231	0.747216	0.811653	0.885749	0.975459	1.06967	1.16851	1.30188	1.45157	1.63228	1.8579	2.11617	2.4006	2.73152	3.07395	3.44253	3.84421	4.20218	4.5583	4.9023	5.19517	5.4629	5.759	5.99335	6.28613	6.61915	6.95447	7.47544	8.04487	8.76389	9.6886	10.7464	11.9796	13.4741	15.0239	16.6986	18.5439	20.1931
305	X1069.y.015.001.012.warsaw	Warsaw	52.2328	21.0502	Y	Y	2	M	1.7449	1.74899	1.76498	1.7924	1.8321	1.88418	1.94715	2.02351	2.10806	2.20132	2.31373	2.42691	2.57149	2.7551	2.96172	3.21395	3.51854	3.83962	4.20066	4.60506	4.96338	5.33293	5.68491	5.97628	6.24066	6.52202	6.75776	7.02654	7.33834	7.65712	8.04789	8.44664	8.92405	9.49845	10.132	10.8854	11.7708	12.7028	13.7452	14.9	15.9559
306	X1072.y.016.001.012.warsaw	Warsaw	52.2328	21.0502	Y	Y	2	M	0.33641	0.321306	0.31847	0.326607	0.350614	0.391751	0.444117	0.517094	0.593531	0.673763	0.801945	0.943088	1.13566	1.39766	1.70526	2.07247	2.51403	2.98697	3.51812	4.11141	4.66138	5.24607	5.81142	6.31259	6.79503	7.26855	7.66254	8.1018	8.56332	9.01089	9.64107	10.3278	11.1359	12.1439	13.2826	14.5026	15.9448	17.3847	18.8396	20.3885	21.736
307	X1075.b.001.001.040.weekley	Weekley	52.419	-0.698718	B	P	1	O	4.35004	4.31027	4.27796	4.25294	4.23454	4.22309	4.22046	4.22299	4.23404	4.25342	4.26861	4.27698	4.29316	4.31918	4.35002	4.39449	4.44066	4.50244	4.57827	4.66358	4.78112	4.9209	5.08098	5.26945	5.48238	5.70752	5.97019	6.23272	6.48829	6.75475	7.00071	7.23345	7.46754	7.70298	7.93515	8.17402	8.41347	8.65577	8.91136	9.17572	9.42992
308	X1078.p.001.001.046.ystad	Ystad	55.4353	13.9146	P	P	3	B	1.85884	1.8509	1.85003	1.85577	1.87044	1.89471	1.92461	1.96674	2.01095	2.05722	2.12462	2.16803	2.26471	2.4102	2.5771	2.86578	3.21444	3.65019	4.20936	4.86153	5.58	6.42013	7.30086	8.22506	9.2222	10.1892	11.1921	12.1973	13.1984	14.2151	15.2083	16.2094	17.1909	18.1504	19.1019	20.0194	20.9317	21.8067	22.6372	23.4381	24.1866
309	X1081.p.002.001.046.ystad	Ystad	55.4353	13.9146	P	P	3	O	0.681099	0.694528	0.712231	0.734101	0.760592	0.791716	0.826315	0.866364	0.908711	0.953434	1.0058	1.05002	1.11411	1.18936	1.26886	1.40699	1.57557	1.77929	2.03213	2.32359	2.6369	2.98903	3.36439	3.75774	4.17789	4.61668	5.07949	5.56079	6.07755	6.62505	7.15857	7.71523	8.26524	8.79667	9.3281	9.84467	10.3486	10.8468	11.3416	11.8297	12.3131
310	X1084.p.003.001.046.ystad	Ystad	55.4353	13.9146	P	P	1	O	0.668854	0.694509	0.722392	0.752213	0.785253	0.821931	0.860117	0.903281	0.945998	0.988141	1.04139	1.08643	1.15339	1.24281	1.34284	1.48875	1.66195	1.86673	2.11179	2.39024	2.69644	3.04715	3.41425	3.802	4.21947	4.62443	5.04367	5.4642	5.88515	6.31334	6.72882	7.14574	7.55331	7.94619	8.33294	8.71278	9.08698	9.45246	9.81025	10.16	10.4957
311	X1087.p.004.001.046.ystad	Ystad	55.4353	13.9146	P	P	2	O	1.00187	1.06321	1.13435	1.21488	1.3073	1.41226	1.52547	1.65399	1.78709	1.92466	2.0961	2.27937	2.49734	2.76502	3.06495	3.39553	3.77765	4.17537	4.58416	5.02026	5.45368	5.8997	6.35204	6.80786	7.27221	7.73911	8.20971	8.69039	9.18402	9.68603	10.1948	10.7152	11.2383	11.7776	12.3319	12.8647	13.4126	13.9364	14.4277	14.9061	15.3412
312	X1090.y.001.001.044.lepont	Le Pont	46.6656	6.30538	Y	Y	2	O	1.16139	1.22327	1.32369	1.46302	1.64235	1.861	2.11639	2.41335	2.74749	3.11892	3.54979	4.04886	4.58234	5.15887	5.78462	6.4055	7.06573	7.72896	8.39434	9.07968	9.73562	10.382	11.0218	11.6377	12.2389	12.8573	13.4543	14.0766	14.7255	15.3809	16.1032	16.8776	17.6775	18.5452	19.4688	20.3441	21.291	22.1736	22.9637	23.7297	24.3605
313	X1093.y.003.001.044.lepont	Le Pont	46.6656	6.30538	Y	Y	3	O	0.890196	0.922625	0.987302	1.08426	1.21607	1.38288	1.58032	1.81587	2.07999	2.3727	2.72778	3.14041	3.59541	4.10581	4.66912	5.24468	5.8699	6.5096	7.16928	7.86201	8.52893	9.20711	9.87675	10.5201	11.1554	11.7883	12.4	13.0227	13.6618	14.301	14.968	15.6643	16.364	17.0903	17.8414	18.5479	19.2875	19.9715	20.5784	21.1543	21.6357
314	X1096.y.004.001.044.lepont	Le Pont	46.6656	6.30538	Y	Y	2	O	1.10066	1.13352	1.19543	1.28669	1.40888	1.56155	1.74155	1.95453	2.19403	2.46032	2.78019	3.1579	3.56539	4.01072	4.49815	4.98208	5.50034	6.02034	6.53572	7.06529	7.57589	8.06637	8.56673	9.06541	9.55725	10.0916	10.6191	11.1926	11.8179	12.4706	13.2094	14.0128	14.8674	15.8231	16.8593	17.8733	19.0043	20.0792	21.0764	22.0748	22.9069
315	X1099.y.005.001.044.lepont	Le Pont	46.6656	6.30538	Y	Y	3	B	0.784231	0.773266	0.77762	0.79813	0.837759	0.89718	0.970923	1.06809	1.17504	1.29181	1.45703	1.6449	1.87874	2.16064	2.47908	2.86193	3.29561	3.78139	4.33858	4.95711	5.60164	6.30788	7.03765	7.79323	8.5905	9.37904	10.1986	11.0156	11.8353	12.6696	13.4631	14.2635	15.0306	15.7543	16.4568	17.1064	17.7212	18.2926	18.8152	19.2962	19.7348
316	X1102.p.001.001.041.SC4	Slieve Carran (4)	53.0767	-9.00155	B	P	2	B	1.47034	1.43398	1.41234	1.40594	1.41463	1.44059	1.48011	1.53834	1.60798	1.68902	1.80529	1.95067	2.11965	2.31209	2.52874	2.76847	3.03748	3.32619	3.64219	3.98504	4.32545	4.68448	5.0479	5.40679	5.77298	6.14496	6.51183	6.89375	7.29444	7.70395	8.13836	8.60025	9.07297	9.56251	10.0716	10.5727	11.0928	11.6029	12.1063	12.6137	13.0816
317	X1105.p.002.001.041.SC4	Slieve Carran (4)	53.0767	-9.00155	B	P	3	M	1.15256	1.13103	1.11237	1.09659	1.08428	1.07565	1.07	1.06833	1.06676	1.06593	1.07369	1.08156	1.102	1.1256	1.1512	1.21063	1.26615	1.36155	1.50389	1.67235	1.91034	2.2088	2.54543	2.93255	3.37094	3.81636	4.30556	4.81046	5.31948	5.84919	6.38462	6.92991	7.48925	8.0738	8.67844	9.28318	9.91266	10.5369	11.1519	11.7715	12.3702
318	X1140.p.1.1.alencon	Alencon	48.3992	0.1014	P	P	3	M	0.569214	0.621488	0.668338	0.71049	0.74922	0.783289	0.809143	0.83343	0.847547	0.852719	0.875552	0.897366	0.938224	0.958643	0.965869	1.06219	1.13556	1.30725	1.62887	2.02872	2.55755	3.24519	3.98746	4.81758	5.75691	6.62134	7.5377	8.43342	9.25939	10.0711	10.8621	11.6123	12.3616	13.1227	13.876	14.6372	15.4023	16.17	16.9135	17.6429	18.4175
319	X1143.y.10.1.alencon	Alencon	48.3992	0.1014	Y	Y	2	B	0.903648	0.921616	0.946514	0.978216	1.0184	1.06774	1.12434	1.1909	1.25963	1.33121	1.43065	1.56225	1.69912	1.84362	2.00359	2.14887	2.30432	2.44867	2.57555	2.69735	2.79666	2.87078	2.93948	2.98975	3.02162	3.06991	3.06601	3.11203	3.20372	3.30097	3.55684	3.84143	4.26521	4.88209	5.62065	6.52728	7.65182	8.85563	10.1891	11.679	13.0794
320	X1146.y.11.1.alencon	Alencon	48.3992	0.1014	Y	Y	3	B	0.421622	0.482227	0.5478	0.617789	0.699231	0.794166	0.893127	1.01109	1.11987	1.22056	1.39974	1.63976	1.91315	2.23014	2.59232	2.95847	3.35849	3.7717	4.2026	4.65901	5.09664	5.53107	5.97032	6.40449	6.83886	7.2918	7.72026	8.1891	8.71595	9.26703	9.88607	10.5834	11.3005	12.0634	12.881	13.6406	14.4382	15.1913	15.8784	16.5436	17.1219
321	X1149.y.12.1.alencon	Alencon	48.3992	0.1014	Y	Y	3	B	0.468975	0.480994	0.503702	0.536813	0.584189	0.646722	0.718736	0.809513	0.90447	1.0038	1.15357	1.34133	1.55753	1.80667	2.08857	2.3893	2.71769	3.06872	3.44711	3.85358	4.27096	4.71556	5.16911	5.63485	6.11998	6.58964	7.04729	7.51922	8.00903	8.50592	9.02948	9.58932	10.1471	10.7285	11.3366	11.8755	12.4165	12.9115	13.3255	13.6947	14.0227
322	X1152.y.13.1.alencon	Alencon	48.3992	0.1014	Y	Y	3	B	0.840274	0.877838	0.92861	0.991927	1.07265	1.17298	1.2877	1.42454	1.56735	1.71633	1.91994	2.17043	2.44671	2.76414	3.12391	3.47706	3.85631	4.2404	4.62037	5.00946	5.39647	5.79159	6.18641	6.57555	6.96549	7.34897	7.69942	8.07494	8.4729	8.87327	9.351	9.87537	10.435	11.0718	11.7682	12.4378	13.1789	13.8838	14.529	15.1684	15.7142
323	X1155.y.2.1.alencon	Alencon	48.3992	0.1014	Y	Y	2	B	0.44679	0.44141	0.443292	0.453089	0.471726	0.498008	0.527582	0.568667	0.614259	0.664191	0.739984	0.815581	0.927992	1.06329	1.21003	1.4506	1.76298	2.11688	2.52295	2.98516	3.46197	3.98592	4.53144	5.0989	5.69754	6.27735	6.83397	7.42488	8.02523	8.62976	9.35322	10.1097	10.9487	11.9367	13.0213	14.1528	15.4693	16.7561	17.9953	19.2758	20.3895
324	X1158.y.3.1.alencon	Alencon	48.3992	0.1014	Y	Y	2	B	0.237968	0.324647	0.407529	0.486758	0.563968	0.63817	0.704288	0.771772	0.832462	0.885975	0.958998	1.02698	1.11992	1.23119	1.34836	1.51875	1.70664	1.94297	2.22606	2.54483	2.94662	3.39537	3.91127	4.52229	5.20597	5.92042	6.67049	7.49362	8.35075	9.24758	10.3128	11.4688	12.7355	14.1903	15.7871	17.4254	19.2903	21.1235	22.8913	24.7069	26.3407
325	X1161.y.4.1.alencon	Alencon	48.3992	0.1014	Y	Y	2	B	0.535983	0.573975	0.613394	0.653964	0.698314	0.745186	0.786076	0.837031	0.890066	0.9426	1.02129	1.0756	1.18426	1.34972	1.53824	1.84396	2.24614	2.70722	3.22765	3.81691	4.44623	5.12889	5.8632	6.65032	7.49057	8.361	9.23583	10.191	11.2079	12.2689	13.5026	14.8348	16.2815	17.9168	19.6969	21.5248	23.5856	25.6161	27.6022	29.6497	31.4795
326	X1164.y.5.1.alencon	Alencon	48.3992	0.1014	Y	Y	2	B	0.600817	0.703758	0.811144	0.922565	1.04017	1.16547	1.29714	1.43645	1.57506	1.71371	1.87501	2.05989	2.24963	2.44949	2.66474	2.8656	3.0638	3.26133	3.4542	3.64449	3.83501	4.01235	4.20153	4.399	4.59741	4.82678	5.04178	5.30004	5.59676	5.91295	6.3286	6.77978	7.31674	7.97988	8.72741	9.55147	10.5256	11.5167	12.5438	13.6494	14.6448
327	X1167.y.6.1.alencon	Alencon	48.3992	0.1014	Y	Y	2	B	0.376638	0.484498	0.60011	0.723704	0.856855	0.999346	1.14843	1.30905	1.47789	1.65447	1.8595	2.10539	2.34932	2.58214	2.82409	3.0504	3.2631	3.47927	3.69407	3.90319	4.12851	4.34667	4.58622	4.8506	5.12716	5.43462	5.72885	6.07604	6.46407	6.87421	7.41319	8.00775	8.70193	9.55412	10.5147	11.5366	12.7441	13.9442	15.1336	16.3893	17.4958
328	X1170.y.8.1.alencon	Alencon	48.3992	0.1014	Y	Y	2	B	0.420847	0.507161	0.605838	0.717307	0.842445	0.980553	1.1295	1.29342	1.47183	1.66409	1.88613	2.16003	2.42665	2.66342	2.90252	3.12961	3.33272	3.54757	3.77793	4.0073	4.26228	4.52997	4.81436	5.12565	5.45823	5.78822	6.09377	6.43618	6.80972	7.19536	7.67274	8.19516	8.7811	9.47725	10.2513	11.0452	11.9647	12.8599	13.712	14.5886	15.3579
329	X1173.y.9.1.alencon	Alencon	48.3992	0.1014	Y	Y	2	B	0.399892	0.372155	0.356095	0.351992	0.360961	0.384321	0.417511	0.46748	0.522946	0.58434	0.690705	0.842336	1.00939	1.18694	1.38519	1.59331	1.84173	2.08516	2.31859	2.56077	2.76281	2.93255	3.09849	3.2558	3.3995	3.55134	3.64652	3.78842	3.9674	4.15007	4.47538	4.83327	5.30818	5.95677	6.71512	7.59282	8.67569	9.79192	10.9656	12.2497	13.4051
330	X1176.p.2.1.luchon	Bagneres de Luchon	42.7886	0.590783	P	P	3	B	0.105904	0.150177	0.198239	0.250968	0.304372	0.356264	0.411172	0.462778	0.528837	0.608614	0.654353	0.679831	0.689219	0.651139	0.577486	0.547246	0.472954	0.449541	0.50599	0.591751	0.757305	0.991776	1.27496	1.61436	2.01184	2.4358	2.90661	3.41035	3.95935	4.55474	5.15315	5.8059	6.45499	7.09006	7.73881	8.34991	8.94719	9.53175	10.0882	10.6244	11.1663
331	X1179.y.1.1.luchon	Bagneres de Luchon	42.7886	0.590783	Y	Y	3	M	0.460576	0.455844	0.459338	0.472557	0.490212	0.51027	0.538838	0.566727	0.613065	0.677427	0.698065	0.681929	0.66422	0.626789	0.566261	0.559211	0.538336	0.560043	0.637699	0.742745	0.932149	1.16473	1.46858	1.85374	2.30113	2.83281	3.45712	4.13833	4.89138	5.72343	6.5694	7.48587	8.41959	9.38094	10.3874	11.3492	12.3465	13.3073	14.209	15.0932	15.9114
332	X1182.y.1.1.ben1	Benasque	42.5994	0.527	Y	Y	3	O	0.380707	0.337298	0.304377	0.281512	0.268771	0.266462	0.273639	0.291753	0.317865	0.352015	0.391027	0.401206	0.452904	0.538441	0.635007	0.832912	1.05644	1.37342	1.82627	2.36624	2.99508	3.75252	4.55751	5.42362	6.37741	7.30098	8.27255	9.24761	10.2077	11.1802	12.1435	13.1423	14.1105	15.0561	16.0024	16.8541	17.6735	18.4268	19.0873	19.6825	20.2163
333	X1185.y.3.1.ben1	Benasque	42.5994	0.527	Y	Y	3	B	0.018417	0.006714	0.0010055	0.000905	0.0093965	0.0274085	0.0508105	0.0863765	0.124457	0.164747	0.230378	0.290572	0.389751	0.521663	0.673153	0.904211	1.14174	1.47103	1.92536	2.4543	3.09426	3.8604	4.6932	5.60205	6.60417	7.61404	8.67213	9.77823	10.9115	12.0836	13.3377	14.6852	16.0634	17.5176	19.0485	20.5042	22.0503	23.51	24.8445	26.1422	27.2608
334	X1188.y.4.1.ben1	Benasque	42.5994	0.527	Y	Y	2	B	1.60335	1.51548	1.44471	1.39042	1.36006	1.35521	1.3627	1.40391	1.44688	1.49225	1.62524	1.77533	2.0233	2.37434	2.79075	3.35996	4.0245	4.81711	5.80569	6.94443	8.1414	9.51342	10.9169	12.3409	13.8498	15.2983	16.7888	18.2516	19.6485	21.0268	22.3797	23.7388	25.052	26.3308	27.5882	28.7423	29.8676	30.8964	31.8121	32.6516	33.3573
335	X1191.y.5.1.ben1	Benasque	42.5994	0.527	Y	Y	3	B	0.185954	0.118303	0.0652115	0.026105	0.0041145	0.000397	0.009902	0.040717	0.0808835	0.130271	0.211186	0.271406	0.399958	0.592558	0.818272	1.18532	1.60361	2.14676	2.881	3.74398	4.69726	5.82841	7.00604	8.22758	9.54639	10.8146	12.1181	13.4215	14.7005	15.9841	17.2735	18.6067	19.9099	21.1924	22.4772	23.6666	24.8475	25.9431	26.9222	27.8306	28.6322
336	X1194.p.1.1.ben2	Benasque	42.5994	0.527	P	P	3	O	0.0486535	0.142921	0.228777	0.306049	0.37903	0.44818	0.506309	0.565654	0.610325	0.640239	0.701624	0.759675	0.850041	0.963101	1.0879	1.2967	1.55188	1.85762	2.23727	2.67534	3.14434	3.69908	4.26339	4.82444	5.41599	5.97446	6.53519	7.08677	7.62776	8.16668	8.68376	9.19078	9.68048	10.1559	10.6201	11.0573	11.4837	11.8812	12.2397	12.5713	12.8768
337	X1197.p.2.1.ben2	Benasque	42.5994	0.527	P	P	3	O	0.0455615	0.136831	0.225876	0.312501	0.399155	0.486192	0.569456	0.655981	0.736509	0.810894	0.900719	0.971526	1.07682	1.20051	1.32955	1.56855	1.85983	2.21673	2.67157	3.19904	3.76867	4.45008	5.14388	5.82849	6.55046	7.23705	7.91719	8.59862	9.2839	9.97269	10.657	11.348	12.0307	12.7176	13.4097	14.0651	14.7268	15.3478	15.9097	16.4408	16.9241
338	X1200.p.3.1.ben2	Benasque	42.5994	0.527	P	P	3	O	0.059558	0.171184	0.269987	0.355413	0.430246	0.495132	0.545099	0.588565	0.616765	0.628565	0.649769	0.656957	0.675629	0.692039	0.702818	0.772243	0.853905	0.983452	1.15672	1.35658	1.64616	2.00689	2.41932	2.91936	3.49595	4.05657	4.67051	5.28829	5.89722	6.52585	7.13041	7.72939	8.32371	8.9213	9.5204	10.0999	10.6877	11.2508	11.7847	12.3043	12.7802
339	X1203.p.5.1.ben2	Benasque	42.5994	0.527	P	P	3	O	0.0623785	0.181506	0.28765	0.380317	0.46503	0.542812	0.604644	0.665548	0.705825	0.724817	0.785103	0.861038	0.955718	1.05781	1.16901	1.33352	1.53525	1.76788	2.03424	2.33018	2.65144	3.02353	3.40702	3.81108	4.24612	4.63984	5.02299	5.40016	5.77136	6.13898	6.49531	6.8406	7.1798	7.51785	7.85099	8.17437	8.50033	8.81152	9.09747	9.36851	9.62777
340	X1206.y.4.1.ben2	Benasque	42.5994	0.527	Y	Y	3	O	0.0666515	0.19255	0.305036	0.403792	0.49232	0.57133	0.63524	0.693284	0.731374	0.749676	0.783245	0.792364	0.831784	0.883128	0.932659	1.0874	1.26926	1.53114	1.9022	2.34392	2.87622	3.53043	4.23317	4.98517	5.81142	6.62619	7.47217	8.34622	9.25177	10.1915	11.1445	12.1496	13.1479	14.1581	15.1965	16.1603	17.1467	18.0608	18.8646	19.6135	20.2712
341	X1209.p.1.1.cork	Clonakilty (2)	51.6244	-8.88645	P	P	3	B	0.163634	0.277554	0.377354	0.462873	0.537913	0.603495	0.654841	0.699724	0.726688	0.735665	0.760207	0.781085	0.811132	0.837932	0.863732	0.933242	0.987911	1.09272	1.27463	1.49477	1.78069	2.15417	2.55402	2.98055	3.45525	3.91145	4.38414	4.86254	5.34776	5.84659	6.33537	6.83613	7.32796	7.79985	8.26581	8.7237	9.1716	9.61448	10.0488	10.4738	10.9002
342	X1212.p.2.1.cork	Clonakilty (2)	51.6244	-8.88645	P	P	3	B	0.041526	0.120106	0.18801	0.244933	0.295733	0.341917	0.377573	0.412133	0.43026	0.432648	0.465403	0.514948	0.57309	0.636953	0.712027	0.801156	0.878866	0.984523	1.13428	1.30559	1.51357	1.78008	2.05321	2.33475	2.64306	2.91416	3.17193	3.42489	3.66349	3.89261	4.13507	4.37715	4.62228	4.87261	5.12526	5.38792	5.67026	5.94803	6.22137	6.49756	6.7449
343	X1215.y.3.1.cork	Clonakilty (2)	51.6244	-8.88645	Y	Y	2	O	0.583895	0.688253	0.784901	0.873274	0.957209	1.03854	1.11338	1.18761	1.25146	1.3044	1.37179	1.43365	1.50987	1.61182	1.73001	1.86593	2.0072	2.16959	2.36759	2.58765	2.81966	3.09578	3.3696	3.61854	3.8699	4.11	4.30465	4.5306	4.78913	5.0515	5.40138	5.79791	6.24467	6.77069	7.35789	7.97174	8.68944	9.39433	10.089	10.8158	11.431
344	X1218.p.13.1.coast	Truro (6)	50.2549	-5.04311	P	P	3	O	1.23158	1.23241	1.24165	1.25941	1.28478	1.3175	1.35913	1.40734	1.46717	1.53837	1.60376	1.66005	1.72583	1.78965	1.85245	1.9542	2.0402	2.17342	2.37519	2.61239	2.92084	3.29854	3.71572	4.18466	4.71006	5.23865	5.8099	6.39522	7.00029	7.63525	8.24698	8.87689	9.49132	10.0845	10.6758	11.2305	11.7563	12.2667	12.7482	13.2033	13.6743
345	X1221.p.4.1.coast	Truro (6)	50.2549	-5.04311	P	P	3	B	0.815762	0.926555	1.02878	1.12224	1.2114	1.297	1.37251	1.44896	1.51139	1.5598	1.63859	1.71934	1.82675	1.96435	2.1199	2.31998	2.5476	2.80739	3.11961	3.47258	3.83368	4.24106	4.6548	5.06212	5.48349	5.89309	6.29601	6.70553	7.12209	7.54252	7.98058	8.43904	8.89735	9.35018	9.80726	10.2638	10.7305	11.193	11.6462	12.0965	12.5355
346	X1224.p.9.1.coast	Truro (6)	50.2549	-5.04311	P	P	3	B	0.765216	0.869232	0.962396	1.0443	1.11938	1.18889	1.24685	1.30296	1.34142	1.36248	1.4089	1.44918	1.5157	1.60311	1.70067	1.85315	1.99196	2.20804	2.52747	2.90223	3.39595	4.02551	4.6991	5.43865	6.26665	7.04114	7.85358	8.6615	9.42852	10.19	10.9578	11.7336	12.4985	13.2677	14.044	14.7764	15.497	16.1914	16.8318	17.4359	18.0381
347	X1227.y.10.1.coast	Truro (6)	50.2549	-5.04311	Y	Y	2	O	0.696744	0.757273	0.815159	0.870703	0.925462	0.978492	1.02522	1.07396	1.11654	1.15286	1.21054	1.27243	1.35271	1.42882	1.50245	1.65073	1.84469	2.07041	2.35012	2.67571	2.99835	3.36954	3.73559	4.07758	4.42638	4.74514	5.01051	5.29951	5.60225	5.89677	6.28596	6.69989	7.17769	7.77069	8.4373	9.13463	9.9466	10.7518	11.5468	12.3805	13.1195
348	X1230.y.11.1.coast	Truro (6)	50.2549	-5.04311	Y	Y	2	O	1.0239	1.05454	1.07957	1.0983	1.11418	1.1284	1.13593	1.14518	1.14779	1.14325	1.15366	1.15984	1.1845	1.24136	1.3166	1.41095	1.52402	1.65589	1.80576	1.9728	2.15843	2.3647	2.58778	2.8375	3.11104	3.37716	3.64215	3.92243	4.19421	4.46399	4.79882	5.14484	5.54388	6.03377	6.57735	7.15834	7.84755	8.52702	9.19179	9.88966	10.4983
349	X1233.y.12.1.coast	Truro (6)	50.2549	-5.04311	Y	Y	2	O	0.891934	0.936255	0.976824	1.01342	1.04801	1.08053	1.10651	1.13377	1.15322	1.16444	1.19475	1.22397	1.27171	1.33376	1.40264	1.51406	1.64916	1.81653	2.02886	2.27483	2.53688	2.82036	3.12973	3.47579	3.85455	4.2398	4.6312	5.05141	5.48463	5.93076	6.44991	7.0088	7.61721	8.30077	9.04021	9.80958	10.6798	11.5409	12.3999	13.2954	14.0872
350	X1236.y.14.1.coast	Truro (6)	50.2549	-5.04311	Y	Y	2	O	1.06892	1.14793	1.21905	1.282	1.33901	1.39036	1.43172	1.47044	1.49708	1.51133	1.53926	1.55693	1.59347	1.64909	1.7109	1.81701	1.95528	2.11651	2.30365	2.51747	2.74697	2.99629	3.26621	3.54888	3.84787	4.17037	4.47575	4.83814	5.23783	5.65592	6.21735	6.82065	7.54604	8.4561	9.48728	10.632	11.9975	13.3843	14.8194	16.3656	17.7422
351	X1239.y.15.1.coast	Truro (6)	50.2549	-5.04311	Y	Y	3	B	0.551954	0.621618	0.68345	0.736532	0.786133	0.833684	0.870602	0.911225	0.937103	0.94711	0.989444	1.01149	1.08263	1.2205	1.39027	1.64069	1.95767	2.32477	2.75038	3.23542	3.75463	4.33586	4.94638	5.58932	6.27614	6.95584	7.65415	8.36997	9.08488	9.80993	10.5807	11.3812	12.2051	13.0854	14.0085	14.9098	15.8777	16.8036	17.6691	18.525	19.276
352	X1242.y.17.1.coast	Truro (6)	50.2549	-5.04311	Y	Y	2	O	0.456587	0.539623	0.618908	0.694311	0.765621	0.83268	0.89507	0.953642	1.00826	1.05862	1.10094	1.1204	1.14976	1.17832	1.19847	1.27235	1.36543	1.48991	1.6653	1.87467	2.09737	2.35583	2.6276	2.91125	3.21698	3.50834	3.76972	4.06425	4.38171	4.70483	5.12189	5.57579	6.09528	6.71516	7.40525	8.14769	9.01294	9.88354	10.7605	11.6867	12.5313
353	X1245.y.3.1.coast	Truro (6)	50.2549	-5.04311	Y	Y	2	O	1.17349	1.12045	1.08838	1.07835	1.08454	1.10699	1.14765	1.20334	1.28669	1.39671	1.49731	1.58747	1.69483	1.80652	1.91746	2.08419	2.28309	2.51546	2.80808	3.14466	3.47295	3.83491	4.19522	4.53389	4.87828	5.22244	5.53885	5.88207	6.23677	6.58781	7.03031	7.50743	8.04858	8.68316	9.3823	10.1427	11.0296	11.9156	12.8231	13.7913	14.6293
354	X1248.y.6.1.coast	Truro (6)	50.2549	-5.04311	Y	Y	2	O	0.588219	0.598665	0.619183	0.649971	0.689616	0.737329	0.794235	0.858818	0.933543	1.01875	1.10539	1.19074	1.28787	1.38994	1.49424	1.62917	1.77938	1.94938	2.16059	2.40149	2.63248	2.87868	3.12554	3.36118	3.59913	3.8364	4.0413	4.2774	4.53589	4.79639	5.14825	5.53059	5.9807	6.53564	7.16121	7.84465	8.65547	9.47047	10.3045	11.197	11.9791
355	X1251.y.7.1.coast	Truro (6)	50.2549	-5.04311	Y	Y	2	O	0.34824	0.352289	0.371005	0.404359	0.448862	0.502649	0.568475	0.642894	0.73841	0.854088	0.954042	1.03806	1.13123	1.21697	1.29406	1.42463	1.57352	1.75592	1.99356	2.26759	2.55927	2.90238	3.24695	3.58155	3.93266	4.26193	4.56138	4.88054	5.2085	5.53141	5.92454	6.35171	6.81512	7.3526	7.94469	8.52873	9.17706	9.80518	10.4085	11.023	11.5534
356	X1254.y.8.1.coast	Truro (6)	50.2549	-5.04311	Y	Y	2	O	0.461168	0.5427	0.628153	0.718068	0.811766	0.907686	1.00467	1.10561	1.21111	1.32127	1.44026	1.56829	1.70174	1.81851	1.92749	2.07554	2.23436	2.41715	2.64232	2.89516	3.15798	3.45073	3.75002	4.05187	4.36787	4.66702	4.92801	5.22091	5.52594	5.82782	6.24487	6.69301	7.22223	7.88793	8.64237	9.45573	10.428	11.3956	12.3656	13.3959	14.2823
357	X1257.y.a1.1.coast	Truro (6)	50.2549	-5.04311	Y	Y	2	O	0.636213	0.673304	0.707402	0.737955	0.766053	0.792284	0.814782	0.83686	0.859728	0.881413	0.89307	0.876767	0.876236	0.906142	0.945103	1.01922	1.11358	1.2348	1.37632	1.53567	1.74124	1.9865	2.261	2.56414	2.89833	3.25505	3.63209	4.04246	4.47377	4.92687	5.44119	5.98214	6.58051	7.25905	7.99403	8.78875	9.69783	10.6122	11.5511	12.5464	13.4349
358	X1260.y.a2.1.coast	Truro (6)	50.2549	-5.04311	Y	Y	2	O	0.0541295	0.0212965	0.0033765	0.0007435	0.0112435	0.034251	0.0731545	0.122346	0.188713	0.272828	0.352036	0.433802	0.521194	0.601062	0.678755	0.78096	0.876618	0.999769	1.16872	1.36145	1.58042	1.83488	2.10691	2.38647	2.68465	3.00209	3.32575	3.67942	4.07042	4.48556	4.93946	5.44593	5.96714	6.51625	7.10081	7.65661	8.24891	8.80891	9.3233	9.82644	10.2593
359	X1263.y.b1.1.coast	Truro (6)	50.2549	-5.04311	Y	Y	2	O	0.361376	0.357758	0.372785	0.405604	0.456103	0.525284	0.613588	0.719967	0.846051	0.9908	1.13541	1.24644	1.40449	1.63185	1.89037	2.22262	2.62834	3.07305	3.56058	4.09933	4.65035	5.24733	5.86026	6.46146	7.07611	7.71521	8.32271	8.99974	9.74607	10.5219	11.4465	12.4667	13.576	14.8447	16.2397	17.6352	19.1997	20.7221	22.1858	23.6814	24.9875
360	X1266.y.b2.1.coast	Truro (6)	50.2549	-5.04311	Y	Y	2	O	0.016003	0.0521765	0.092861	0.137808	0.188218	0.244423	0.304277	0.371248	0.437692	0.504187	0.584739	0.650347	0.751174	0.905435	1.08396	1.3038	1.57199	1.86064	2.17853	2.53361	2.87844	3.23841	3.60468	3.96667	4.33286	4.70752	5.08629	5.47867	5.8783	6.28366	6.71971	7.17027	7.64196	8.16184	8.71429	9.25914	9.86447	10.4369	10.9648	11.4895	11.9228
361	X1269.p.4.1.cornwall	Truro (3)	50.2188	-5.0143	P	P	3	B	0.075606	0.0503095	0.0298915	0.014062	0.0043585	0.0009245	0.000482	0.0086455	0.017959	0.028304	0.057463	0.0793745	0.134191	0.219238	0.318212	0.479284	0.662323	0.907641	1.23609	1.62001	2.06933	2.60609	3.176	3.7923	4.47061	5.12522	5.81833	6.50917	7.16567	7.81864	8.4825	9.15638	9.82878	10.5079	11.1943	11.8543	12.4938	13.1347	13.7578	14.3641	15.0127
362	X1272.y.1.1.cornwall	Truro (3)	50.2188	-5.0143	Y	Y	2	O	0.544744	0.450441	0.375729	0.32073	0.284235	0.265526	0.265416	0.282985	0.322811	0.384395	0.455864	0.539717	0.639895	0.763406	0.904565	1.04747	1.20442	1.37114	1.54148	1.72018	1.91271	2.11315	2.32496	2.53513	2.74867	2.99822	3.24826	3.54141	3.86287	4.19909	4.63488	5.11747	5.6745	6.34626	7.10121	7.90235	8.81676	9.74722	10.7092	11.7336	12.6795
363	X1275.y.2.1.cornwall	Truro (3)	50.2188	-5.0143	Y	Y	2	M	0.202617	0.147572	0.101031	0.0626065	0.033632	0.014418	0.0021805	0.0016315	0.007165	0.0182115	0.0475545	0.0731885	0.130329	0.230973	0.354915	0.517181	0.723518	0.954354	1.20887	1.4936	1.78794	2.09738	2.42841	2.76104	3.10344	3.50102	3.90067	4.36483	4.89055	5.45207	6.13755	6.91112	7.76421	8.74286	9.82586	10.9247	12.1481	13.366	14.5684	15.8127	16.9651
364	X1278.y.3.1.cornwall	Truro (3)	50.2188	-5.0143	Y	Y	2	B	0.43846	0.396576	0.3616	0.33336	0.312612	0.299467	0.292292	0.293816	0.299177	0.30858	0.331035	0.346413	0.390464	0.473874	0.576267	0.712933	0.8831	1.07813	1.31116	1.57887	1.84342	2.13137	2.42507	2.70037	2.97647	3.28036	3.58006	3.91391	4.26203	4.61609	5.07113	5.57573	6.14595	6.82597	7.58463	8.36647	9.26537	10.1514	11.0307	11.9524	12.7493
365	X1281.p.1.1.dingle	Dingle Peninsula	52.2025	-10.406	P	P	3	O	0.0886745	0.16588	0.233602	0.291397	0.341715	0.38508	0.416855	0.444586	0.454074	0.447582	0.451144	0.43088	0.444222	0.484899	0.529464	0.673574	0.878803	1.13773	1.48723	1.90788	2.32962	2.83764	3.33301	3.79955	4.28472	4.69588	5.06328	5.41226	5.73141	6.01917	6.31381	6.595	6.86685	7.12691	7.37497	7.6267	7.85766	8.10089	8.34689	8.58456	8.87823
366	X1284.p.10.1.dingle	Dingle Peninsula	52.2025	-10.406	P	P	3	B	0.08448	0.0421865	0.0145395	0.0011405	0.0032225	0.021461	0.054179	0.103926	0.163688	0.233946	0.329272	0.430976	0.565823	0.733736	0.924761	1.16641	1.42246	1.73885	2.15258	2.62914	3.14808	3.75981	4.38057	5.03001	5.73438	6.35064	6.95774	7.53348	8.03199	8.48641	8.94764	9.36459	9.78863	10.2378	10.6834	11.1522	11.634	12.1261	12.6166	13.11	13.6278
367	X1287.p.13.1.dingle	Dingle Peninsula	52.2025	-10.406	P	P	1	O	0.924868	1.04216	1.14967	1.24758	1.33139	1.39935	1.45603	1.49476	1.53145	1.56419	1.53764	1.42473	1.31796	1.19355	1.02989	0.979962	0.963501	0.994294	1.10992	1.28052	1.48903	1.77284	2.07842	2.39539	2.74775	3.09597	3.46735	3.84304	4.23521	4.64794	5.02564	5.40487	5.76512	6.08298	6.38031	6.67637	6.93938	7.20854	7.4925	7.77225	8.07462
368	X1290.p.14.1.dingle	Dingle Peninsula	52.2025	-10.406	P	P	2	M	0.05194	0.043498	0.0386515	0.037559	0.0423885	0.0530875	0.065647	0.08694	0.109484	0.133008	0.185663	0.264126	0.353969	0.446325	0.548655	0.669417	0.803209	0.954184	1.12423	1.30878	1.50947	1.73497	1.97086	2.21363	2.47032	2.73087	2.99283	3.26753	3.54033	3.81471	4.13748	4.47846	4.8542	5.2839	5.74852	6.23591	6.78845	7.33879	7.88977	8.46684	8.984
369	X1293.p.15.1.dingle	Dingle Peninsula	52.2025	-10.406	P	P	1	M	1.80793	1.69293	1.60052	1.5319	1.48403	1.45461	1.44736	1.45603	1.49218	1.55578	1.61988	1.68863	1.77629	1.83493	1.88005	2.03454	2.2172	2.46667	2.83243	3.27239	3.7519	4.35519	4.96087	5.53933	6.14806	6.70816	7.25872	7.79286	8.31686	8.83396	9.30704	9.75831	10.1812	10.5536	10.8897	11.2188	11.4895	11.7728	12.0759	12.3678	12.717
370	X1296.p.16.1.dingle	Dingle Peninsula	52.2025	-10.406	P	P	3	O	0.0041385	0.0162875	0.033445	0.0560615	0.0841985	0.117	0.153276	0.195288	0.238534	0.28406	0.344881	0.413805	0.497665	0.568965	0.634655	0.763983	0.903497	1.09349	1.37554	1.71292	2.07233	2.50447	2.94377	3.39224	3.87573	4.30926	4.73977	5.14995	5.52126	5.87265	6.21263	6.52838	6.83743	7.13422	7.41337	7.70904	8.00457	8.30288	8.60894	8.91775	9.22741
371	X1299.p.17.1.dingle	Dingle Peninsula	52.2025	-10.406	P	P	1	O	1.38348	1.35743	1.33772	1.32436	1.3206	1.32527	1.33483	1.35708	1.3817	1.40858	1.46858	1.54038	1.64485	1.77005	1.91144	2.12482	2.37701	2.68141	3.06397	3.50407	3.97617	4.54401	5.11293	5.67772	6.27624	6.80826	7.33597	7.8292	8.25515	8.64423	9.01766	9.34303	9.66357	9.98453	10.2851	10.6048	10.9247	11.2489	11.5756	11.903	12.2409
372	X1302.p.18.1.dingle	Dingle Peninsula	52.2025	-10.406	P	P	3	B	1.70377	1.59672	1.52374	1.48485	1.47998	1.5098	1.57634	1.67571	1.81254	1.98655	2.18374	2.41533	2.66895	2.91994	3.1875	3.51323	3.8515	4.24723	4.72579	5.25357	5.84133	6.54593	7.25818	7.96947	8.72392	9.41591	10.0949	10.7565	11.3992	12.0291	12.6267	13.2113	13.7673	14.2804	14.7637	15.2201	15.6136	16.0106	16.4161	16.8024	17.2339
373	X1305.p.2.1.dingle	Dingle Peninsula	52.2025	-10.406	P	P	3	O	0.520228	0.710295	0.877533	1.02153	1.14197	1.23847	1.30946	1.35808	1.3842	1.38663	1.35638	1.25528	1.16551	1.06563	0.934953	0.912841	0.907086	0.972876	1.13431	1.35292	1.67461	2.10009	2.58277	3.15101	3.80958	4.45329	5.1583	5.87162	6.58399	7.32307	8.03227	8.74855	9.4501	10.1271	10.7969	11.449	12.0809	12.7025	13.3214	13.931	14.5279
374	X1308.p.3.1.dingle	Dingle Peninsula	52.2025	-10.406	P	P	3	O	0.617902	0.683396	0.739479	0.785661	0.824839	0.857869	0.879846	0.89837	0.893814	0.868236	0.864289	0.834735	0.847962	0.906661	0.978568	1.13511	1.33288	1.59818	1.97828	2.43926	2.921	3.49904	4.07756	4.65135	5.26292	5.80918	6.35361	6.86922	7.31795	7.72786	8.13639	8.52214	8.89518	9.26444	9.62122	9.96205	10.287	10.5988	10.8912	11.1654	11.4395
375	X1311.p.4.1.dingle	Dingle Peninsula	52.2025	-10.406	P	P	3	O	0.135587	0.186267	0.238936	0.29346	0.348236	0.403247	0.461149	0.517479	0.576492	0.638693	0.676971	0.670482	0.6854	0.720325	0.751478	0.858263	0.985837	1.16671	1.44727	1.79114	2.14823	2.5845	3.02133	3.44229	3.88629	4.29434	4.69968	5.08791	5.43772	5.76715	6.10253	6.43102	6.75413	7.06457	7.36234	7.66821	7.96663	8.27204	8.58315	8.89451	9.22415
376	X1314.p.5.1.dingle	Dingle Peninsula	52.2025	-10.406	P	P	1	M	0.0727045	0.112902	0.159543	0.212145	0.26961	0.33261	0.403649	0.478141	0.558352	0.644813	0.714799	0.741008	0.797277	0.896015	1.00512	1.17589	1.38462	1.63097	1.95808	2.3446	2.70132	3.10202	3.48724	3.81997	4.1437	4.45971	4.74762	5.04124	5.33414	5.61546	5.94122	6.28978	6.65832	7.05171	7.46448	7.89	8.33776	8.79632	9.27426	9.77286	10.2575
377	X1317.p.6.1.dingle	Dingle Peninsula	52.2025	-10.406	P	P	1	M	0.028161	0.0825965	0.13271	0.178127	0.221069	0.263304	0.303976	0.343255	0.36984	0.385464	0.41477	0.448271	0.489123	0.543524	0.607939	0.666572	0.694044	0.748875	0.843001	0.95175	1.11732	1.32981	1.56632	1.84474	2.16461	2.46889	2.80111	3.1322	3.44504	3.75892	4.06709	4.36618	4.66799	4.98328	5.30412	5.61905	5.93799	6.25213	6.55118	6.84313	7.13576
378	X1320.p.7.1.dingle	Dingle Peninsula	52.2025	-10.406	P	P	3	O	0.106779	0.216918	0.310423	0.386622	0.448329	0.496509	0.526331	0.545446	0.536861	0.501587	0.476372	0.413567	0.387645	0.401622	0.427858	0.518751	0.647867	0.8227	1.07006	1.37396	1.6947	2.07363	2.45952	2.85228	3.27458	3.6666	4.07035	4.46169	4.82066	5.16514	5.50117	5.82571	6.13916	6.44079	6.73288	7.0167	7.27356	7.53507	7.78938	8.02963	8.32108
379	X1323.y.11.1.dingle	Dingle Peninsula	52.2025	-10.406	Y	Y	3	O	0.558118	0.542562	0.524693	0.50344	0.486137	0.474628	0.457151	0.452645	0.438128	0.413675	0.44329	0.489705	0.588836	0.744969	0.93855	1.21559	1.55156	1.95955	2.44869	3.00475	3.63634	4.38171	5.15803	5.98853	6.89526	7.73113	8.5782	9.41291	10.1861	10.9337	11.721	12.516	13.3163	14.161	15.0313	15.8549	16.7145	17.522	18.2517	18.9493	19.5544
380	X1326.y.12.1.dingle	Dingle Peninsula	52.2025	-10.406	Y	Y	2	B	0.082458	0.140225	0.196203	0.249828	0.30273	0.355359	0.404607	0.456102	0.506267	0.553993	0.599633	0.599652	0.639885	0.745409	0.872012	1.08208	1.35393	1.67269	2.06631	2.5254	2.98363	3.50119	4.02404	4.51083	5.00244	5.51139	5.98576	6.51442	7.08197	7.66127	8.38842	9.17186	10.0662	11.148	12.3553	13.6215	15.1022	16.5576	17.9877	19.4874	20.7811
381	X1329.y.8.1.dingle	Dingle Peninsula	52.2025	-10.406	Y	Y	2	B	1.05619	0.991223	0.935203	0.888772	0.852268	0.825018	0.806331	0.797443	0.793065	0.794866	0.818222	0.860869	0.919597	0.973231	1.02983	1.13041	1.22959	1.37286	1.59353	1.85983	2.15844	2.51453	2.89233	3.27334	3.67992	4.11114	4.55757	5.03691	5.54712	6.0814	6.66453	7.28724	7.94849	8.65698	9.40764	10.1831	10.9987	11.8404	12.7332	13.6718	14.5841
382	X1332.y.1.1.york	Fridaythorpe	54.0068	-0.70605	Y	Y	3	O	0.093968	0.058482	0.0315075	0.01295	0.002502	0.0005295	0.0082205	0.023389	0.0490335	0.084995	0.114988	0.124795	0.155326	0.196358	0.23964	0.347423	0.453552	0.624008	0.880592	1.18703	1.58323	2.06251	2.60504	3.22259	3.91442	4.63356	5.40258	6.22087	7.06998	7.962	8.93563	9.97168	11.0678	12.2778	13.5746	14.8573	16.2781	17.6403	18.9109	20.1834	21.2881
383	X1335.y.2.1.york	Fridaythorpe	54.0068	-0.70605	Y	Y	3	M	0.0396675	0.119014	0.195311	0.267948	0.34032	0.414444	0.487716	0.563724	0.635197	0.701679	0.781794	0.864081	0.956559	1.06658	1.19097	1.3188	1.41949	1.55597	1.72168	1.8966	2.16708	2.48377	2.86604	3.34484	3.89459	4.47763	5.11852	5.80473	6.49918	7.22762	8.06005	8.94572	9.91098	11.0165	12.2193	13.4426	14.8359	16.1902	17.4905	18.8256	19.972
384	X1338.y.3.1.york	Fridaythorpe	54.0068	-0.70605	Y	Y	2	B	0.061062	0.028698	0.008519	0.0005555	0.0045715	0.0229165	0.0564415	0.102402	0.159304	0.227798	0.299123	0.351051	0.436399	0.561156	0.705968	0.912579	1.13641	1.41541	1.77597	2.19279	2.66585	3.22467	3.81579	4.42371	5.07283	5.72938	6.38943	7.093	7.80648	8.53345	9.39112	10.2907	11.2912	12.4791	13.7862	15.1272	16.6789	18.1844	19.638	21.143	22.4008
385	X1341.y.4.1.york	Fridaythorpe	54.0068	-0.70605	Y	Y	2	O	0.0473515	0.023683	0.0083105	0.0005385	0.0042235	0.022438	0.0507285	0.0953435	0.145023	0.199105	0.281224	0.355525	0.475826	0.661137	0.886178	1.17729	1.52462	1.91447	2.36238	2.86525	3.3826	3.9622	4.55673	5.13891	5.73805	6.345	6.93077	7.55616	8.21159	8.88245	9.66412	10.5001	11.4085	12.4476	13.5783	14.7274	16.0506	17.3184	18.5185	19.7465	20.7505
386	X1344.p.1.1.frank	Frankfurt	50.111	8.67943	P	P	1	O	0.0546895	0.16606	0.274753	0.38075	0.489365	0.600943	0.706531	0.821483	0.928831	1.0277	1.17883	1.36801	1.57771	1.81795	2.08805	2.35785	2.66011	2.95691	3.23108	3.50656	3.77872	4.05359	4.32283	4.58279	4.83713	5.08202	5.31787	5.55017	5.77168	5.98456	6.21009	6.42602	6.65004	6.89456	7.14797	7.40875	7.68465	7.96415	8.22666	8.48454	8.76326
387	X1347.p.10.1.frank	Frankfurt	50.111	8.67943	P	P	3	M	0.0169595	0.053487	0.093132	0.136582	0.183887	0.233541	0.283521	0.338023	0.391977	0.446618	0.513445	0.566752	0.653069	0.753914	0.856445	1.04783	1.25202	1.53305	1.94119	2.43043	2.98908	3.67535	4.38126	5.10264	5.88184	6.60769	7.35594	8.08717	8.75878	9.40693	10.0593	10.6782	11.308	11.9817	12.6687	13.3479	14.0319	14.7165	15.3758	16.0248	16.7101
388	X1350.p.11.1.frank	Frankfurt	50.111	8.67943	P	P	1	M	0.477712	0.572671	0.669526	0.767329	0.872783	0.988099	1.1039	1.23517	1.35607	1.46685	1.64017	1.83657	2.08208	2.40013	2.76744	3.1765	3.66099	4.16344	4.70559	5.29979	5.8306	6.37699	6.8901	7.35126	7.79343	8.17948	8.50413	8.80687	9.08052	9.31599	9.57175	9.81867	10.0593	10.2982	10.5294	10.7551	10.9727	11.1881	11.3843	11.5659	11.7723
389	X1353.p.12.1.frank	Frankfurt	50.111	8.67943	P	P	3	B	0.716131	0.694437	0.696021	0.721042	0.771992	0.849051	0.948476	1.07644	1.21984	1.3802	1.59431	1.84492	2.14209	2.48609	2.87003	3.30387	3.76643	4.28538	4.90418	5.59579	6.30495	7.10339	7.89652	8.66836	9.46559	10.2136	10.9583	11.6786	12.3504	12.9932	13.6239	14.2307	14.8224	15.4093	15.9843	16.5368	17.0667	17.58	18.0772	18.5572	19.0192
390	X1356.p.3.1.frank	Frankfurt	50.111	8.67943	P	P	1	O	0.0787985	0.234841	0.382983	0.522865	0.660475	0.797176	0.924365	1.05613	1.17154	1.27048	1.41917	1.59739	1.7968	2.03671	2.30912	2.5696	2.84719	3.12446	3.40323	3.69196	3.96045	4.22874	4.4827	4.69758	4.89262	5.10665	5.30971	5.5218	5.74064	5.95691	6.20909	6.49071	6.7818	7.08794	7.41283	7.72356	8.02454	8.33483	8.64354	8.95088	9.29174
391	X1359.p.4.1.frank	Frankfurt	50.111	8.67943	P	P	1	B	0.038947	0.115076	0.18369	0.244678	0.303166	0.359546	0.404996	0.454489	0.488422	0.506609	0.571914	0.659099	0.772451	0.912794	1.07455	1.27536	1.5259	1.78807	2.06624	2.3726	2.65992	2.96301	3.25724	3.5198	3.77222	4.03086	4.2776	4.52989	4.80013	5.07606	5.35298	5.63835	5.92178	6.20282	6.48675	6.75936	7.01469	7.27442	7.52729	7.77142	8.05082
392	X1362.p.5.1.frank	Frankfurt	50.111	8.67943	P	P	1	M	0.019445	0.063549	0.109229	0.155886	0.209191	0.270607	0.331741	0.406332	0.474065	0.534683	0.650409	0.796365	0.976737	1.21338	1.49145	1.77761	2.11351	2.45241	2.78175	3.12541	3.45395	3.78638	4.11198	4.42478	4.73192	5.02362	5.28727	5.56064	5.84005	6.11259	6.43028	6.77499	7.13027	7.51957	7.93783	8.32319	8.71743	9.10078	9.42678	9.72371	10.0542
393	X1365.p.6.1.frank	Frankfurt	50.111	8.67943	P	P	3	B	0.059507	0.06345	0.072296	0.087112	0.106295	0.128145	0.154142	0.182285	0.211561	0.244419	0.27999	0.311663	0.357725	0.380185	0.389587	0.47544	0.538318	0.679106	0.964438	1.3277	1.76006	2.31154	2.88972	3.48446	4.13582	4.76248	5.40833	6.06232	6.7022	7.34449	8.01295	8.68936	9.38609	10.1281	10.8998	11.6634	12.4496	13.2329	14.0016	14.7728	15.5353
394	X1368.p.7.1.frank	Frankfurt	50.111	8.67943	P	Y	1	B	0.0248945	0.0765155	0.128016	0.179142	0.232541	0.288631	0.34284	0.402829	0.458169	0.508603	0.584652	0.666956	0.772409	0.912481	1.07353	1.25653	1.48222	1.71038	1.93309	2.17013	2.39531	2.618	2.84042	3.04655	3.24395	3.46711	3.6872	3.92948	4.20321	4.49293	4.81264	5.16093	5.52616	5.92327	6.35107	6.76856	7.20996	7.64365	8.06076	8.47874	8.87298
395	X1371.p.8.1.frank	Frankfurt	50.111	8.67943	P	P	3	B	0.0432215	0.127352	0.204912	0.276096	0.344354	0.409932	0.467539	0.525953	0.568806	0.59756	0.655949	0.712155	0.800828	0.911265	1.03248	1.22676	1.42949	1.70227	2.09164	2.55402	3.07707	3.71575	4.37251	5.03167	5.73745	6.41634	7.11351	7.80973	8.48985	9.16892	9.84748	10.5327	11.2102	11.8976	12.5939	13.243	13.8775	14.4839	15.0498	15.588	16.0965
396	X1374.p.1.1.garron	Garron Point	55.0265	-6.02097	P	P	3	B	0.863892	0.836541	0.8204	0.816163	0.823881	0.844485	0.874815	0.919752	0.974114	1.03797	1.13197	1.25544	1.39417	1.52772	1.66942	1.85094	2.03743	2.26668	2.56974	2.91579	3.28605	3.72482	4.16637	4.61778	5.10272	5.52434	5.92672	6.30879	6.65092	6.96668	7.28524	7.58908	7.88565	8.17671	8.45669	8.73451	9.00686	9.2756	9.52649	9.76406	10.0207
397	X1377.p.10.1.garron	Garron Point	55.0265	-6.02097	P	P	3	B	0.574624	0.732318	0.877394	1.00969	1.129	1.23514	1.32776	1.40777	1.47654	1.53353	1.56349	1.54501	1.53885	1.54066	1.52983	1.59497	1.68008	1.81323	2.0238	2.28479	2.58622	2.96695	3.36105	3.75852	4.18921	4.6039	5.03968	5.46631	5.87394	6.28047	6.66471	7.03159	7.39223	7.74977	8.09926	8.4384	8.75865	9.07651	9.38388	9.68097	10.0013
398	X1380.p.12.1.garron	Garron Point	55.0265	-6.02097	P	P	1	O	0.097849	0.28441	0.45497	0.609035	0.750454	0.880337	0.992967	1.09751	1.17611	1.22965	1.30253	1.3554	1.43719	1.56401	1.70677	1.89064	2.11683	2.36077	2.64706	2.97489	3.2636	3.5575	3.84091	4.08695	4.31786	4.56716	4.8131	5.06385	5.32797	5.59692	5.86933	6.15994	6.4458	6.71961	6.99228	7.24961	7.48678	7.72322	7.94462	8.15328	8.40094
399	X1383.p.4.1.garron	Garron Point	55.0265	-6.02097	P	P	3	B	0.964023	1.02747	1.09485	1.16658	1.24303	1.32363	1.40733	1.496	1.58409	1.67294	1.77917	1.90017	2.03131	2.1508	2.2675	2.42405	2.57931	2.77272	3.04865	3.37116	3.69227	4.06062	4.42631	4.79222	5.17937	5.51342	5.82275	6.11575	6.3747	6.60828	6.85745	7.10085	7.34275	7.5844	7.82036	8.059	8.30059	8.54232	8.7705	8.99104	9.22848
400	X1386.y.11.1.garron	Garron Point	55.0265	-6.02097	Y	Y	2	B	0.190514	0.348677	0.497439	0.636477	0.76797	0.892107	1.00458	1.11301	1.21068	1.2967	1.38524	1.43677	1.51996	1.64082	1.77082	1.98229	2.25511	2.55902	2.91745	3.32981	3.72669	4.16723	4.60086	4.99041	5.37361	5.76153	6.12109	6.50434	6.92621	7.36038	7.835	8.34299	8.87316	9.45121	10.0692	10.666	11.3028	11.9142	12.4972	13.0811	13.5923
401	X1389.y.2.1.garron	Garron Point	55.0265	-6.02097	Y	Y	3	O	1.19248	1.19986	1.2117	1.22883	1.24872	1.26989	1.29538	1.32031	1.34678	1.37698	1.39976	1.41566	1.43602	1.42406	1.39329	1.41083	1.40673	1.46523	1.64589	1.88289	2.20545	2.62447	3.09044	3.62685	4.24138	4.83259	5.47507	6.11781	6.74343	7.38189	7.99961	8.62455	9.23248	9.81979	10.3989	10.9486	11.493	12.0057	12.4727	12.9101	13.3169
402	X1392.y.3.1.garron	Garron Point	55.0265	-6.02097	Y	Y	3	B	0.964913	0.886061	0.825515	0.783469	0.758934	0.751788	0.760256	0.786363	0.832142	0.89734	0.973157	1.0532	1.15666	1.25135	1.34418	1.52114	1.69423	1.9592	2.35437	2.82094	3.4025	4.12627	4.899	5.74363	6.68645	7.58161	8.52109	9.45676	10.3568	11.2572	12.1565	13.0749	13.9761	14.8767	15.7833	16.6187	17.4432	18.2102	18.8989	19.5398	20.1109
403	X1395.y.5.1.garron	Garron Point	55.0265	-6.02097	Y	Y	3	B	0.0955285	0.127946	0.16219	0.197812	0.236395	0.27918	0.325311	0.375719	0.427298	0.479778	0.54199	0.614997	0.689555	0.770262	0.8599	0.929334	0.956665	1.01056	1.07045	1.12143	1.28182	1.46683	1.72875	2.11889	2.59035	3.10862	3.71913	4.36904	5.03077	5.73904	6.49752	7.30861	8.15531	9.0583	10.0147	10.9736	12.0216	13.0429	14.0156	14.9939	15.8822
404	X1398.y.6.1.garron	Garron Point	55.0265	-6.02097	Y	Y	2	O	0.110269	0.14305	0.178741	0.217797	0.260678	0.306131	0.351629	0.402565	0.460477	0.524265	0.598674	0.682446	0.77308	0.862416	0.954344	1.05982	1.15079	1.27085	1.41482	1.56924	1.80147	2.07882	2.40141	2.78906	3.22886	3.68612	4.18841	4.71834	5.22304	5.73567	6.34699	6.9597	7.67186	8.54338	9.50556	10.5716	11.8415	13.1149	14.4122	15.7995	17.0079
405	X1401.y.7.1.garron	Garron Point	55.0265	-6.02097	Y	Y	2	O	0.75098	0.720886	0.700865	0.691311	0.691266	0.699558	0.716246	0.742027	0.781074	0.832997	0.889749	0.953137	1.02585	1.10308	1.18452	1.27547	1.35352	1.45896	1.58456	1.71991	1.93381	2.19436	2.49494	2.85874	3.27426	3.69657	4.17401	4.66111	5.10152	5.53932	6.04064	6.53272	7.08788	7.75908	8.49298	9.28012	10.2066	11.1183	12.0209	12.9708	13.7759
406	X1404.y.8.1.garron	Garron Point	55.0265	-6.02097	Y	Y	3	B	0.0685235	0.0357985	0.013658	0.001269	0.002864	0.01986	0.0458865	0.091491	0.143507	0.200759	0.297458	0.395103	0.544743	0.757846	1.01027	1.33553	1.70146	2.14133	2.67231	3.27217	3.95237	4.74079	5.57058	6.45621	7.41713	8.34931	9.32148	10.296	11.2262	12.1508	13.1219	14.1169	15.1284	16.2016	17.3163	18.3817	19.514	20.5753	21.5398	22.4756	23.263
407	X1407.y.9.1.garron	Garron Point	55.0265	-6.02097	Y	Y	3	M	0.275162	0.413069	0.543235	0.665313	0.781468	0.892064	0.99324	1.09175	1.18103	1.26039	1.34357	1.39475	1.47577	1.59463	1.72434	1.92087	2.1618	2.43795	2.77271	3.15735	3.53807	3.953	4.38007	4.79729	5.22447	5.67635	6.13537	6.61893	7.14213	7.69163	8.26133	8.87904	9.49834	10.1169	10.7525	11.3621	11.9924	12.5914	13.1533	13.7021	14.1861
408	X1410.y.1.1.oirr	Inis Oirr (2)	53.0636	-9.53582	Y	P	3	B	0.04599	0.135257	0.217795	0.293303	0.364893	0.432966	0.491895	0.551182	0.596531	0.628179	0.681146	0.712901	0.78481	0.901892	1.03588	1.2401	1.46085	1.75689	2.15395	2.61726	3.1691	3.82044	4.52566	5.30419	6.16376	7.01681	7.93577	8.86543	9.76182	10.667	11.6104	12.5916	13.581	14.61	15.6737	16.6821	17.7377	18.7308	19.6258	20.4822	21.2287
409	X1413.y.2.1.oirr	Inis Oirr (2)	53.0636	-9.53582	Y	Y	2	B	0.0315285	0.094762	0.154098	0.209137	0.264242	0.320532	0.371461	0.427433	0.467278	0.492268	0.557769	0.626561	0.735961	0.904745	1.10553	1.34311	1.6273	1.93708	2.27878	2.65946	3.03953	3.42772	3.83921	4.26059	4.69299	5.16807	5.63373	6.16699	6.73455	7.32171	8.09699	8.94375	9.92893	11.1341	12.4891	13.9413	15.6552	17.3669	19.0788	20.8905	22.4928
410	X1416.y.3.1.oirr	Inis Oirr (2)	53.0636	-9.53582	Y	Y	2	B	0.0782745	0.233427	0.378846	0.5133	0.645049	0.776613	0.895747	1.02238	1.12522	1.20402	1.33953	1.45694	1.64779	1.95225	2.3151	2.76557	3.32137	3.92097	4.58812	5.33559	6.05034	6.81987	7.57625	8.26337	8.93568	9.60238	10.1637	10.809	11.5057	12.1966	13.1734	14.2572	15.5223	17.1047	18.9038	20.7799	22.986	25.1667	27.2975	29.5271	31.4902
411	X1419.p.1.1.jessern	Jessern	52.0167	14.1833	P	P	3	O	0.610889	0.590228	0.577515	0.572504	0.577671	0.596619	0.625753	0.669162	0.710584	0.751626	0.82574	0.89676	1.01628	1.21458	1.45814	1.73627	2.04998	2.40143	2.82349	3.30405	3.77547	4.29964	4.81733	5.31718	5.8285	6.3035	6.78778	7.23596	7.62153	7.97583	8.29813	8.57085	8.82898	9.06741	9.27356	9.49767	9.7143	9.9306	10.1659	10.4069	10.6224
412	X1422.p.10.1.jessern	Jessern	52.0167	14.1833	P	P	3	O	0.068652	0.086886	0.104151	0.120319	0.138812	0.160711	0.18198	0.20873	0.225777	0.234442	0.278166	0.346286	0.430564	0.532647	0.652107	0.768632	0.852098	0.979302	1.16619	1.3793	1.67394	2.04578	2.44556	2.88922	3.38824	3.8687	4.39427	4.91282	5.38734	5.85284	6.31816	6.772	7.23024	7.71738	8.21756	8.69294	9.16596	9.62467	10.0703	10.5096	10.9228
413	X1425.p.11.1.jessern	Jessern	52.0167	14.1833	P	P	3	O	0.0020175	0.00697	0.0122715	0.017667	0.0244075	0.033719	0.0454075	0.0587045	0.0642085	0.0645045	0.0718785	0.069622	0.0878855	0.147434	0.224498	0.31824	0.430304	0.557356	0.701606	0.864892	1.04291	1.24759	1.45965	1.66053	1.86341	2.09316	2.35627	2.62255	2.88322	3.15103	3.41446	3.67854	3.94514	4.22027	4.5006	4.77042	5.03763	5.30134	5.55202	5.79609	6.04767
414	X1428.p.12.1.jessern	Jessern	52.0167	14.1833	P	P	3	M	0.009099	0.001469	0.000452	0.0065675	0.01935	0.0380685	0.062996	0.093704	0.125887	0.161468	0.208595	0.258842	0.327458	0.398912	0.47086	0.586461	0.692819	0.851959	1.10067	1.40036	1.75256	2.18387	2.63673	3.11307	3.63406	4.13491	4.66544	5.19175	5.68687	6.17571	6.66775	7.15306	7.64321	8.15761	8.68341	9.18836	9.68869	10.1825	10.6548	11.1152	11.5899
415	X1431.p.13.1.jessern	Jessern	52.0167	14.1833	P	P	2	M	0.0062435	0.020568	0.035675	0.051788	0.070461	0.0912365	0.110681	0.134923	0.155707	0.173568	0.215417	0.270823	0.34222	0.435489	0.543438	0.650909	0.752244	0.874568	1.03118	1.20863	1.40354	1.61192	1.83925	2.1005	2.38784	2.67667	2.99688	3.31667	3.61167	3.9042	4.21123	4.52616	4.84602	5.17798	5.51826	5.84733	6.1757	6.50667	6.83626	7.16448	7.49846
416	X1434.p.14.1.jessern	Jessern	52.0167	14.1833	P	P	3	O	1.23072	1.25583	1.28503	1.31808	1.3517	1.38545	1.42362	1.45907	1.49926	1.54471	1.55739	1.51406	1.49372	1.48729	1.47565	1.54164	1.65061	1.79684	2.01361	2.28514	2.54433	2.8323	3.12886	3.4369	3.76582	4.07368	4.38332	4.68631	4.97612	5.26222	5.54637	5.8299	6.10681	6.37167	6.62779	6.87939	7.12189	7.3655	7.60681	7.84233	8.08692
417	X1437.p.15.1.jessern	Jessern	52.0167	14.1833	P	P	1	M	1.24978	1.30895	1.35109	1.37514	1.39003	1.39798	1.39036	1.38241	1.34545	1.27918	1.27655	1.31809	1.37204	1.46191	1.5883	1.67345	1.74807	1.82118	1.87722	1.92271	1.9878	2.04284	2.11431	2.22479	2.35585	2.4972	2.66953	2.83779	2.99099	3.14836	3.29454	3.43157	3.57032	3.705	3.83366	3.9778	4.12346	4.2775	4.4579	4.65475	4.8396
418	X1440.p.16.1.jessern	Jessern	52.0167	14.1833	P	P	2	B	0.0285295	0.082383	0.1259	0.158546	0.186262	0.20965	0.217986	0.229834	0.225345	0.205774	0.229629	0.272869	0.345728	0.468878	0.624413	0.791624	1.00273	1.21968	1.42334	1.63757	1.85676	2.06763	2.29622	2.56299	2.84898	3.135	3.43937	3.74912	4.05016	4.35502	4.67949	5.01247	5.35454	5.72592	6.11688	6.48761	6.87789	7.25394	7.59855	7.93168	8.24184
419	X1443.p.17.1.jessern	Jessern	52.0167	14.1833	P	P	1	M	0.424731	0.356555	0.305293	0.270969	0.251522	0.24683	0.258292	0.282954	0.325858	0.387228	0.446128	0.499144	0.568913	0.653702	0.746227	0.8766	1.04219	1.22088	1.42252	1.65065	1.85982	2.06525	2.27866	2.50692	2.74354	2.97186	3.18881	3.41601	3.66015	3.91277	4.18124	4.45956	4.74928	5.05409	5.3707	5.69659	6.0474	6.40103	6.75374	7.11306	7.45753
420	X1446.p.19.1.jessern	Jessern	52.0167	14.1833	P	P	3	M	0.02833	0.0815875	0.124854	0.157632	0.185399	0.209282	0.220804	0.234287	0.23372	0.21979	0.238995	0.272923	0.328058	0.411587	0.5162	0.642035	0.781428	0.948767	1.13799	1.34571	1.6071	1.91871	2.25519	2.62823	3.04054	3.44331	3.87186	4.30404	4.72056	5.14015	5.57735	6.03139	6.48635	6.95644	7.44173	7.89731	8.35963	8.80084	9.19778	9.57267	9.93555
421	X1449.p.2.1.jessern	Jessern	52.0167	14.1833	P	P	3	M	0.0448285	0.114991	0.176632	0.229107	0.277836	0.325159	0.365376	0.407158	0.434358	0.446896	0.493934	0.565623	0.644162	0.739367	0.855279	0.95278	1.02518	1.11466	1.232	1.35781	1.51151	1.69805	1.89164	2.0986	2.3269	2.53928	2.76065	2.97119	3.15434	3.32683	3.49969	3.66383	3.82956	3.9961	4.15788	4.3281	4.49959	4.67484	4.87067	5.07914	5.26389
422	X1452.p.20.1.jessern	Jessern	52.0167	14.1833	P	P	2	M	0.321566	0.27979	0.245741	0.219366	0.203613	0.199267	0.202047	0.218816	0.240766	0.268024	0.321981	0.374056	0.467055	0.591698	0.736199	0.962081	1.18544	1.50676	1.97558	2.53024	3.19251	4.0004	4.86388	5.79016	6.80942	7.82033	8.92749	10.0152	11.0557	12.1086	13.0921	14.057	14.9842	15.851	16.6756	17.4716	18.2283	18.9534	19.6715	20.3697	21.0017
423	X1455.p.21.1.jessern	Jessern	52.0167	14.1833	P	P	3	M	0.144237	0.275845	0.388314	0.481294	0.558274	0.619748	0.659432	0.687841	0.688736	0.662407	0.652985	0.625672	0.618812	0.644585	0.679317	0.739841	0.81386	0.914641	1.05212	1.21751	1.40678	1.62336	1.8572	2.11899	2.40951	2.70338	3.0476	3.37466	3.64296	3.89703	4.15441	4.39971	4.64546	4.90166	5.15675	5.40205	5.6441	5.88195	6.12771	6.37823	6.59638
424	X1458.p.22.1.jessern	Jessern	52.0167	14.1833	P	P	1	O	0.057578	0.16424	0.259624	0.343274	0.415287	0.476612	0.528005	0.567453	0.591349	0.600509	0.589462	0.527924	0.483959	0.478179	0.475378	0.503342	0.557384	0.623246	0.703175	0.800769	0.901871	1.02156	1.14492	1.25869	1.37195	1.49501	1.62966	1.76956	1.90788	2.04847	2.20022	2.35814	2.52349	2.70542	2.89846	3.08648	3.29191	3.48941	3.6633	3.82977	3.98779
425	X1461.p.23.1.jessern	Jessern	52.0167	14.1833	P	P	1	O	0.08694	0.252644	0.401953	0.534594	0.655922	0.766717	0.85848	0.945662	1.0102	1.05169	1.12445	1.19233	1.28777	1.43038	1.59714	1.78811	2.0094	2.24369	2.49307	2.76686	3.04573	3.3391	3.64291	3.95503	4.2763	4.59767	4.91468	5.25077	5.61108	5.98549	6.39069	6.83028	7.27353	7.74305	8.24172	8.6886	9.13672	9.56346	9.91995	10.2365	10.5735
426	X1464.p.24.1.jessern	Jessern	52.0167	14.1833	P	P	3	O	0.071281	0.038771	0.0181635	0.0090635	0.0095595	0.020399	0.0459905	0.078401	0.124644	0.185003	0.226862	0.243306	0.272255	0.318128	0.36886	0.457278	0.570874	0.698533	0.846001	1.01442	1.18461	1.3656	1.56026	1.78415	2.02777	2.24904	2.46987	2.68586	2.88981	3.09277	3.30339	3.50813	3.71598	3.93601	4.15904	4.37846	4.61473	4.84513	5.05581	5.25975	5.45078
427	X1467.p.25.1.jessern	Jessern	52.0167	14.1833	P	P	1	M	0.0423085	0.12555	0.201237	0.268229	0.332655	0.397282	0.454922	0.516812	0.564638	0.597781	0.665063	0.730562	0.829882	1.00985	1.23665	1.45424	1.71585	1.96635	2.17877	2.39014	2.5902	2.76447	2.94811	3.15079	3.35228	3.56572	3.79389	4.02652	4.2525	4.48213	4.73004	4.96948	5.23102	5.54217	5.8777	6.21716	6.60429	6.98137	7.33315	7.68819	8.00487
428	X1470.p.27.1.jessern	Jessern	52.0167	14.1833	P	P	3	O	0.286992	0.209833	0.142969	0.0857005	0.043848	0.01883	0.0016885	0.007423	0.0210775	0.040435	0.122606	0.262122	0.423139	0.614343	0.845157	1.06964	1.3253	1.58539	1.82487	2.06305	2.31978	2.59636	2.8734	3.1743	3.4963	3.76128	3.99886	4.22284	4.40483	4.55637	4.74886	4.94131	5.14227	5.37631	5.62621	5.86078	6.11548	6.35817	6.56721	6.76332	6.94479
429	X1473.p.3.1.jessern	Jessern	52.0167	14.1833	P	P	3	M	0.280937	0.291522	0.304136	0.318989	0.338875	0.363455	0.38736	0.420114	0.452788	0.484868	0.555982	0.672818	0.791338	0.902242	1.02348	1.12843	1.21721	1.31462	1.41748	1.52001	1.65312	1.79435	1.95322	2.14621	2.36396	2.59156	2.85027	3.11075	3.36848	3.63592	3.88638	4.13481	4.37915	4.61761	4.85319	5.07653	5.27092	5.47539	5.7094	5.95065	6.19849
430	X1476.p.31.1.jessern	Jessern	52.0167	14.1833	P	P	3	M	0.0286635	0.086758	0.14235	0.195202	0.248755	0.302919	0.350453	0.404093	0.450892	0.489935	0.561905	0.63575	0.743055	0.894304	1.06962	1.28542	1.53978	1.82699	2.14351	2.49277	2.88395	3.32484	3.78609	4.2937	4.84691	5.35989	5.909	6.4293	6.8682	7.27749	7.69174	8.07838	8.46028	8.85619	9.24766	9.62528	10.0054	10.3734	10.7147	11.0407	11.3553
431	X1479.p.32.1.jessern	Jessern	52.0167	14.1833	P	P	1	O	0.521022	0.495256	0.476179	0.464211	0.458168	0.457483	0.463897	0.474434	0.490357	0.512783	0.534682	0.556319	0.585137	0.616695	0.648582	0.694989	0.744303	0.805808	0.890154	0.989054	1.09311	1.2168	1.34305	1.45535	1.56601	1.69295	1.83248	1.97765	2.1317	2.29392	2.45153	2.61736	2.78138	2.94216	3.10374	3.25499	3.4052	3.54622	3.66638	3.77495	3.88484
432	X1482.p.33.1.jessern	Jessern	52.0167	14.1833	P	P	3	M	0.372975	0.472152	0.554045	0.618706	0.672446	0.716543	0.74256	0.763934	0.756675	0.72236	0.738555	0.8012	0.863501	0.906805	0.952859	0.995502	1.00241	1.03936	1.12263	1.21968	1.37217	1.58582	1.81353	2.05779	2.33477	2.59443	2.86576	3.13817	3.41125	3.68832	3.94636	4.20434	4.45287	4.68944	4.92019	5.12952	5.30302	5.47846	5.65934	5.83114	6.0321
433	X1485.p.5.1.jessern	Jessern	52.0167	14.1833	P	P	2	M	0.0431785	0.127078	0.198506	0.255696	0.30866	0.362121	0.404801	0.453682	0.473386	0.466015	0.518811	0.576453	0.691225	0.941682	1.27035	1.56948	1.92433	2.26689	2.56502	2.86645	3.14875	3.39636	3.65364	3.93118	4.20497	4.49975	4.83214	5.15878	5.44848	5.73139	6.03389	6.32348	6.63001	6.97127	7.32577	7.69801	8.11954	8.53538	8.93892	9.35178	9.72083
434	X1488.p.7.1.jessern	Jessern	52.0167	14.1833	P	P	3	O	0.743579	0.673031	0.616325	0.573195	0.542619	0.524809	0.52164	0.529773	0.552605	0.590032	0.625683	0.648903	0.692791	0.757114	0.831662	0.954041	1.10339	1.28404	1.52047	1.79864	2.07386	2.38036	2.69422	3.02462	3.37834	3.69721	4.01262	4.31351	4.58974	4.85464	5.1133	5.36403	5.60302	5.82603	6.03458	6.23508	6.42944	6.61372	6.77797	6.92693	7.07466
435	X1491.p.8.1.jessern	Jessern	52.0167	14.1833	P	P	3	M	0.04308	0.130424	0.21553	0.297814	0.38107	0.46562	0.543789	0.629069	0.710341	0.785612	0.89293	1.00498	1.14553	1.33945	1.56447	1.79712	2.06808	2.3487	2.62505	2.9136	3.20862	3.51425	3.82188	4.14389	4.48044	4.79992	5.13953	5.45683	5.71387	5.94367	6.18359	6.41513	6.63863	6.85383	7.05867	7.25822	7.44237	7.62997	7.82697	8.02251	8.21343
436	X1494.p.9.1.jessern	Jessern	52.0167	14.1833	P	P	3	M	0.895147	0.897208	0.897995	0.897725	0.899404	0.903599	0.905307	0.91254	0.908826	0.897554	0.921148	0.969827	1.04053	1.12449	1.22133	1.34858	1.47618	1.64806	1.88688	2.16616	2.49201	2.88432	3.29522	3.72955	4.20445	4.66186	5.14882	5.62763	6.06828	6.49883	6.93358	7.35658	7.78714	8.23494	8.68791	9.14589	9.60528	10.0728	10.5607	11.0616	11.5544
437	X1497.y.18.1.jessern	Jessern	52.0167	14.1833	Y	Y	2	M	1.01152	0.869397	0.74469	0.637869	0.548941	0.477335	0.423094	0.386506	0.368443	0.369411	0.389763	0.432752	0.492934	0.565721	0.65432	0.756322	0.851409	0.977415	1.16304	1.38251	1.61227	1.87178	2.14734	2.42859	2.72666	3.04016	3.34603	3.68589	4.03211	4.38347	4.85608	5.37921	5.98256	6.69697	7.4894	8.35845	9.3827	10.4203	11.495	12.6477	13.6633
438	X1500.y.26.1.jessern	Jessern	52.0167	14.1833	Y	P	3	B	1.40765	1.45666	1.49901	1.53439	1.56535	1.59152	1.60646	1.62184	1.62806	1.6244	1.63374	1.62193	1.64428	1.70829	1.78522	1.94671	2.15507	2.42444	2.77436	3.18707	3.65051	4.19736	4.77194	5.38111	6.04468	6.68953	7.37975	8.05728	8.68212	9.29615	9.91402	10.5209	11.132	11.7524	12.3727	12.9993	13.6304	14.2651	14.9183	15.5848	16.2258
439	X1503.y.28.1.jessern	Jessern	52.0167	14.1833	Y	Y	2	M	1.38616	1.39947	1.41274	1.42557	1.43869	1.4536	1.47134	1.48902	1.50237	1.51241	1.51783	1.50274	1.50401	1.53094	1.56626	1.62761	1.68445	1.77768	1.91766	2.08398	2.3099	2.60419	2.92053	3.24395	3.59606	3.96004	4.32842	4.73582	5.15846	5.59241	6.12063	6.67102	7.30849	8.06592	8.90192	9.84253	10.9256	12.0522	13.2547	14.5536	15.7782
440	X1506.y.29.1.jessern	Jessern	52.0167	14.1833	Y	Y	2	M	0.722168	0.763406	0.795081	0.816376	0.832068	0.843515	0.843216	0.843085	0.832313	0.807041	0.812102	0.830713	0.859883	0.914442	0.988811	1.05321	1.12504	1.20341	1.26924	1.3294	1.41575	1.50038	1.60857	1.75786	1.93133	2.12088	2.3228	2.551	2.78135	3.01965	3.33299	3.66362	4.06216	4.55361	5.10434	5.73791	6.49268	7.27304	8.10075	9.00123	9.83002
441	X1509.y.30.1.jessern	Jessern	52.0167	14.1833	Y	Y	2	M	0.595215	0.490127	0.397251	0.31612	0.249453	0.199334	0.164779	0.146193	0.134873	0.131775	0.157806	0.210954	0.281845	0.384329	0.516317	0.63027	0.724468	0.842302	0.990263	1.15141	1.35535	1.59924	1.86064	2.12935	2.4192	2.73731	3.0768	3.44167	3.81915	4.21112	4.65309	5.12915	5.64308	6.21285	6.82665	7.4573	8.14518	8.83456	9.5483	10.2996	10.9732
442	X1512.y.4.1.jessern	Jessern	52.0167	14.1833	Y	Y	2	M	0.63535	0.701885	0.757306	0.801217	0.836653	0.863691	0.875991	0.884841	0.881671	0.864824	0.862934	0.84919	0.854195	0.888262	0.933809	1.00896	1.11671	1.23945	1.37585	1.53124	1.69177	1.87058	2.05348	2.23005	2.41169	2.60249	2.78711	2.99213	3.20872	3.42938	3.70396	4.00211	4.33823	4.72909	5.16066	5.6264	6.15481	6.69404	7.25725	7.8578	8.41093
443	X1515.y.6.1.jessern	Jessern	52.0167	14.1833	Y	Y	2	M	0.323147	0.276128	0.239692	0.212948	0.199914	0.201906	0.213346	0.24357	0.280646	0.323413	0.406251	0.504705	0.640586	0.837879	1.07706	1.33669	1.64849	1.97552	2.3053	2.65662	3.01131	3.37983	3.75651	4.13276	4.51632	4.91132	5.28723	5.70114	6.14304	6.59483	7.14428	7.73874	8.3986	9.1697	10.0214	10.9011	11.8988	12.8875	13.8611	14.8717	15.7865
444	X1521.p.12.1.kessel	Kessel-lo	50.8835	4.72246	P	P	3	M	0.46349	0.433949	0.416261	0.411627	0.41661	0.430205	0.45256	0.4841	0.532949	0.59836	0.666404	0.750157	0.832942	0.88119	0.914791	0.983661	1.03236	1.12566	1.28935	1.48457	1.73775	2.06041	2.40437	2.78689	3.21988	3.61504	4.02089	4.42271	4.80025	5.16959	5.54499	5.92249	6.29971	6.67431	7.04807	7.42658	7.80602	8.18811	8.57494	8.96338	9.34704
445	X1524.p.15.1.kessel	Kessel-lo	50.8835	4.72246	P	P	3	M	0.20253	0.162864	0.137552	0.127876	0.130867	0.144567	0.169793	0.206063	0.259559	0.330553	0.413706	0.535263	0.647061	0.705903	0.746046	0.801665	0.816469	0.871194	0.982684	1.11185	1.31493	1.55719	1.85161	2.24062	2.70036	3.16339	3.69076	4.22402	4.75312	5.30684	5.83162	6.36274	6.88176	7.36323	7.82727	8.30372	8.77422	9.24696	9.72335	10.1974	10.6779
446	X1527.p.1b.1.kessel	Kessel-lo	50.8835	4.72246	P	P	1	O	0.480984	0.61305	0.745901	0.87929	1.01676	1.1594	1.30273	1.45392	1.60115	1.7446	1.91597	2.0912	2.29599	2.54157	2.81324	3.12156	3.46644	3.83214	4.24023	4.68745	5.11394	5.57601	6.02284	6.43156	6.83229	7.20564	7.55117	7.88674	8.20375	8.50112	8.81511	9.11639	9.42858	9.75897	10.0927	10.4432	10.8015	11.1763	11.5574	11.9459	12.3708
447	X1530.p.28.1.kessel	Kessel-lo	50.8835	4.72246	P	P	3	B	0.661309	0.799488	0.926991	1.04485	1.15335	1.25011	1.33128	1.40455	1.46422	1.51101	1.5759	1.66712	1.74563	1.75851	1.74085	1.75552	1.74917	1.78242	1.89352	2.0334	2.23499	2.5072	2.80311	3.1432	3.53707	3.89246	4.26558	4.62813	4.95343	5.26734	5.58489	5.89664	6.20723	6.51609	6.82113	7.13118	7.43947	7.75209	8.07268	8.39639	8.71983
448	X1533.p.29.1.kessel	Kessel-lo	50.8835	4.72246	P	P	3	O	0.81341	0.743556	0.692054	0.659673	0.64547	0.647649	0.665605	0.701418	0.758562	0.836784	0.937619	1.07773	1.22251	1.3485	1.47673	1.61484	1.7338	1.88512	2.08618	2.30946	2.57747	2.89525	3.22929	3.59881	4.00919	4.38637	4.78186	5.16294	5.50113	5.8226	6.14116	6.44298	6.7451	7.05245	7.35524	7.66548	7.98811	8.30326	8.61821	8.93648	9.21628
449	X1536.p.2a.1.kessel	Kessel-lo	50.8835	4.72246	P	P	3	B	0.029538	0.0073745	0.0006575	0.00817	0.031269	0.0669395	0.111959	0.172978	0.244339	0.326844	0.443684	0.587183	0.757621	0.924126	1.0929	1.33472	1.61355	1.94353	2.3542	2.82526	3.31969	3.87417	4.44205	5.0376	5.67703	6.2722	6.87479	7.46454	8.01187	8.5402	9.07911	9.60647	10.1359	10.691	11.2561	11.7994	12.3494	12.8814	13.3869	13.8796	14.3357
450	X1539.p.30.1.kessel	Kessel-lo	50.8835	4.72246	P	P	3	M	0.266593	0.215173	0.175818	0.14877	0.137374	0.140498	0.153956	0.186406	0.228824	0.280641	0.381825	0.542392	0.71111	0.864283	1.03027	1.21164	1.39331	1.6005	1.83302	2.07991	2.3745	2.7169	3.07767	3.47753	3.91835	4.32257	4.72799	5.13004	5.52778	5.92675	6.30919	6.68193	7.04657	7.39453	7.73123	8.07692	8.41564	8.75845	9.10651	9.45272	9.80703
451	X1542.p.3a.1.kessel	Kessel-lo	50.8835	4.72246	P	P	1	B	1.04752	1.0956	1.14076	1.18287	1.22407	1.26575	1.30722	1.34893	1.38672	1.42094	1.4611	1.50369	1.54839	1.58425	1.61969	1.6724	1.67909	1.73755	1.87665	2.04491	2.29574	2.63272	3.00782	3.42897	3.9084	4.38632	4.91328	5.44145	5.95688	6.48626	6.99854	7.51182	8.02361	8.52026	9.0078	9.50404	9.98886	10.485	10.9932	11.506	12.0487
452	X1545.p.3b.1.kessel	Kessel-lo	50.8835	4.72246	P	P	3	M	0.116747	0.347199	0.56744	0.777632	0.983763	1.18554	1.3713	1.56099	1.72967	1.87728	2.09638	2.38534	2.67858	2.94658	3.21865	3.50387	3.80933	4.12426	4.44127	4.76315	5.09694	5.46198	5.81347	6.1611	6.52013	6.81558	7.06869	7.30463	7.49852	7.65391	7.84378	8.02415	8.21293	8.43967	8.68261	8.91018	9.15603	9.38429	9.58142	9.76783	9.92415
453	X1548.p.4a.1.kessel	Kessel-lo	50.8835	4.72246	P	P	1	M	0.822448	0.852953	0.887935	0.927152	0.972155	1.02397	1.08177	1.14654	1.21546	1.28845	1.36992	1.44936	1.54482	1.66267	1.79539	1.94784	2.10332	2.28444	2.51183	2.76736	3.03344	3.33993	3.64967	3.95518	4.27383	4.57713	4.88207	5.1794	5.45508	5.72037	5.99169	6.25124	6.52186	6.80717	7.0936	7.39855	7.71691	8.04512	8.37624	8.71603	9.07516
454	X1551.p.5.1.kessel	Kessel-lo	50.8835	4.72246	P	P	1	M	0.582931	0.676516	0.770063	0.863041	0.961097	1.06658	1.1736	1.29097	1.40092	1.50381	1.65078	1.82503	2.02266	2.25057	2.50801	2.78143	3.06211	3.37264	3.73313	4.12513	4.53144	4.99616	5.45708	5.89707	6.34737	6.77042	7.17426	7.57453	7.96523	8.34418	8.73592	9.12624	9.52511	9.93186	10.3406	10.7644	11.1901	11.6312	12.0837	12.5449	13.0417
455	X1554.y.10.1.kessel	Kessel-lo	50.8835	4.72246	Y	Y	2	M	1.61638	1.61096	1.61236	1.62045	1.63611	1.6597	1.68993	1.72904	1.77725	1.83353	1.89558	1.95	2.02424	2.11197	2.20734	2.35676	2.52759	2.74036	3.00418	3.30302	3.6531	4.07838	4.52348	4.98402	5.48113	5.95687	6.42125	6.90741	7.37475	7.83234	8.39728	8.96971	9.63395	10.4375	11.3212	12.3112	13.4807	14.6681	15.9025	17.2304	18.4107
456	X1557.y.11.1.kessel	Kessel-lo	50.8835	4.72246	Y	Y	2	O	0.779667	0.734371	0.699611	0.67549	0.664431	0.666586	0.679046	0.707102	0.746275	0.796107	0.872162	0.963233	1.08	1.23421	1.41747	1.61682	1.83495	2.07193	2.33373	2.61873	2.91629	3.24928	3.5889	3.90897	4.22937	4.5689	4.89949	5.26001	5.62074	5.98076	6.45164	6.93748	7.52121	8.24134	9.04278	9.96887	11.0792	12.2218	13.4358	14.7595	15.9478
457	X1560.y.13.1.kessel	Kessel-lo	50.8835	4.72246	Y	Y	2	O	0.307327	0.462554	0.599151	0.718068	0.822442	0.911091	0.977531	1.033	1.05832	1.05854	1.09523	1.17085	1.23897	1.25559	1.25312	1.2692	1.25424	1.27517	1.36147	1.47185	1.64483	1.88127	2.14318	2.4386	2.77764	3.10338	3.43739	3.7897	4.11806	4.43997	4.85277	5.27982	5.77733	6.39509	7.08534	7.82927	8.70702	9.58376	10.4718	11.417	12.2371
458	X1563.y.14.1.kessel	Kessel-lo	50.8835	4.72246	Y	Y	2	M	0.027205	0.083961	0.142743	0.203268	0.26689	0.334231	0.403321	0.476922	0.547556	0.615572	0.700361	0.793557	0.898667	1.00104	1.10413	1.25026	1.4201	1.61709	1.82438	2.04414	2.33056	2.67056	3.04088	3.45433	3.91129	4.35669	4.79858	5.27477	5.75272	6.23618	6.82782	7.43361	8.13395	9.00369	9.976	11.0124	12.2386	13.4487	14.6297	15.8667	16.9545
459	X1566.y.16.1.kessel	Kessel-lo	50.8835	4.72246	Y	Y	2	O	0.0789645	0.237033	0.388113	0.53146	0.674527	0.818935	0.952796	1.09558	1.21581	1.31395	1.48208	1.6763	1.91857	2.22837	2.5823	2.97659	3.44174	3.92733	4.42178	4.95021	5.48396	6.04043	6.60528	7.17554	7.75938	8.33579	8.89107	9.4756	10.0382	10.5847	11.2816	11.9935	12.8224	13.8714	15.0494	16.2954	17.7857	19.238	20.6361	22.0975	23.329
460	X1569.y.17.1.kessel	Kessel-lo	50.8835	4.72246	Y	Y	2	O	0.084475	0.247967	0.40188	0.546382	0.683492	0.81235	0.927253	1.03824	1.134	1.21453	1.32149	1.44837	1.5785	1.69037	1.79284	1.92049	2.06193	2.22043	2.37572	2.53188	2.74642	2.99581	3.26933	3.5827	3.93129	4.27414	4.62599	5.00153	5.36226	5.71986	6.16782	6.63124	7.16478	7.83233	8.58266	9.36209	10.2664	11.161	12.0396	12.957	13.7641
461	X1572.y.18.1.kessel	Kessel-lo	50.8835	4.72246	Y	Y	2	B	0.111052	0.162417	0.213687	0.265197	0.317368	0.369127	0.417657	0.468193	0.514783	0.557712	0.619327	0.696732	0.779967	0.848715	0.912061	1.00593	1.10438	1.22917	1.372	1.5271	1.74217	1.9774	2.26323	2.63547	3.06496	3.514	4.02177	4.54832	5.05496	5.57767	6.15164	6.72457	7.35914	8.10137	8.90381	9.75717	10.758	11.7336	12.6835	13.6745	14.5069
462	X1575.y.19.1.kessel	Kessel-lo	50.8835	4.72246	Y	Y	2	O	0.490355	0.579512	0.668018	0.757245	0.844113	0.925314	1.00162	1.073	1.14212	1.21057	1.28051	1.36998	1.44352	1.43629	1.38529	1.38903	1.38314	1.4126	1.52194	1.66622	1.84117	2.0676	2.30906	2.56778	2.85925	3.1331	3.39522	3.67432	3.94116	4.20106	4.546	4.90933	5.33594	5.86276	6.4514	7.09431	7.84964	8.61416	9.41535	10.2801	11.028
463	X1578.y.1a.1.kessel	Kessel-lo	50.8835	4.72246	Y	Y	2	B	0.0275585	0.082367	0.135078	0.185397	0.235008	0.284181	0.329756	0.377217	0.421888	0.462911	0.517286	0.577306	0.644179	0.719431	0.801434	0.890853	0.987371	1.09427	1.20109	1.31038	1.44864	1.59628	1.76448	1.96936	2.19993	2.43318	2.669	2.92805	3.1702	3.40804	3.74454	4.06647	4.49546	5.06705	5.71489	6.53071	7.53364	8.6037	9.79516	11.1256	12.3652
464	X1581.y.20.1.kessel	Kessel-lo	50.8835	4.72246	Y	Y	2	O	1.34993	1.3257	1.31201	1.30843	1.3172	1.34154	1.37849	1.43122	1.48829	1.55009	1.6413	1.74047	1.87278	2.0294	2.20653	2.45983	2.75138	3.10079	3.55754	4.08605	4.60683	5.21046	5.8052	6.36289	6.93532	7.45526	7.90077	8.36527	8.834	9.2827	9.85169	10.4881	11.1693	11.9285	12.7505	13.5668	14.4725	15.3529	16.2041	17.0725	17.8237
465	X1584.y.21.1.kessel	Kessel-lo	50.8835	4.72246	Y	Y	2	O	0.564021	0.541126	0.531489	0.534794	0.550429	0.578369	0.621762	0.674458	0.735907	0.808176	0.88875	0.992325	1.09502	1.16645	1.22731	1.31397	1.38242	1.48632	1.66101	1.86678	2.08616	2.34375	2.613	2.88588	3.17898	3.47535	3.76449	4.07399	4.3828	4.69092	5.0855	5.53987	6.03146	6.57024	7.15283	7.74859	8.40521	9.06297	9.74271	10.4592	11.0907
466	X1587.y.22.1.kessel	Kessel-lo	50.8835	4.72246	Y	Y	2	O	1.82172	1.91119	1.9943	2.07021	2.14341	2.21636	2.28466	2.3545	2.41015	2.45196	2.51746	2.57858	2.66435	2.78997	2.939	3.12019	3.33833	3.57019	3.83026	4.12069	4.38655	4.67303	4.94718	5.17428	5.38338	5.59098	5.72541	5.90968	6.15229	6.40297	6.77929	7.19715	7.71373	8.37555	9.13553	9.99122	11.0247	12.078	13.185	14.3882	15.4386
467	X1590.y.23.1.kessel	Kessel-lo	50.8835	4.72246	Y	Y	2	O	0.052322	0.159832	0.266715	0.372943	0.48327	0.598712	0.712568	0.835152	0.940712	1.03186	1.18381	1.38191	1.60467	1.84194	2.09952	2.38775	2.71294	3.05324	3.40805	3.78703	4.16714	4.54823	4.94942	5.36466	5.79054	6.25021	6.69806	7.19977	7.72557	8.26667	8.96027	9.66281	10.5214	11.6127	12.8402	14.2534	15.9725	17.7194	19.5359	21.5081	23.2462
468	X1593.y.24.1.kessel	Kessel-lo	50.8835	4.72246	Y	Y	2	O	0.069044	0.205795	0.334708	0.455134	0.57331	0.690613	0.797154	0.909198	1.00348	1.07957	1.21161	1.3767	1.56562	1.78865	2.04005	2.30386	2.62317	2.93513	3.20852	3.47967	3.74143	3.9795	4.22693	4.4852	4.74196	5.0206	5.27419	5.57115	5.86816	6.16184	6.63196	7.13024	7.7716	8.65193	9.67515	10.814	12.2352	13.6481	15.0619	16.5847	17.8616
469	X1596.y.25.1.kessel	Kessel-lo	50.8835	4.72246	Y	Y	2	O	1.02787	1.09101	1.15294	1.21387	1.27461	1.33386	1.38709	1.44266	1.4924	1.53633	1.6037	1.68162	1.77488	1.85264	1.92113	2.05784	2.21609	2.42674	2.71443	3.05113	3.42683	3.86263	4.32274	4.81599	5.35646	5.87373	6.36449	6.89778	7.43153	7.96026	8.64589	9.38272	10.2273	11.2501	12.3915	13.6055	15.0234	16.4352	17.8507	19.345	20.653
470	X1599.y.26.1.kessel	Kessel-lo	50.8835	4.72246	Y	Y	1	B	0.148527	0.429778	0.687843	0.92375	1.1389	1.33135	1.49616	1.64241	1.75728	1.84259	1.94714	2.07317	2.1833	2.22893	2.23765	2.27139	2.26428	2.29374	2.38631	2.4967	2.68911	2.92487	3.21662	3.59237	4.03369	4.49529	4.98182	5.52679	6.0619	6.60861	7.34852	8.12252	9.0663	10.2696	11.6314	13.1621	15.0021	16.8786	18.8297	20.9398	22.8146
471	X1602.y.27.1.kessel	Kessel-lo	50.8835	4.72246	Y	Y	2	M	1.11506	1.18949	1.25035	1.2965	1.33423	1.3662	1.38426	1.40117	1.39589	1.36876	1.37122	1.36853	1.39466	1.47686	1.58874	1.73955	1.93146	2.15076	2.41054	2.70882	3.00713	3.35497	3.69251	4.00372	4.32006	4.5908	4.79542	5.02159	5.25694	5.47508	5.79047	6.12483	6.52513	7.0402	7.62686	8.26068	9.01681	9.77226	10.5354	11.3475	12.0479
472	X1605.y.2b.1.kessel	Kessel-lo	50.8835	4.72246	Y	Y	2	M	0.0406345	0.121689	0.200704	0.27816	0.355576	0.431811	0.502222	0.575063	0.639627	0.696631	0.790133	0.930823	1.06589	1.16738	1.26051	1.35297	1.44114	1.53523	1.62924	1.71985	1.8304	1.94577	2.07005	2.21562	2.3773	2.53295	2.67664	2.83939	2.9924	3.13706	3.37089	3.62887	3.94617	4.35977	4.83642	5.35791	5.9777	6.61064	7.26952	7.98035	8.61503
473	X1608.y.6.1.kessel	Kessel-lo	50.8835	4.72246	Y	Y	2	O	1.02991	1.10327	1.17586	1.24737	1.32199	1.40095	1.47868	1.56399	1.63917	1.70514	1.80931	1.92326	2.0701	2.25667	2.46993	2.73147	3.0408	3.37293	3.74884	4.16971	4.56482	4.97793	5.39059	5.76805	6.13495	6.5294	6.89151	7.29875	7.75378	8.22689	8.80159	9.40218	10.1004	10.9279	11.8384	12.8698	14.0661	15.3068	16.6525	18.1201	19.4537
474	X1611.y.7.1.kessel	Kessel-lo	50.8835	4.72246	Y	Y	2	B	0.103066	0.305983	0.495822	0.67121	0.841494	1.00979	1.1627	1.3214	1.44808	1.54318	1.71628	1.9236	2.17345	2.49587	2.86774	3.24946	3.69835	4.14965	4.57276	5.00561	5.43158	5.83712	6.25735	6.69204	7.13125	7.60502	8.05771	8.57024	9.10037	9.63656	10.3718	11.1651	12.1075	13.2974	14.6476	16.1024	17.8453	19.5757	21.301	23.134	24.7099
475	X1614.y.8.1.kessel	Kessel-lo	50.8835	4.72246	Y	Y	2	O	1.41839	1.38854	1.37366	1.37318	1.39073	1.42808	1.48125	1.55585	1.63774	1.72739	1.8633	2.03268	2.23348	2.46707	2.73245	3.03209	3.37034	3.73772	4.14359	4.58511	5.03253	5.52451	6.01603	6.48518	6.96095	7.42549	7.83586	8.28949	8.76192	9.228	9.85216	10.5336	11.3176	12.2697	13.3363	14.4681	15.792	17.109	18.4375	19.8454	21.0606
476	X1617.y.9.1.kessel	Kessel-lo	50.8835	4.72246	Y	Y	2	B	0.06291	0.182663	0.288643	0.381244	0.465861	0.541864	0.598501	0.654287	0.684606	0.690539	0.757437	0.873035	1.00025	1.11313	1.22873	1.3757	1.54119	1.73073	1.92854	2.13714	2.40629	2.7154	3.05714	3.45165	3.89021	4.31744	4.74175	5.20242	5.64749	6.08946	6.67997	7.29505	8.02507	8.96645	10.0359	11.1703	12.5397	13.8807	15.1717	16.5232	17.6735
477	X1620.p.3.1.kilkenny	Troyswood	52.7006	-7.3006	P	P	1	M	0.0114285	0.035135	0.059261	0.0837435	0.109096	0.134732	0.158233	0.184545	0.215579	0.249539	0.288953	0.333139	0.377414	0.426526	0.481494	0.528347	0.575195	0.621017	0.659557	0.693321	0.729039	0.753189	0.784687	0.834007	0.890751	0.954686	1.02593	1.10246	1.18211	1.26652	1.36	1.46457	1.57348	1.68333	1.7977	1.91678	2.03785	2.16548	2.29659	2.43124	2.57894
478	X1623.y.4.1.kilkenny	Troyswood	52.7006	-7.3006	Y	Y	2	B	0.85531	0.864155	0.867653	0.865586	0.863244	0.861317	0.849077	0.8458	0.836182	0.819016	0.841779	0.876072	0.944267	1.07149	1.23743	1.42946	1.68145	1.94561	2.19758	2.46398	2.73934	3.01448	3.31033	3.63534	3.97981	4.34037	4.69194	5.08694	5.51826	5.96929	6.51741	7.12354	7.79046	8.56059	9.41118	10.2772	11.2627	12.2272	13.165	14.1329	14.9786
479	X1626.p.11.1.krakow	Krakow	50.0547	19.9834	P	P	3	B	0.250225	0.727767	1.15662	1.53401	1.87911	2.19951	2.47138	2.73149	2.90876	3.00446	3.21635	3.45236	3.75416	4.20429	4.74369	5.26217	5.85686	6.44018	6.99787	7.57552	8.08131	8.53546	8.97683	9.40822	9.81776	10.2225	10.5993	10.9792	11.3433	11.6896	12.1075	12.5541	13.0261	13.5551	14.1215	14.67	15.2781	15.8591	16.3697	16.8628	17.3183
480	X1629.p.15.1.krakow	Krakow	50.0547	19.9834	P	P	1	B	0.187084	0.547121	0.870825	1.15613	1.42102	1.67043	1.87823	2.08718	2.2358	2.32258	2.53283	2.77806	3.09695	3.55394	4.09983	4.66892	5.3505	6.03257	6.70352	7.41255	8.04997	8.68657	9.28446	9.81409	10.3071	10.7592	11.1326	11.5063	11.8669	12.191	12.6003	13.0254	13.4868	14.0302	14.6223	15.2074	15.8518	16.4842	17.0668	17.6449	18.2084
481	X1632.p.1a.1.krakow	Krakow	50.0547	19.9834	P	P	3	B	0.223369	0.65296	1.04253	1.39007	1.71343	2.01819	2.27977	2.53728	2.72407	2.84079	3.0851	3.38221	3.7368	4.19918	4.73705	5.27421	5.88681	6.50063	7.09797	7.71704	8.29734	8.86038	9.41626	9.97811	10.5394	11.0679	11.5749	12.0678	12.5181	12.9396	13.405	13.8653	14.343	14.8626	15.3991	15.9412	16.5327	17.1101	17.6452	18.1738	18.6764
482	X1635.p.3a.1.krakow	Krakow	50.0547	19.9834	P	P	3	M	0.083859	0.247633	0.400821	0.543054	0.679713	0.811751	0.93057	1.05041	1.14929	1.22765	1.34903	1.4768	1.63885	1.84655	2.07997	2.35545	2.68044	3.02673	3.40265	3.81538	4.22242	4.66634	5.10187	5.51882	5.93919	6.32204	6.67509	7.02478	7.34814	7.64765	8.00081	8.35975	8.74018	9.18134	9.65716	10.1143	10.6121	11.0915	11.5246	11.9464	12.3348
483	X1638.p.3b.1.krakow	Krakow	50.0547	19.9834	P	P	1	B	1.15143	1.25445	1.35101	1.44032	1.52753	1.61406	1.69208	1.7746	1.84527	1.90297	1.99202	2.06908	2.1873	2.37285	2.59376	2.86521	3.21087	3.56976	3.93785	4.33885	4.7153	5.09857	5.48425	5.8525	6.21427	6.59441	6.96387	7.35465	7.75832	8.16863	8.6482	9.15042	9.7054	10.3511	11.0534	11.7772	12.5951	13.407	14.2077	15.0397	15.7901
484	X1641.p.6a.1.krakow	Krakow	50.0547	19.9834	P	P	3	M	0.0726575	0.217406	0.352154	0.475902	0.598151	0.721071	0.82997	0.949256	1.04536	1.11748	1.26686	1.44018	1.66901	1.98905	2.36798	2.77898	3.26696	3.77139	4.29056	4.85012	5.38387	5.93609	6.47703	7.00587	7.53641	8.01761	8.45644	8.89072	9.29668	9.67359	10.1139	10.5669	11.0385	11.5737	12.1464	12.6828	13.2578	13.8044	14.2718	14.7081	15.1289
485	X1644.y.10.1.krakow	Krakow	50.0547	19.9834	Y	Y	2	B	1.87293	1.80393	1.74411	1.69336	1.65427	1.62706	1.60731	1.60285	1.60384	1.6102	1.64812	1.68969	1.77176	1.89919	2.05494	2.27576	2.55007	2.86355	3.24815	3.69464	4.12699	4.61861	5.09714	5.51544	5.92553	6.32964	6.66863	7.05262	7.47832	7.90532	8.46802	9.09471	9.80195	10.6469	11.5934	12.5696	13.6901	14.7961	15.8884	17.0291	18.0318
486	X1647.y.12.1.krakow	Krakow	50.0547	19.9834	Y	Y	2	M	0.067377	0.203458	0.332522	0.453053	0.574319	0.699653	0.816573	0.945434	1.05969	1.15731	1.316	1.48582	1.7064	2.03523	2.4323	2.82689	3.28069	3.737	4.19222	4.67238	5.10495	5.51597	5.92001	6.29177	6.64121	7.0213	7.35703	7.74355	8.16409	8.58854	9.17392	9.82362	10.584	11.5106	12.5519	13.6831	15.0291	16.3734	17.7481	19.2214	20.4746
487	X1650.y.13.1.krakow	Krakow	50.0547	19.9834	Y	Y	2	M	0.380275	0.471338	0.558343	0.641686	0.719859	0.791828	0.858857	0.919312	0.975719	1.02878	1.06684	1.07952	1.09832	1.11721	1.12591	1.16583	1.19772	1.25842	1.3754	1.52351	1.69113	1.89028	2.10463	2.33444	2.58607	2.83301	3.0722	3.33686	3.58373	3.82135	4.17863	4.54971	5.01786	5.64955	6.37651	7.18193	8.17249	9.16408	10.1611	11.2316	12.1567
488	X1653.y.14.1.krakow	Krakow	50.0547	19.9834	Y	Y	2	M	1.82146	1.76406	1.71527	1.67518	1.64808	1.63359	1.62369	1.63188	1.64367	1.65807	1.73145	1.84305	1.99209	2.17259	2.38339	2.64954	2.97332	3.32886	3.74239	4.21053	4.64895	5.12191	5.58204	5.99248	6.39319	6.79098	7.12541	7.50173	7.91237	8.321	8.86747	9.47226	10.165	10.9999	11.9347	12.9187	14.0588	15.1935	16.3364	17.5454	18.6078
489	X1656.y.16.1.krakow	Krakow	50.0547	19.9834	Y	Y	2	M	1.42596	1.49473	1.56061	1.62286	1.68923	1.76194	1.83036	1.91173	1.97961	2.03379	2.15488	2.31171	2.50668	2.77055	3.0865	3.40352	3.77273	4.13865	4.49877	4.87785	5.20993	5.52917	5.82945	6.07216	6.27985	6.51394	6.69357	6.91797	7.18937	7.46713	7.86691	8.31195	8.84728	9.51749	10.2806	11.123	12.1289	13.145	14.199	15.3373	16.3318
490	X1659.y.1b.1.krakow	Krakow	50.0547	19.9834	Y	Y	2	M	0.215105	0.625925	0.995888	1.32309	1.62303	1.9007	2.13483	2.35939	2.51699	2.60807	2.79893	3.01359	3.28254	3.66549	4.1177	4.56347	5.07434	5.58212	6.072	6.58144	7.04776	7.47165	7.9014	8.3313	8.74931	9.20244	9.62297	10.1015	10.6107	11.1286	11.8347	12.6223	13.528	14.6421	15.9002	17.1933	18.715	20.2015	21.6397	23.1383	24.4045
491	X1662.y.2a.1.krakow	Krakow	50.0547	19.9834	Y	Y	2	M	0.064155	0.190734	0.30414	0.402882	0.49815	0.593144	0.67167	0.760692	0.829056	0.873846	0.994403	1.14077	1.33505	1.63453	2.00461	2.35727	2.76097	3.1643	3.54054	3.92408	4.30325	4.68046	5.05904	5.44359	5.83102	6.20549	6.55618	6.92351	7.26571	7.58717	8.02593	8.482	9.01782	9.69442	10.4542	11.2715	12.2536	13.2237	14.1926	15.2212	16.0774
492	X1665.y.2b.1.krakow	Krakow	50.0547	19.9834	Y	Y	2	M	0.16012	0.466444	0.746719	1.00072	1.23591	1.45388	1.64417	1.82376	1.96349	2.06455	2.21877	2.4065	2.60119	2.82628	3.07609	3.27415	3.45692	3.62236	3.76608	3.89581	4.0018	4.06722	4.13079	4.18763	4.22518	4.29192	4.34353	4.42625	4.51514	4.60172	4.80384	5.04271	5.36189	5.81258	6.34819	6.93452	7.66674	8.39927	9.13039	9.91655	10.5927
493	X1668.y.4a.1.krakow	Krakow	50.0547	19.9834	Y	Y	2	M	0.0462075	0.13402	0.212013	0.279409	0.33997	0.395156	0.439862	0.482623	0.514446	0.533934	0.563025	0.566181	0.596456	0.686647	0.80416	0.935602	1.08381	1.25296	1.45245	1.6782	1.91371	2.17557	2.44457	2.71058	2.98635	3.26821	3.54415	3.84226	4.12542	4.39921	4.77453	5.15664	5.629	6.23568	6.9193	7.7072	8.65706	9.63373	10.6828	11.8347	12.8439
494	X1671.y.5a.1.krakow	Krakow	50.0547	19.9834	Y	Y	2	M	0.018516	0.0580305	0.097393	0.136422	0.178602	0.224288	0.267506	0.318472	0.364051	0.404162	0.481279	0.57838	0.698516	0.859906	1.05008	1.23813	1.45935	1.6753	1.87931	2.09102	2.2729	2.42788	2.5831	2.73326	2.87074	3.02295	3.14989	3.30991	3.50945	3.72219	4.00579	4.3379	4.70547	5.13124	5.6087	6.09614	6.67041	7.22354	7.74071	8.2672	8.705
495	X1674.y.5b.1.krakow	Krakow	50.0547	19.9834	Y	Y	2	M	0.218571	0.642096	1.03731	1.40308	1.74986	2.08088	2.382	2.67586	2.92454	3.12834	3.39758	3.68241	4.00285	4.41387	4.87884	5.3127	5.79285	6.24557	6.64981	7.049	7.38896	7.66676	7.93312	8.17588	8.38161	8.61325	8.7962	9.02485	9.26915	9.50651	9.9258	10.4012	10.9944	11.8019	12.7473	13.7404	14.9731	16.1692	17.2972	18.4772	19.4469
496	X1677.y.6b.1.krakow	Krakow	50.0547	19.9834	Y	Y	2	M	0.212135	0.618093	0.991892	1.33295	1.64895	1.94181	2.20055	2.44302	2.64101	2.79482	2.99246	3.20806	3.42921	3.68612	3.96537	4.19385	4.41943	4.61773	4.7702	4.89841	4.99769	5.03725	5.07706	5.11872	5.13911	5.19769	5.24689	5.32846	5.42071	5.51546	5.71891	5.95355	6.27096	6.72475	7.26446	7.8583	8.6058	9.3505	10.0977	10.9052	11.5787
497	X1680.y.7a.1.krakow	Krakow	50.0547	19.9834	Y	Y	2	M	0.103818	0.308972	0.499735	0.6745	0.844766	1.01398	1.16553	1.3268	1.46144	1.56752	1.74958	1.93406	2.18909	2.57221	3.03057	3.5289	4.11109	4.72337	5.37622	6.08728	6.76938	7.48794	8.193	8.85791	9.51762	10.1558	10.75	11.3595	11.9614	12.5432	13.2255	13.9492	14.7195	15.5862	16.5188	17.4445	18.4741	19.4637	20.4153	21.3838	22.1852
498	X1683.y.7b.1.krakow	Krakow	50.0547	19.9834	Y	Y	2	M	0.063944	0.192119	0.316558	0.436876	0.557431	0.679494	0.797067	0.919719	1.03041	1.12952	1.26309	1.40121	1.57191	1.80295	2.06907	2.35007	2.68766	3.01649	3.33343	3.66707	3.94582	4.19688	4.43434	4.61796	4.76105	4.9505	5.10257	5.30154	5.54974	5.81233	6.19297	6.61814	7.13532	7.79251	8.54406	9.36732	10.3554	11.3526	12.3866	13.5045	14.4686
499	X1686.y.8.1.krakow	Krakow	50.0547	19.9834	Y	Y	2	M	0.094173	0.278098	0.447559	0.601599	0.748968	0.892099	1.01874	1.14928	1.26042	1.34995	1.49429	1.6611	1.85511	2.12499	2.44737	2.73095	3.04235	3.33189	3.56737	3.78696	3.99336	4.16909	4.34279	4.50604	4.65074	4.82101	4.96459	5.14729	5.35348	5.56404	5.89278	6.25003	6.70185	7.30484	8.00383	8.78444	9.74676	10.713	11.7058	12.7816	13.6885
500	X1689.y.9.1.krakow	Krakow	50.0547	19.9834	Y	Y	2	M	0.0470605	0.141961	0.230874	0.31278	0.395109	0.480692	0.56056	0.649159	0.727719	0.794653	0.908197	1.04228	1.20317	1.44011	1.73085	1.97719	2.22955	2.47401	2.69038	2.89806	3.11376	3.32603	3.5402	3.75083	3.95691	4.17563	4.38286	4.61394	4.84198	5.06465	5.38109	5.70566	6.11156	6.63062	7.21702	7.91281	8.75394	9.63408	10.6045	11.679	12.6351
501	X1692.p.10.1.levant	Levant Mine (1)	50.1554	-5.67795	P	P	3	M	0.890729	0.94505	0.9966	1.04476	1.09049	1.13423	1.17373	1.21304	1.25314	1.29182	1.3268	1.34423	1.36891	1.39463	1.41791	1.48443	1.56386	1.6781	1.83008	2.00368	2.22358	2.49444	2.78927	3.12157	3.49641	3.85283	4.21043	4.58281	4.96323	5.35178	5.76998	6.20946	6.66908	7.15824	7.67182	8.19647	8.76576	9.32603	9.86649	10.4126	10.9244
502	X1695.p.11.1.levant	Levant Mine (1)	50.1554	-5.67795	P	P	3	O	1.16079	1.20529	1.2444	1.27738	1.3056	1.33041	1.35072	1.36802	1.38236	1.39225	1.39079	1.3561	1.3365	1.33893	1.34941	1.39132	1.44517	1.52505	1.63242	1.75882	1.92423	2.13381	2.36231	2.60581	2.87467	3.15108	3.43846	3.74573	4.07751	4.42851	4.79647	5.19289	5.59802	6.0146	6.45001	6.87922	7.32603	7.76387	8.18167	8.59511	8.99173
503	X1698.p.12.1.levant	Levant Mine (1)	50.1554	-5.67795	P	P	3	M	1.03825	1.06894	1.10218	1.13737	1.17561	1.2179	1.26317	1.31289	1.36375	1.41541	1.46705	1.48874	1.54144	1.63741	1.74932	1.91887	2.12692	2.37303	2.66846	3.00634	3.37173	3.79197	4.22865	4.67836	5.15676	5.62639	6.11544	6.6053	7.09686	7.59757	8.07623	8.55144	9.0153	9.46026	9.89488	10.3217	10.7313	11.1385	11.5402	11.9313	12.3343
504	X1701.p.14.1.levant	Levant Mine (1)	50.1554	-5.67795	P	P	3	M	0.343288	0.410473	0.472527	0.529071	0.581417	0.629495	0.669773	0.708695	0.74051	0.764535	0.796725	0.814074	0.849483	0.916381	0.99524	1.09353	1.21094	1.34591	1.5067	1.69078	1.87733	2.07378	2.2778	2.50363	2.74884	2.9786	3.22089	3.45429	3.65917	3.85281	4.04875	4.23297	4.41959	4.62016	4.82379	5.02303	5.22833	5.42739	5.61139	5.78932	5.96295
505	X1704.p.17.1.levant	Levant Mine (1)	50.1554	-5.67795	P	P	3	M	0.049429	0.148328	0.247404	0.347019	0.447015	0.547156	0.648075	0.748592	0.848001	0.947233	1.04663	1.14551	1.24618	1.32193	1.38395	1.49234	1.58643	1.72371	1.93044	2.17116	2.46797	2.83739	3.23166	3.64986	4.10841	4.55294	4.99842	5.46494	5.94866	6.44678	6.98414	7.552	8.14105	8.77864	9.45562	10.1107	10.8127	11.486	12.1031	12.7068	13.2602
506	X1707.p.19.1.levant	Levant Mine (1)	50.1554	-5.67795	P	P	1	M	0.122455	0.352636	0.563952	0.755777	0.92719	1.07872	1.21175	1.32386	1.41921	1.49697	1.53007	1.50263	1.4719	1.44133	1.38918	1.39091	1.40684	1.4444	1.51198	1.59989	1.71128	1.84764	2.00363	2.17272	2.36036	2.57734	2.81499	3.07581	3.37714	3.71092	4.04398	4.402	4.76553	5.13845	5.52791	5.89369	6.24848	6.60233	6.9576	7.31264	7.66525
507	X1710.p.1b.1.levant	Levant Mine (1)	50.1554	-5.67795	P	P	1	B	0.0604435	0.173511	0.280834	0.382692	0.478653	0.567638	0.648622	0.724221	0.797478	0.867602	0.925751	0.95531	0.995082	1.03067	1.05465	1.1454	1.25898	1.40639	1.60167	1.83101	2.09285	2.40682	2.74155	3.08249	3.44555	3.82083	4.1958	4.60452	5.05525	5.53322	6.05883	6.62626	7.22418	7.87148	8.56405	9.25842	10.0121	10.7531	11.4453	12.1339	12.8133
508	X1713.p.21.1.levant	Levant Mine (1)	50.1554	-5.67795	P	P	3	O	0.20129	0.333008	0.454751	0.56576	0.667396	0.76127	0.846894	0.924344	0.989903	1.04332	1.08413	1.08808	1.10313	1.13897	1.17605	1.25317	1.34359	1.46037	1.61562	1.79702	1.99999	2.23705	2.49147	2.7608	3.05239	3.35174	3.66695	3.99214	4.33459	4.69484	5.05097	5.42727	5.79724	6.15658	6.51707	6.85205	7.17173	7.48232	7.78073	8.0673	8.34772
509	X1716.p.23.1.levant	Levant Mine (1)	50.1554	-5.67795	P	P	3	M	1.14188	1.32946	1.49788	1.64696	1.77968	1.89671	1.99356	2.07762	2.13827	2.17547	2.21726	2.23631	2.26657	2.29254	2.30854	2.39005	2.47082	2.60766	2.81931	3.07153	3.40505	3.82922	4.29502	4.82185	5.41598	5.98256	6.58764	7.18997	7.77284	8.36477	8.94353	9.5191	10.0866	10.6432	11.1929	11.7386	12.2949	12.8342	13.3216	13.7826	14.2634
510	X1719.p.26.1.levant	Levant Mine (1)	50.1554	-5.67795	P	P	3	M	0.102322	0.2941	0.465286	0.615229	0.747477	0.863866	0.960765	1.04346	1.09973	1.12981	1.16198	1.16962	1.18544	1.21428	1.243	1.30105	1.35874	1.44088	1.56332	1.70946	1.88174	2.09573	2.31972	2.5465	2.79163	3.03631	3.28613	3.54438	3.82196	4.11371	4.39605	4.68963	4.97632	5.25817	5.54284	5.79772	6.02853	6.25239	6.46577	6.66563	6.87294
511	X1722.p.27.1.levant	Levant Mine (1)	50.1554	-5.67795	P	P	3	M	1.0335	1.06005	1.08251	1.10113	1.11615	1.12634	1.129	1.12958	1.1267	1.1194	1.11707	1.10694	1.10653	1.10675	1.10363	1.1359	1.17022	1.23746	1.35744	1.509	1.68717	1.894	2.12717	2.40262	2.7156	3.02737	3.36428	3.71037	4.0581	4.41812	4.78553	5.17115	5.55781	5.94492	6.3392	6.72358	7.11531	7.49831	7.85856	8.20836	8.55724
512	X1725.p.29.1.levant	Levant Mine (1)	50.1554	-5.67795	P	P	3	M	0.007797	0.02638	0.047974	0.072534	0.101185	0.134483	0.171667	0.213736	0.258512	0.306019	0.36357	0.432302	0.503869	0.567783	0.633282	0.712137	0.770351	0.859668	0.978139	1.10588	1.31064	1.56385	1.86265	2.23053	2.6543	3.09234	3.59458	4.10244	4.60257	5.1257	5.62749	6.11926	6.61776	7.12188	7.62652	8.14531	8.6764	9.21251	9.75397	10.3042	10.8537
513	X1728.p.2a.1.levant	Levant Mine (1)	50.1554	-5.67795	P	P	3	M	0.009274	0.0312845	0.0564785	0.0848125	0.117734	0.15535	0.195276	0.241735	0.293181	0.348631	0.418125	0.501059	0.588897	0.668552	0.749991	0.852158	0.94092	1.0655	1.22388	1.3956	1.64753	1.96082	2.31373	2.72975	3.20399	3.67175	4.18525	4.70208	5.20851	5.72928	6.23706	6.74565	7.25167	7.75816	8.26616	8.76014	9.25135	9.73351	10.1984	10.6525	11.1006
514	X1731.p.2b.1.levant	Levant Mine (1)	50.1554	-5.67795	P	P	3	O	0.731827	0.843874	0.944608	1.0329	1.11163	1.18249	1.24129	1.29453	1.33267	1.35448	1.37481	1.35914	1.37012	1.43016	1.50474	1.6393	1.84402	2.06194	2.28312	2.53003	2.76806	3.01649	3.27086	3.52658	3.78779	4.05178	4.31719	4.58938	4.88298	5.19009	5.48088	5.77071	6.05665	6.32974	6.59741	6.8757	7.16027	7.44104	7.71232	7.9798	8.24798
515	X1734.p.32.1.levant	Levant Mine (1)	50.1554	-5.67795	P	P	3	O	0.109157	0.315665	0.504088	0.673557	0.826563	0.964982	1.08669	1.1945	1.28079	1.3454	1.39415	1.38647	1.40142	1.44685	1.49232	1.61961	1.77827	1.98401	2.2616	2.59192	2.96018	3.40778	3.87058	4.33176	4.82271	5.30751	5.80622	6.30874	6.82928	7.36819	7.87649	8.38623	8.87809	9.34818	9.80898	10.2367	10.6294	11.0089	11.3768	11.7264	12.0729
516	X1737.p.33.1.levant	Levant Mine (1)	50.1554	-5.67795	P	P	3	M	1.17868	1.31219	1.43421	1.54518	1.64545	1.73385	1.80801	1.8728	1.92632	1.96843	2.00495	2.01553	2.03717	2.04765	2.04205	2.10485	2.14936	2.26449	2.4794	2.7449	3.11767	3.59826	4.13475	4.74429	5.4354	6.12457	6.88639	7.65593	8.41291	9.19295	9.95394	10.7199	11.4806	12.2324	12.9838	13.7263	14.4678	15.1992	15.8947	16.5698	17.27
517	X1740.p.5.1.levant	Levant Mine (1)	50.1554	-5.67795	P	P	3	M	0.769992	0.822589	0.871167	0.915538	0.9585	0.999684	1.03252	1.06877	1.09589	1.11342	1.1599	1.20419	1.27929	1.38733	1.51184	1.69297	1.92189	2.18291	2.50344	2.87576	3.22611	3.60677	3.98002	4.3398	4.70846	5.04559	5.36563	5.67398	5.9607	6.22961	6.50553	6.7814	7.04959	7.31569	7.57853	7.8191	8.04644	8.26149	8.45533	8.63271	8.80802
518	X1743.p.6.1.levant	Levant Mine (1)	50.1554	-5.67795	P	P	3	M	0.015391	0.0494045	0.0873225	0.129353	0.17604	0.227727	0.284803	0.346191	0.409461	0.47555	0.552068	0.647368	0.740557	0.823909	0.908347	0.978527	1.00372	1.05479	1.1318	1.20975	1.36865	1.56575	1.80975	2.12531	2.49478	2.89111	3.3569	3.83665	4.31021	4.8079	5.30765	5.81573	6.33927	6.8924	7.46616	8.03499	8.63405	9.22016	9.78492	10.3505	10.8791
519	X1746.p.7.1.levant	Levant Mine (1)	50.1554	-5.67795	P	P	3	M	0.592913	0.642183	0.689387	0.734214	0.779106	0.823828	0.862394	0.905419	0.941076	0.968867	1.02383	1.07574	1.15847	1.28007	1.42096	1.60818	1.84439	2.10585	2.40288	2.73939	3.06856	3.41556	3.76715	4.12782	4.50489	4.87076	5.25086	5.61997	5.96738	6.30758	6.63135	6.94257	7.24339	7.53191	7.80887	8.07813	8.33145	8.57855	8.82124	9.05622	9.29125
520	X1749.y.13.1.levant	Levant Mine (1)	50.1554	-5.67795	Y	Y	2	M	1.28003	1.1913	1.12828	1.09177	1.07827	1.08494	1.11779	1.16905	1.25507	1.37542	1.48659	1.61035	1.73435	1.83957	1.94139	2.06329	2.18217	2.31681	2.47399	2.64288	2.83571	3.05363	3.28839	3.53856	3.80532	4.07842	4.3529	4.64778	4.94697	5.25325	5.61949	5.98443	6.41547	6.93942	7.51498	8.1816	8.98646	9.80622	10.6633	11.5922	12.4134
521	X1752.y.15.1.levant	Levant Mine (1)	50.1554	-5.67795	Y	Y	2	O	0.885523	0.961816	1.0341	1.10174	1.16693	1.23079	1.29052	1.35055	1.40558	1.45462	1.50996	1.55215	1.60877	1.67301	1.74003	1.86298	2.00844	2.19164	2.42881	2.70178	2.99948	3.34655	3.71226	4.09381	4.50522	4.90903	5.30007	5.71674	6.16017	6.61841	7.13046	7.68278	8.26672	8.90572	9.58958	10.2713	11.0267	11.753	12.44	13.1332	13.7324
522	X1755.y.16.1.levant	Levant Mine (1)	50.1554	-5.67795	Y	Y	2	M	0.768599	0.76617	0.77559	0.796987	0.828597	0.870627	0.926521	0.990278	1.06896	1.16261	1.24566	1.32233	1.40302	1.4864	1.57161	1.66976	1.76844	1.88017	2.01976	2.17433	2.32298	2.47895	2.64064	2.79884	2.95919	3.1316	3.28866	3.47062	3.66352	3.85933	4.13564	4.42825	4.79344	5.24486	5.74943	6.36598	7.12085	7.91076	8.77711	9.73783	10.6013
523	X1758.y.18.1.levant	Levant Mine (1)	50.1554	-5.67795	Y	Y	2	M	0.93088	1.0428	1.145	1.23788	1.32356	1.4019	1.46959	1.53227	1.58196	1.6192	1.67374	1.74731	1.81463	1.85949	1.89746	1.93895	1.9593	1.99161	2.04012	2.09058	2.17182	2.26219	2.38196	2.54221	2.72766	2.93918	3.18269	3.44399	3.71669	4.01181	4.32948	4.65707	5.01624	5.41022	5.82712	6.29301	6.83471	7.38051	7.94804	8.55551	9.08577
524	X1761.y.1a.1.levant	Levant Mine (1)	50.1554	-5.67795	Y	Y	2	O	0.837522	0.911732	0.973948	1.0234	1.06483	1.09968	1.12099	1.14048	1.14674	1.13923	1.15081	1.16145	1.18694	1.23592	1.3001	1.38464	1.47213	1.59103	1.74466	1.91858	2.13638	2.38868	2.67447	2.9965	3.35483	3.74437	4.15384	4.60567	5.10502	5.64063	6.22667	6.86492	7.54357	8.28332	9.07784	9.87755	10.7551	11.6115	12.4447	13.2967	14.0556
525	X1764.y.20.1.levant	Levant Mine (1)	50.1554	-5.67795	Y	Y	2	O	0.621743	0.566658	0.532999	0.522362	0.530228	0.558467	0.610745	0.679086	0.764765	0.870847	0.990475	1.14366	1.2996	1.44002	1.58325	1.72399	1.82644	1.95863	2.16953	2.41458	2.65821	2.92994	3.20418	3.45222	3.70032	3.97866	4.24425	4.54806	4.89541	5.26142	5.70028	6.20272	6.74532	7.3461	8.00258	8.6634	9.39537	10.111	10.8147	11.5413	12.1772
526	X1767.y.22.1.levant	Levant Mine (1)	50.1554	-5.67795	Y	Y	2	O	1.0737	1.02031	0.986476	0.973925	0.979136	1.00236	1.04771	1.10737	1.18449	1.28219	1.39339	1.54804	1.69539	1.80452	1.90763	2.00397	2.03819	2.10553	2.25211	2.4256	2.63394	2.88992	3.16272	3.43015	3.71378	4.02746	4.3387	4.69497	5.0964	5.52383	6.0324	6.5896	7.21142	7.92563	8.71116	9.54435	10.4931	11.444	12.4191	13.4527	14.37
527	X1770.y.24.1.levant	Levant Mine (1)	50.1554	-5.67795	Y	Y	1	O	0.741457	0.702071	0.676701	0.666524	0.670401	0.688972	0.724341	0.771795	0.82769	0.89505	0.988061	1.13763	1.27496	1.37012	1.46052	1.52684	1.53035	1.55469	1.62347	1.69638	1.82113	1.96983	2.15614	2.3857	2.64895	2.95262	3.27941	3.65447	4.07303	4.52858	5.06263	5.64592	6.29692	7.03733	7.84765	8.72179	9.72888	10.7404	11.7576	12.8289	13.8093
528	X1773.y.25.1.levant	Levant Mine (1)	50.1554	-5.67795	Y	Y	2	O	0.591286	0.540763	0.503569	0.480112	0.470589	0.47427	0.492484	0.52361	0.565455	0.619486	0.69625	0.813705	0.929145	1.0374	1.15556	1.2379	1.2745	1.32459	1.401	1.47898	1.58038	1.66689	1.79124	1.96108	2.15429	2.41917	2.72743	3.08677	3.49931	3.9587	4.48125	5.07182	5.7108	6.40186	7.1478	7.93003	8.8039	9.67828	10.5656	11.4958	12.3378
529	X1776.y.28.1.levant	Levant Mine (1)	50.1554	-5.67795	Y	Y	2	O	0.0700655	0.188445	0.290341	0.374802	0.446361	0.506669	0.549029	0.584389	0.598195	0.593048	0.601991	0.602149	0.615864	0.665483	0.731414	0.801105	0.884134	0.978607	1.06945	1.16247	1.2838	1.40992	1.56122	1.74409	1.94882	2.19238	2.47094	2.77551	3.08727	3.41632	3.79642	4.19613	4.64831	5.17112	5.74158	6.36982	7.09205	7.82635	8.59795	9.42772	10.1718
530	X1779.y.3.1.levant	Levant Mine (1)	50.1554	-5.67795	Y	Y	2	M	0.50139	0.523327	0.543237	0.560839	0.577784	0.595476	0.613608	0.631722	0.642834	0.648162	0.662336	0.680103	0.702772	0.724266	0.747421	0.782393	0.789338	0.83278	0.930055	1.04868	1.22452	1.44595	1.70462	2.00537	2.34851	2.7201	3.12703	3.56674	4.04041	4.54831	5.08572	5.67023	6.27438	6.90508	7.56934	8.22473	8.91986	9.59824	10.2659	10.9429	11.5435
531	X1782.y.30.1.levant	Levant Mine (1)	50.1554	-5.67795	Y	Y	2	M	0.750894	0.79127	0.829899	0.866291	0.903419	0.941778	0.975928	1.01528	1.05042	1.08023	1.13043	1.16817	1.23925	1.34963	1.47871	1.67336	1.92437	2.20876	2.54089	2.91958	3.2933	3.7017	4.11857	4.52235	4.93476	5.36008	5.7663	6.20822	6.67726	7.15751	7.7342	8.3577	9.04746	9.84498	10.7189	11.6273	12.6752	13.6989	14.7039	15.7516	16.6359
532	X1785.y.31.1.levant	Levant Mine (1)	50.1554	-5.67795	Y	Y	2	O	0.88584	0.843971	0.811723	0.789181	0.775474	0.771177	0.777018	0.790695	0.817608	0.857548	0.895259	0.945338	0.989132	1.01726	1.04278	1.05562	1.03334	1.03088	1.04629	1.05864	1.14475	1.2717	1.43298	1.64345	1.89681	2.16908	2.48631	2.81995	3.15621	3.51162	3.88116	4.26845	4.67211	5.10658	5.56627	6.01892	6.5008	6.96932	7.42827	7.89443	8.30531
533	X1788.y.4.1.levant	Levant Mine (1)	50.1554	-5.67795	Y	Y	2	M	0.382443	0.417392	0.449553	0.478351	0.506176	0.534787	0.562615	0.591314	0.612513	0.626718	0.653273	0.682967	0.721221	0.785018	0.864622	0.925056	0.973992	1.02926	1.09544	1.16501	1.23878	1.31119	1.39136	1.47431	1.56019	1.67027	1.78137	1.91885	2.07613	2.24374	2.4643	2.70338	2.99519	3.35432	3.75827	4.22514	4.77658	5.35284	5.98889	6.69069	7.32015
534	X1791.y.8.1.levant	Levant Mine (1)	50.1554	-5.67795	Y	Y	2	M	0.572654	0.545195	0.521686	0.501363	0.48838	0.484995	0.486895	0.50028	0.513191	0.52527	0.569792	0.634278	0.718183	0.833592	0.976835	1.12032	1.25598	1.42271	1.62203	1.83879	2.10963	2.42181	2.76624	3.14384	3.55836	4.00104	4.45525	4.95961	5.49957	6.06588	6.73111	7.44425	8.24184	9.16896	10.188	11.2649	12.4926	13.7195	14.9653	16.2808	17.4506
535	X1794.y.9.1.levant	Levant Mine (1)	50.1554	-5.67795	Y	Y	1	M	0.909462	0.917518	0.933654	0.958346	0.987881	1.02048	1.05988	1.10079	1.15626	1.22585	1.27211	1.30191	1.32858	1.34512	1.35004	1.36746	1.38169	1.40278	1.43105	1.46268	1.51025	1.55287	1.61698	1.70418	1.80335	1.94591	2.12235	2.32317	2.54013	2.77932	3.05081	3.33157	3.65804	4.04719	4.47626	4.95623	5.51641	6.08862	6.69359	7.34912	7.93687
536	X1797.p.10.1.lisdoon	Lisdoonvarna	53.0263	-9.29017	P	P	3	O	0.894972	0.973052	1.057	1.14641	1.24575	1.35612	1.47107	1.60122	1.73177	1.86241	2.04114	2.25485	2.49423	2.77241	3.08473	3.39605	3.72718	4.0717	4.42316	4.78851	5.1746	5.59356	6.01081	6.42739	6.85649	7.25675	7.64276	8.02896	8.40507	8.76901	9.14855	9.5236	9.90777	10.3263	10.7643	11.1885	11.6298	12.0555	12.4516	12.837	13.1981
537	X1800.p.13.1.lisdoon	Lisdoonvarna	53.0263	-9.29017	P	P	3	O	1.2204	1.29481	1.36043	1.41756	1.46635	1.50653	1.53797	1.5609	1.57371	1.57699	1.57087	1.54074	1.51757	1.48068	1.42942	1.43986	1.4549	1.51374	1.64686	1.82136	2.03588	2.33182	2.63931	2.94172	3.26994	3.58069	3.90127	4.21672	4.52189	4.82748	5.12129	5.40679	5.68892	5.96648	6.23744	6.50941	6.78917	7.05847	7.31843	7.57517	7.80398
538	X1803.p.14.1.lisdoon	Lisdoonvarna	53.0263	-9.29017	P	P	3	O	0.202996	0.294351	0.373721	0.44131	0.498787	0.546384	0.582	0.608835	0.617216	0.609758	0.602892	0.566522	0.553567	0.547392	0.536381	0.61225	0.720403	0.877016	1.12257	1.42914	1.74962	2.15666	2.56224	2.9322	3.3129	3.67053	4.01871	4.36127	4.70021	5.03559	5.3604	5.67393	5.98468	6.29226	6.59292	6.89672	7.20583	7.50836	7.79915	8.08472	8.36342
539	X1806.p.2.1.lisdoon	Lisdoonvarna	53.0263	-9.29017	P	P	2	B	0.0526855	0.161551	0.266318	0.365646	0.4689	0.579257	0.683816	0.803306	0.907489	0.995023	1.15595	1.34744	1.58684	1.9013	2.27109	2.67417	3.14487	3.63792	4.14947	4.69654	5.23793	5.82615	6.39853	6.93505	7.47096	7.96288	8.38666	8.82818	9.27709	9.70683	10.2389	10.83	11.4498	12.1487	12.9122	13.6213	14.3894	15.1086	15.7355	16.3332	16.8525
540	X1809.p.6.1.lisdoon	Lisdoonvarna	53.0263	-9.29017	P	P	2	B	0.0443045	0.138214	0.232448	0.325448	0.424736	0.533621	0.642185	0.765748	0.875668	0.971733	1.12548	1.2769	1.49419	1.8055	2.17152	2.62235	3.16713	3.76182	4.42479	5.1622	5.89077	6.68199	7.47288	8.24795	9.04253	9.79733	10.5059	11.2323	11.9553	12.6638	13.4795	14.3566	15.2676	16.2755	17.357	18.3686	19.4577	20.4784	21.3787	22.2413	22.9853
541	X1812.p.9.1.lisdoon	Lisdoonvarna	53.0263	-9.29017	P	P	3	O	0.026592	0.008426	0.0007795	0.0031775	0.0219425	0.0581715	0.101795	0.169857	0.241791	0.316611	0.459703	0.638595	0.868924	1.17076	1.52723	1.92715	2.40546	2.90228	3.41927	3.97887	4.5138	5.0838	5.63533	6.13442	6.61849	7.08776	7.51544	7.95356	8.40321	8.84412	9.33436	9.8476	10.3801	10.9648	11.5871	12.1821	12.8089	13.4115	13.9656	14.5066	15.0141
542	X1815.y.1.1.lisdoon	Lisdoonvarna	53.0263	-9.29017	Y	Y	2	B	0.0446835	0.133113	0.216486	0.294152	0.370088	0.445427	0.513892	0.585848	0.647549	0.698201	0.777692	0.85929	0.965615	1.10381	1.26143	1.45565	1.68163	1.93614	2.22315	2.53989	2.87508	3.23886	3.62144	4.01506	4.42883	4.85325	5.23527	5.68615	6.17446	6.6732	7.37283	8.12771	9.04428	10.1948	11.499	12.9742	14.7352	16.5447	18.4437	20.5012	22.3728
543	X1818.y.11.1.lisdoon	Lisdoonvarna	53.0263	-9.29017	Y	Y	2	B	1.10438	1.14244	1.18127	1.22026	1.26415	1.31436	1.36416	1.42474	1.48329	1.53857	1.62985	1.73186	1.86427	2.04738	2.2654	2.49959	2.75627	3.0386	3.34556	3.67712	4.03873	4.43607	4.85208	5.2754	5.7178	6.17064	6.57645	7.05865	7.59194	8.14062	8.89012	9.69176	10.6618	11.8771	13.2537	14.816	16.6919	18.6096	20.617	22.7909	24.7403
544	X1821.y.12.1.lisdoon	Lisdoonvarna	53.0263	-9.29017	Y	Y	2	B	0.546782	0.619437	0.700295	0.78891	0.889217	1.00321	1.12734	1.26642	1.40436	1.5426	1.71961	1.9113	2.14104	2.43244	2.76509	3.11049	3.4708	3.8623	4.30502	4.7881	5.2884	5.8437	6.39829	6.93554	7.48411	8.00884	8.50521	9.02049	9.53149	10.03	10.6147	11.2261	11.8869	12.6545	13.492	14.3273	15.2728	16.1783	17.0291	17.8894	18.6084
545	X1824.y.3.1.lisdoon	Lisdoonvarna	53.0263	-9.29017	Y	Y	2	O	0.050207	0.149605	0.242323	0.327241	0.409921	0.49202	0.564423	0.642308	0.708101	0.759896	0.850192	0.942121	1.06796	1.25889	1.48748	1.73312	2.03967	2.34901	2.63409	2.9277	3.21969	3.50736	3.80172	4.10832	4.42151	4.72935	5.00475	5.31545	5.62231	5.9185	6.37046	6.86972	7.46652	8.237	9.12118	10.0529	11.1726	12.2769	13.3561	14.4919	15.4616
546	X1827.y.4.1.lisdoon	Lisdoonvarna	53.0263	-9.29017	Y	Y	2	B	0.063085	0.184872	0.296976	0.398225	0.492869	0.583187	0.663782	0.74277	0.804044	0.847252	0.908428	0.945376	1.01623	1.14919	1.30976	1.51145	1.77682	2.05197	2.33704	2.65083	2.9341	3.22375	3.502	3.74154	3.96403	4.1864	4.33557	4.5374	4.76252	4.97788	5.40013	5.89416	6.51738	7.36103	8.35319	9.41487	10.7176	12.0078	13.2815	14.6383	15.7869
547	X1830.y.5.1.lisdoon	Lisdoonvarna	53.0263	-9.29017	Y	Y	2	B	0.063306	0.187953	0.306288	0.417706	0.5262	0.633188	0.732993	0.834379	0.918964	0.987429	1.08782	1.19064	1.32189	1.49093	1.6804	1.90824	2.1847	2.47658	2.79078	3.13575	3.46126	3.80048	4.1329	4.43845	4.73658	5.0256	5.24215	5.51186	5.79098	6.05323	6.54464	7.10992	7.81798	8.77725	9.90212	11.0926	12.5424	13.9775	15.389	16.8868	18.1638
548	X1833.y.7.1.lisdoon	Lisdoonvarna	53.0263	-9.29017	Y	Y	2	B	0.0922175	0.094551	0.0922955	0.084333	0.076104	0.0692945	0.056623	0.0498835	0.0318545	0.0029085	0.010641	0.0297585	0.0781795	0.180182	0.31653	0.465847	0.665268	0.86173	1.03367	1.21119	1.37915	1.53636	1.70126	1.85366	1.99407	2.1758	2.33369	2.54817	2.78956	3.04089	3.45299	3.85379	4.43594	5.24928	6.19179	7.41491	8.92337	10.571	12.4521	14.5735	16.6092
549	X1836.y.8.1.lisdoon	Lisdoonvarna	53.0263	-9.29017	Y	Y	2	B	0.0297705	0.010407	0.0013185	0.002003	0.017461	0.04911	0.090085	0.151675	0.218956	0.291216	0.416533	0.578496	0.772918	1.02194	1.31713	1.6151	1.95609	2.29776	2.62284	2.95748	3.29097	3.63575	3.97636	4.28309	4.57478	4.89091	5.16777	5.49578	5.86656	6.24814	6.7641	7.32241	7.98507	8.83113	9.79834	10.816	12.0101	13.1991	14.3891	15.6502	16.7582
550	X1839.p.1.1.meck	Mecklenburg	53.5817	12.985	P	P	1	M	1.15359	1.15811	1.16941	1.18759	1.21084	1.23914	1.27581	1.31479	1.35684	1.40378	1.43412	1.42847	1.44887	1.49811	1.54927	1.68332	1.85915	2.07762	2.37471	2.73362	3.09887	3.5399	3.97308	4.37087	4.77707	5.15477	5.54003	5.89765	6.21213	6.50557	6.7637	6.97597	7.17455	7.3594	7.51906	7.68088	7.80636	7.94538	8.10672	8.26801	8.46518
551	X1842.p.2.1.meck	Mecklenburg	53.5817	12.985	P	P	1	M	0.983367	0.934763	0.900498	0.880633	0.874497	0.880794	0.903769	0.937883	0.985362	1.04722	1.106	1.14973	1.21808	1.30377	1.39608	1.55628	1.75377	1.98621	2.2748	2.60933	2.95894	3.37566	3.79164	4.18442	4.58823	4.9722	5.3586	5.73228	6.09675	6.45841	6.78254	7.07329	7.35296	7.61209	7.84888	8.10063	8.32561	8.56863	8.83488	9.10424	9.41748
552	X1845.p.3.1.meck	Mecklenburg	53.5817	12.985	P	P	1	B	0.65119	0.618874	0.599841	0.594765	0.598863	0.612706	0.64157	0.675809	0.726058	0.793055	0.837907	0.866801	0.897602	0.909992	0.908322	0.949731	0.984266	1.05428	1.17834	1.33032	1.53209	1.7957	2.07783	2.38212	2.72298	3.05098	3.40607	3.7536	4.07907	4.40447	4.71491	5.01042	5.30319	5.59189	5.87348	6.15694	6.41737	6.69496	7.00055	7.31447	7.65293
553	X1848.p.4.1.meck	Mecklenburg	53.5817	12.985	P	P	1	M	0.215076	0.288336	0.348745	0.39573	0.434615	0.466974	0.4853	0.501598	0.494722	0.465803	0.474039	0.495321	0.536481	0.594744	0.666501	0.774327	0.894965	1.05249	1.2707	1.52847	1.80537	2.13456	2.4688	2.81909	3.20208	3.54049	3.88586	4.20172	4.45016	4.66621	4.8851	5.07463	5.26549	5.47085	5.66906	5.86757	6.06956	6.26751	6.47281	6.68461	6.85818
554	X1851.p.5.1.meck	Mecklenburg	53.5817	12.985	P	P	1	M	0.26728	0.29836	0.332441	0.369175	0.408797	0.453012	0.504538	0.557299	0.605855	0.652601	0.692252	0.698956	0.733425	0.783298	0.832714	0.971662	1.11752	1.34024	1.69231	2.12141	2.61457	3.23353	3.87551	4.53637	5.25571	5.92721	6.62825	7.30368	7.9284	8.53947	9.11037	9.6347	10.1489	10.6392	11.0984	11.5881	12.0465	12.5383	13.0786	13.6342	14.2487
555	X1854.p.6.1.meck	Mecklenburg	53.5817	12.985	P	P	1	B	0.698725	0.762316	0.814978	0.85628	0.890205	0.917996	0.933979	0.946839	0.934932	0.899957	0.895898	0.888975	0.910922	0.962997	1.02716	1.15565	1.3091	1.51683	1.81945	2.18748	2.57593	3.03703	3.5046	3.98555	4.5065	4.9775	5.46738	5.91995	6.28978	6.62205	6.9418	7.21674	7.48672	7.75223	7.99577	8.26162	8.51602	8.78601	9.09105	9.41216	9.7332
556	X1857.p.7.1.meck	Mecklenburg	53.5817	12.985	P	P	1	B	0.831488	0.740915	0.673567	0.629797	0.605356	0.599857	0.619515	0.653091	0.710462	0.793493	0.85407	0.877873	0.93299	0.990582	1.03994	1.21569	1.42519	1.71785	2.1567	2.69073	3.26876	3.98211	4.70603	5.41291	6.16282	6.87109	7.59083	8.29212	8.97277	9.64893	10.2744	10.8668	11.4359	11.9584	12.4439	12.9376	13.3632	13.8237	14.3278	14.8319	15.4344
557	X1860.b.12.1.oos	Moortsele	50.9588	3.77984	B	B	1	O	0.0817055	0.238566	0.378677	0.500861	0.613592	0.720101	0.809693	0.899097	0.960513	0.993308	1.07975	1.18928	1.32219	1.51439	1.74824	1.95619	2.18944	2.40947	2.57133	2.71312	2.89389	3.09605	3.29328	3.48984	3.69057	3.86518	4.02931	4.18891	4.31992	4.4313	4.5739	4.69458	4.83889	5.0589	5.31702	5.56567	5.86469	6.13975	6.36378	6.57847	6.74765
558	X1863.b.13.1.oos	Moortsele	50.9588	3.77984	B	B	1	O	0.498667	0.62067	0.722614	0.802783	0.869135	0.925543	0.962434	0.994403	0.996109	0.967449	0.974642	0.982707	1.01433	1.11579	1.25754	1.3743	1.52172	1.65583	1.74517	1.82064	1.88721	1.92236	1.96445	2.02651	2.08909	2.16718	2.25541	2.35148	2.46457	2.58998	2.70927	2.84958	2.97634	3.06726	3.14612	3.22169	3.28038	3.34075	3.40967	3.47464	3.54292
559	X1866.b.14.1.oos	Moortsele	50.9588	3.77984	B	B	1	O	0.045568	0.135338	0.218873	0.296132	0.371521	0.445472	0.510797	0.579604	0.635159	0.677541	0.764554	0.889087	1.02317	1.16962	1.33374	1.48161	1.6246	1.77395	1.92001	2.06456	2.23804	2.42416	2.62282	2.85572	3.1119	3.34135	3.56237	3.79272	4.00935	4.21643	4.47821	4.75819	5.06167	5.41151	5.79547	6.18766	6.62824	7.06688	7.47391	7.8787	8.28464
560	X1869.b.3.1.oos	Moortsele	50.9588	3.77984	B	B	1	O	0.0129195	0.041919	0.0746945	0.110854	0.150988	0.195657	0.244154	0.297508	0.354419	0.414393	0.47371	0.509993	0.570797	0.657519	0.753	0.914446	1.12886	1.36691	1.64931	1.97522	2.27705	2.61185	2.93442	3.223	3.5066	3.76347	3.97254	4.19075	4.43091	4.66855	4.93933	5.23453	5.53632	5.85282	6.18643	6.50937	6.85179	7.1811	7.48053	7.7695	8.04093
561	X1872.p.10.1.oos	Moortsele	50.9588	3.77984	P	P	1	O	0.073322	0.213617	0.337862	0.444942	0.542454	0.632255	0.702366	0.773176	0.824057	0.85233	0.928034	1.01932	1.13286	1.30903	1.52679	1.71115	1.90758	2.10137	2.2743	2.44254	2.61608	2.78025	2.94644	3.14186	3.35342	3.53098	3.68683	3.84578	4.00952	4.16723	4.32986	4.49226	4.65333	4.80754	4.96061	5.1318	5.3113	5.49856	5.69324	5.89056	6.0906
562	X1875.p.11.1.oos	Moortsele	50.9588	3.77984	P	P	1	M	0.076986	0.230217	0.371956	0.500213	0.626247	0.754521	0.870273	0.997047	1.10296	1.18516	1.33957	1.51984	1.74402	2.08642	2.50771	2.88377	3.33407	3.74265	4.0267	4.27046	4.51667	4.7351	4.94207	5.13424	5.30239	5.47982	5.6567	5.83176	5.99592	6.15215	6.32077	6.47127	6.63397	6.83019	7.04259	7.27068	7.53334	7.79055	8.01515	8.23416	8.45865
563	X1878.y.1A.1.oos	Moortsele	50.9588	3.77984	Y	Y	2	O	0.02437	0.071341	0.111108	0.142405	0.170593	0.198621	0.220713	0.245475	0.257796	0.258165	0.284832	0.317294	0.365457	0.448962	0.558082	0.6612	0.750343	0.869963	0.983481	1.09057	1.33054	1.649	2.0198	2.47998	3.01728	3.53983	4.10439	4.69365	5.25641	5.82462	6.46673	7.08634	7.79761	8.66749	9.62465	10.6828	11.9248	13.1737	14.4446	15.7966	17.0057
564	X1881.y.1B.1.oos	Moortsele	50.9588	3.77984	Y	Y	2	B	0.0744215	0.221027	0.356652	0.478349	0.595246	0.713524	0.824217	0.940131	1.03682	1.11181	1.22226	1.31452	1.44915	1.70581	2.03219	2.32342	2.63763	2.96008	3.26443	3.57068	3.90022	4.22626	4.57431	4.96599	5.3855	5.79797	6.15004	6.583	7.06583	7.5571	8.25803	8.97845	9.90428	11.0945	12.4476	14.1056	16.1002	18.2379	20.63	23.2871	25.7993
565	X1884.y.2A.1.oos	Moortsele	50.9588	3.77984	Y	Y	2	B	0.0157675	0.0530875	0.0961055	0.144046	0.199349	0.263657	0.334549	0.415432	0.497914	0.581831	0.680344	0.759855	0.878575	1.06213	1.27866	1.5422	1.86368	2.20485	2.58075	3.00017	3.38852	3.78759	4.18507	4.55133	4.90618	5.26691	5.53883	5.89217	6.31229	6.74295	7.40833	8.14542	9.05886	10.2308	11.5767	13.0972	14.9226	16.806	18.7833	20.9268	22.8928
566	X1887.y.2B.1.oos	Moortsele	50.9588	3.77984	Y	Y	2	M	0.019511	0.0681985	0.125727	0.189998	0.265757	0.35657	0.457576	0.576268	0.705367	0.841707	0.994081	1.11224	1.28595	1.59035	1.96392	2.34136	2.77932	3.22884	3.67516	4.14662	4.60648	5.05507	5.51877	5.988	6.46091	6.96068	7.38396	7.91708	8.55781	9.23353	10.1512	11.1591	12.3601	13.8313	15.4945	17.367	19.589	21.8696	24.2513	26.8182	29.1756
567	X1890.y.5.1.oos	Moortsele	50.9588	3.77984	Y	Y	2	B	0.023831	0.087695	0.163992	0.251611	0.360183	0.491557	0.629756	0.80179	0.97331	1.14293	1.4119	1.71047	2.10297	2.64819	3.29046	3.99316	4.84186	5.70825	6.59943	7.56352	8.42769	9.27358	10.0975	10.8553	11.5749	12.3008	12.922	13.6181	14.4039	15.2024	16.1893	17.2678	18.4632	19.8364	21.3445	22.944	24.7985	26.6327	28.4495	30.3468	32.0073
568	X1893.y.6.1.oos	Moortsele	50.9588	3.77984	Y	Y	2	B	0.0004665	0.002218	0.008661	0.019221	0.039871	0.072193	0.10775	0.160212	0.208121	0.251427	0.35677	0.503899	0.68379	0.904489	1.16387	1.44378	1.75391	2.09051	2.44754	2.8299	3.25154	3.72647	4.2125	4.69161	5.18783	5.68226	6.12299	6.63188	7.17089	7.71133	8.46366	9.25517	10.2225	11.4593	12.8667	14.4563	16.3567	18.3061	20.3526	22.5706	24.5752
569	X1896.y.7.1.oos	Moortsele	50.9588	3.77984	Y	Y	2	M	0.0676525	0.209503	0.352154	0.494112	0.644199	0.806565	0.971346	1.15334	1.3209	1.47463	1.69568	1.93164	2.22976	2.64741	3.14057	3.64433	4.21101	4.79337	5.3997	6.04863	6.65957	7.2846	7.89488	8.4636	9.01618	9.55739	10.0458	10.5614	11.1015	11.6361	12.2672	12.955	13.6808	14.4852	15.3534	16.2042	17.1481	18.0502	18.8885	19.7235	20.4361
570	X1899.y.8.1.oos	Moortsele	50.9588	3.77984	Y	Y	2	B	0.185637	0.531805	0.827519	1.06964	1.27607	1.45429	1.58162	1.6934	1.7281	1.69016	1.73195	1.7738	1.87752	2.13388	2.47476	2.79586	3.18065	3.56437	3.91952	4.28768	4.63293	4.93835	5.26109	5.59713	5.9312	6.30824	6.60908	7.02923	7.53412	8.06263	8.90037	9.79455	10.9729	12.4987	14.2479	16.4256	19.0626	21.9107	25.1025	28.6575	32.0732
571	X1902.y.9.1.oos	Moortsele	50.9588	3.77984	Y	Y	2	M	0.904775	1.04394	1.17764	1.30589	1.43341	1.56061	1.67975	1.80383	1.91644	2.01727	2.17073	2.38717	2.59699	2.7983	3.01383	3.17776	3.32829	3.45664	3.52437	3.55322	3.60854	3.64165	3.68335	3.76175	3.85053	3.92056	3.95875	4.02463	4.08982	4.14547	4.31267	4.49185	4.75639	5.15223	5.6291	6.20535	6.93574	7.70122	8.51125	9.40139	10.2281
572	X1905.p.1.1.sandel	Mount Sandel Wood	55.1134	-6.64995	P	P	3	M	0.0326695	0.094384	0.148581	0.194869	0.236067	0.273103	0.301958	0.329011	0.343155	0.344759	0.360801	0.365316	0.390954	0.44177	0.502944	0.606202	0.733197	0.890442	1.08812	1.31746	1.57115	1.86974	2.18221	2.50895	2.86106	3.20035	3.55016	3.90031	4.2389	4.57698	4.92757	5.29106	5.65312	6.0226	6.39966	6.751	7.10573	7.44218	7.74124	8.02023	8.28581
573	X1908.p.2.1.sandel	Mount Sandel Wood	55.1134	-6.64995	P	P	1	O	1.22005	1.29582	1.36765	1.43544	1.49905	1.55892	1.61594	1.66821	1.71392	1.7539	1.78716	1.80651	1.82816	1.85516	1.88036	1.91083	1.92911	1.96114	2.01186	2.07042	2.154	2.24002	2.35474	2.50015	2.66512	2.879	3.12648	3.41002	3.72649	4.07557	4.47555	4.92198	5.40655	5.94274	6.52571	7.12104	7.76864	8.42437	9.08414	9.76878	10.4323
574	X1911.y.3.1.sandel	Mount Sandel Wood	55.1134	-6.64995	Y	Y	2	O	0.05335	0.153343	0.242587	0.320159	0.388165	0.448502	0.499518	0.543113	0.572743	0.588028	0.595947	0.571612	0.562088	0.584198	0.614974	0.674137	0.7509	0.848006	0.958081	1.08177	1.24351	1.43195	1.64802	1.89742	2.17525	2.46664	2.76293	3.09674	3.44863	3.81707	4.28194	4.78564	5.36061	6.04934	6.81707	7.63316	8.58553	9.53727	10.4891	11.4921	12.3883
575	X1914.y.4.1.sandel	Mount Sandel Wood	55.1134	-6.64995	Y	Y	2	B	0.0671675	0.202356	0.334958	0.463641	0.592779	0.725302	0.856841	0.993382	1.11984	1.23596	1.37218	1.48769	1.64206	1.87364	2.14417	2.44441	2.80874	3.17916	3.53803	3.91494	4.2797	4.63311	5.00334	5.37086	5.73321	6.15212	6.56136	7.03451	7.57499	8.15303	8.86076	9.6556	10.5315	11.5439	12.665	13.7962	15.0869	16.3436	17.556	18.8048	19.8797
576	X1917.p.1.1.doolin	Doolin	53.0124	-9.3874	P	P	3	B	1.49636	1.58521	1.66411	1.73326	1.79583	1.85095	1.89126	1.93024	1.95658	1.96949	2.00684	2.03584	2.09409	2.17297	2.25896	2.41567	2.59429	2.83259	3.16798	3.56695	4.00126	4.51475	5.04925	5.60542	6.20651	6.78892	7.41763	8.02148	8.57054	9.10701	9.60879	10.083	10.5404	10.9704	11.3721	11.7739	12.1571	12.5324	12.9039	13.2672	13.6284
577	X1920.p.5.1.doolin	Doolin	53.0124	-9.3874	P	P	3	B	0.0634415	0.185885	0.304667	0.419376	0.527742	0.629753	0.728419	0.81872	0.907217	0.993737	1.03519	1.00289	0.99734	1.03321	1.06512	1.18635	1.33677	1.54985	1.84915	2.2091	2.64033	3.17278	3.73596	4.33519	4.99226	5.62162	6.29926	6.96443	7.58458	8.19781	8.79193	9.36896	9.9334	10.4945	11.0483	11.5746	12.0748	12.5666	13.0336	13.4764	13.9435
578	X1923.p.7.1.doolin	Doolin	53.0124	-9.3874	P	P	1	O	0.046264	0.138423	0.232103	0.327524	0.422656	0.516853	0.612524	0.705466	0.793646	0.879308	0.953344	0.991824	1.05393	1.12172	1.17889	1.32572	1.48829	1.71793	2.06921	2.49662	2.95326	3.48405	4.04337	4.64334	5.29803	5.923	6.5817	7.22561	7.82541	8.41748	9.00248	9.57231	10.1401	10.7099	11.2723	11.8381	12.4328	13.0026	13.5218	14.023	14.497
579	X1926.y.10.1.doolin	Doolin	53.0124	-9.3874	Y	Y	2	O	0.10355	0.313415	0.522882	0.731722	0.9442	1.16095	1.37481	1.59754	1.80886	2.00961	2.26082	2.54097	2.84957	3.19323	3.56447	3.95966	4.40386	4.85559	5.33277	5.84204	6.2858	6.70529	7.11228	7.47913	7.81883	8.18217	8.49695	8.85158	9.24344	9.63947	10.1631	10.7621	11.4284	12.2059	13.0687	13.9443	14.9638	15.9446	16.8676	17.8139	18.6064
580	X1929.y.11.1.doolin	Doolin	53.0124	-9.3874	Y	Y	2	O	0.0979285	0.287836	0.466662	0.634247	0.793788	0.945905	1.08558	1.22084	1.33462	1.42821	1.54962	1.67929	1.82365	1.99556	2.18255	2.36696	2.56659	2.76612	2.97603	3.19887	3.38264	3.53489	3.68765	3.84578	3.99721	4.15582	4.30991	4.46829	4.59638	4.708	4.89722	5.09072	5.34311	5.67662	6.05216	6.51246	7.11436	7.71773	8.32422	8.98434	9.5415
581	X1932.y.12.1.doolin	Doolin	53.0124	-9.3874	Y	Y	2	O	0.0978105	0.288905	0.469795	0.640367	0.804826	0.963597	1.10938	1.25417	1.37689	1.47859	1.62743	1.81479	2.00916	2.21714	2.44128	2.63667	2.83395	3.02284	3.19422	3.35754	3.50497	3.61164	3.72832	3.8861	4.05374	4.21661	4.39125	4.56081	4.69119	4.80531	4.96375	5.12734	5.3133	5.538	5.78237	6.05001	6.39452	6.71711	6.99553	7.27625	7.49616
582	X1935.y.2.1.doolin	Doolin	53.0124	-9.3874	Y	Y	2	O	0.033656	0.101427	0.168714	0.234852	0.30116	0.368488	0.434623	0.5029	0.564631	0.620244	0.682087	0.710955	0.778305	0.895266	1.0283	1.23239	1.48129	1.78077	2.14524	2.5645	3.02522	3.54959	4.10173	4.68321	5.30763	5.92502	6.5511	7.20713	7.87006	8.54212	9.29349	10.0939	10.9339	11.8679	12.8736	13.8408	14.8876	15.8886	16.8143	17.7284	18.5386
583	X1938.y.3.1.doolin	Doolin	53.0124	-9.3874	Y	Y	2	B	0.107108	0.104471	0.103266	0.103915	0.107342	0.112034	0.114075	0.121261	0.129964	0.139739	0.166592	0.193541	0.243274	0.305471	0.373147	0.495054	0.639478	0.824941	1.08498	1.39573	1.70785	2.05679	2.4211	2.78606	3.16858	3.5721	3.99783	4.43628	4.86821	5.30577	5.78734	6.29577	6.83416	7.41269	8.0204	8.6497	9.3461	10.0304	10.713	11.4213	12.0415
584	X1941.y.4.1.doolin	Doolin	53.0124	-9.3874	Y	Y	2	O	0.430855	0.460272	0.488777	0.516447	0.545888	0.57653	0.602439	0.634375	0.661594	0.683871	0.733204	0.776015	0.856811	0.973048	1.10603	1.31593	1.57237	1.87959	2.28571	2.76574	3.22331	3.72594	4.23278	4.7208	5.22031	5.72147	6.22145	6.72903	7.23213	7.73336	8.27299	8.83631	9.42214	10.0434	10.6891	11.3402	12.051	12.7353	13.4031	14.0853	14.6598
585	X1944.y.6.1.doolin	Doolin	53.0124	-9.3874	Y	Y	3	O	0.292233	0.345686	0.394258	0.438131	0.478477	0.514285	0.541412	0.567701	0.585238	0.594352	0.61064	0.599556	0.624442	0.676109	0.729059	0.899366	1.10797	1.40332	1.84885	2.3941	2.971	3.6466	4.35371	5.07299	5.84242	6.62138	7.43109	8.26233	9.09603	9.94538	10.8437	11.79	12.7604	13.7744	14.828	15.8644	16.9666	18.0259	19.0415	20.0589	20.9475
586	X1947.y.8.1.doolin	Doolin	53.0124	-9.3874	Y	Y	2	O	0.0773445	0.226145	0.365553	0.495	0.616088	0.729603	0.833029	0.930426	1.0148	1.08605	1.15281	1.17436	1.22758	1.33852	1.46608	1.63738	1.84668	2.08236	2.36186	2.68173	2.99814	3.35354	3.70275	4.02311	4.34285	4.65218	4.94153	5.24411	5.52667	5.78967	6.14428	6.52197	6.95363	7.48944	8.09032	8.70641	9.424	10.125	10.8047	11.5113	12.1127
587	X1950.y.9.1.doolin	Doolin	53.0124	-9.3874	Y	Y	2	O	0.100686	0.295397	0.479928	0.654179	0.819465	0.975948	1.12096	1.25857	1.37512	1.47253	1.58323	1.68402	1.80117	1.94339	2.09207	2.26052	2.45804	2.65902	2.87795	3.11913	3.31796	3.49524	3.66598	3.83161	3.98825	4.13593	4.26949	4.40035	4.50257	4.58505	4.72274	4.86181	5.0338	5.25965	5.51314	5.80905	6.20067	6.57738	6.92516	7.29064	7.58079
588	X1953.p.2.1.glonn	Petershausen uber der Glonn	48.6817	11.8033	P	P	1	O	0.0990115	0.286573	0.455489	0.604503	0.738389	0.858755	0.957453	1.04804	1.11331	1.1517	1.20746	1.2302	1.28676	1.40398	1.54346	1.72995	1.97298	2.23935	2.52178	2.83323	3.15702	3.50887	3.87016	4.25114	4.65588	5.03385	5.4044	5.78057	6.13518	6.47637	6.87335	7.28568	7.72391	8.22145	8.75749	9.28363	9.84911	10.4092	10.9343	11.454	11.9694
589	X1956.p.4j.1.glonn	Petershausen uber der Glonn	48.6817	11.8033	P	P	3	B	0.035557	0.109851	0.181459	0.249545	0.321337	0.398608	0.470251	0.554733	0.627703	0.688045	0.809686	0.953001	1.14088	1.39218	1.68858	2.02279	2.39336	2.80969	3.27856	3.79364	4.35512	4.98731	5.63925	6.32441	7.05737	7.75466	8.47944	9.1866	9.84704	10.4926	11.1254	11.7458	12.3501	12.9478	13.5367	14.0889	14.6129	15.1186	15.5945	16.0436	16.499
590	X1959.p.5.1.glonn	Petershausen uber der Glonn	48.6817	11.8033	P	P	3	O	0.587129	0.582311	0.585034	0.595741	0.615893	0.646594	0.685908	0.736694	0.791193	0.84975	0.92255	0.9726	1.06708	1.21461	1.38779	1.6397	1.91775	2.26983	2.7357	3.28059	3.88811	4.60318	5.34807	6.12336	6.96007	7.77166	8.61931	9.46373	10.2901	11.1217	11.9313	12.7339	13.5257	14.3205	15.116	15.8699	16.6011	17.3088	17.9932	18.6572	19.2963
591	X1962.y.1.1.glonn	Petershausen uber der Glonn	48.6817	11.8033	Y	Y	2	B	0.0457445	0.132377	0.208756	0.274041	0.332334	0.385883	0.430575	0.472425	0.497148	0.505007	0.527404	0.529455	0.558601	0.649533	0.770467	0.896549	1.02904	1.18104	1.36965	1.58738	1.81099	2.05797	2.30872	2.54064	2.77351	3.0309	3.2741	3.55814	3.86523	4.17998	4.60684	5.07572	5.62784	6.31248	7.08878	7.92134	8.88689	9.86661	10.8843	11.9757	12.9545
592	X1965.y.1j.1.glonn	Petershausen uber der Glonn	48.6817	11.8033	Y	Y	2	B	0.023112	0.078283	0.143396	0.218158	0.304963	0.405216	0.517335	0.643306	0.775316	0.913907	1.08191	1.28152	1.49181	1.73669	2.01455	2.24567	2.45843	2.66284	2.86129	3.05636	3.24342	3.41674	3.58314	3.73463	3.87446	4.02733	4.16055	4.31639	4.47853	4.63608	4.87481	5.13	5.44851	5.87609	6.37218	6.90996	7.5509	8.19832	8.87086	9.59825	10.2298
593	X1968.y.2j.1.glonn	Petershausen uber der Glonn	48.6817	11.8033	Y	Y	2	O	0.053517	0.168868	0.293522	0.427846	0.573662	0.730839	0.896784	1.07602	1.26203	1.45537	1.6829	1.95292	2.22939	2.52294	2.84076	3.11753	3.38121	3.63155	3.87019	4.10325	4.31679	4.50476	4.68482	4.84056	4.97416	5.13991	5.29016	5.46963	5.6671	5.86749	6.15089	6.45032	6.82408	7.3214	7.89483	8.52158	9.26962	10.0261	10.8189	11.6803	12.4218
594	X1971.y.3.1.glonn	Petershausen uber der Glonn	48.6817	11.8033	Y	P	2	B	0.00561	0.026522	0.0560935	0.0936275	0.143932	0.208929	0.282663	0.374393	0.468278	0.563878	0.707292	0.880708	1.08542	1.33044	1.6113	1.91276	2.22727	2.58259	2.98514	3.42055	3.90431	4.44342	5.01257	5.62369	6.28095	6.92065	7.54775	8.21419	8.8911	9.57324	10.3794	11.2545	12.194	13.2516	14.3997	15.5467	16.8217	18.0663	19.2512	20.4497	21.5341
595	X1974.y.3j.1.glonn	Petershausen uber der Glonn	48.6817	11.8033	Y	Y	2	B	0.0364405	0.120696	0.211307	0.30764	0.418888	0.546721	0.676715	0.832959	0.985344	1.13251	1.38238	1.72586	2.09893	2.52521	3.01254	3.45593	3.94682	4.41096	4.80812	5.18628	5.5291	5.8241	6.10712	6.37831	6.62623	6.87789	7.07626	7.31022	7.56405	7.80984	8.19439	8.64555	9.16564	9.8215	10.5757	11.3176	12.1862	13.0207	13.7956	14.5855	15.2413
596	X1977.y.4.1.glonn	Petershausen uber der Glonn	48.6817	11.8033	Y	Y	2	B	0.025484	0.0767335	0.125821	0.172465	0.219368	0.267541	0.313842	0.363162	0.404021	0.437283	0.488806	0.529809	0.600827	0.721626	0.867702	1.03691	1.21337	1.42303	1.68815	1.99411	2.3241	2.68842	3.07595	3.47689	3.9004	4.35234	4.82021	5.32708	5.85812	6.40995	7.04353	7.72268	8.46017	9.30569	10.2299	11.1562	12.189	13.1975	14.1726	15.1707	16.0538
597	X1980.y.5j.1.glonn	Petershausen uber der Glonn	48.6817	11.8033	Y	Y	2	M	0.524027	0.623031	0.736078	0.863857	1.00632	1.16289	1.33409	1.51924	1.71959	1.93581	2.17356	2.45795	2.73441	3.00308	3.28452	3.51098	3.69539	3.86666	4.02425	4.16402	4.31258	4.45106	4.5863	4.70833	4.81874	4.95168	5.07217	5.21905	5.37654	5.53454	5.77405	6.02891	6.35371	6.7926	7.30231	7.8659	8.53605	9.22498	9.96389	10.7734	11.4889
598	X1983.y.6.1.glonn	Petershausen uber der Glonn	48.6817	11.8033	Y	Y	2	B	0.03189	0.0952485	0.156659	0.215811	0.274083	0.331529	0.384859	0.439823	0.48942	0.533218	0.590339	0.641892	0.711816	0.803451	0.904236	1.02878	1.15107	1.31514	1.53298	1.78132	2.08243	2.42476	2.80515	3.23714	3.71796	4.20995	4.70058	5.25217	5.81475	6.38633	7.1491	8.00159	8.97207	10.1403	11.4517	12.8141	14.406	15.9732	17.5094	19.1142	20.4975
599	X1986.y.6j.1.glonn	Petershausen uber der Glonn	48.6817	11.8033	Y	Y	2	B	0.755022	0.729665	0.726298	0.744789	0.78564	0.849926	0.939072	1.04992	1.17914	1.32811	1.49834	1.68441	1.89778	2.15693	2.45144	2.74956	3.05814	3.38252	3.7491	4.14953	4.52768	4.91829	5.30234	5.64772	5.97882	6.33647	6.67585	7.04383	7.43172	7.82459	8.3063	8.83264	9.41395	10.0923	10.8401	11.5946	12.4412	13.2731	14.0974	14.9553	15.701
600	X1989.y.7j.1.glonn	Petershausen uber der Glonn	48.6817	11.8033	Y	Y	2	B	0.136974	0.139309	0.156567	0.188677	0.2376	0.304704	0.389562	0.491862	0.601448	0.720368	0.868063	1.02937	1.22436	1.46637	1.74201	2.04117	2.35298	2.69623	3.11274	3.58222	4.03756	4.53925	5.02781	5.46087	5.88288	6.30783	6.69331	7.10772	7.5396	7.96679	8.49482	9.06031	9.69265	10.444	11.2752	12.1275	13.0888	14.0418	15.0037	16.0141	16.8971
601	X1992.y.8j.1.glonn	Petershausen uber der Glonn	48.6817	11.8033	Y	Y	2	B	0.0054265	0.0253965	0.049701	0.0774295	0.116795	0.169545	0.22245	0.297554	0.368152	0.432453	0.585622	0.816485	1.07348	1.37476	1.72699	2.05308	2.43522	2.79534	3.10054	3.39366	3.63863	3.83646	4.01633	4.18336	4.32883	4.45571	4.51056	4.5929	4.68749	4.76376	4.97612	5.24811	5.58491	6.0389	6.57756	7.12643	7.79334	8.44468	9.06619	9.71487	10.2559
602	X1995.y.1.1.peligro	Santander (1)	43.4144	-3.74126	Y	Y	2	O	0.080853	0.0243565	0.001369	0.010374	0.052488	0.125372	0.227137	0.362768	0.54608	0.77282	1.01887	1.29269	1.58856	1.88979	2.20906	2.58074	2.98733	3.43438	3.9158	4.42636	4.99924	5.65717	6.33009	7.0071	7.71961	8.39845	9.00184	9.67293	10.3576	11.0297	11.9601	12.9577	14.1403	15.6357	17.3307	19.1469	21.2929	23.4433	25.5914	27.8652	29.9082
603	X1998.y.10.1.peligro	Santander (1)	43.4144	-3.74126	Y	Y	2	O	1.03371	0.995452	0.974104	0.970097	0.981047	1.00813	1.05661	1.11657	1.19556	1.29477	1.38714	1.49228	1.59197	1.67649	1.76097	1.83576	1.86384	1.91684	2.02522	2.14904	2.30053	2.49198	2.69357	2.89298	3.10725	3.32447	3.51357	3.74108	3.98284	4.22567	4.60061	5.02616	5.54366	6.20694	6.96749	7.78412	8.76074	9.73907	10.7277	11.7852	12.7104
604	X2001.y.11.1.peligro	Santander (1)	43.4144	-3.74126	Y	Y	2	O	0.0040125	0.0017	0.0205585	0.0601035	0.121673	0.206204	0.312297	0.441931	0.592238	0.762568	0.959403	1.17464	1.41936	1.7044	2.02114	2.36048	2.73769	3.13448	3.54936	3.9885	4.43255	4.90016	5.37357	5.83612	6.3037	6.77589	7.19104	7.66983	8.17646	8.68167	9.4051	10.2069	11.1551	12.3557	13.7246	15.1612	16.8647	18.5493	20.2079	21.9549	23.466
605	X2004.y.12.1.peligro	Santander (1)	43.4144	-3.74126	Y	Y	2	O	0.01718	0.0013775	0.0129445	0.055096	0.128429	0.235796	0.380225	0.55473	0.75799	0.991041	1.25723	1.58991	1.91965	2.25317	2.61935	2.91988	3.16758	3.41469	3.66527	3.90088	4.15731	4.4309	4.70286	4.96889	5.23761	5.49195	5.69492	5.92858	6.15942	6.37396	6.7428	7.15604	7.67034	8.35081	9.13671	9.98989	11.0289	12.0662	13.1142	14.2405	15.199
606	X2007.y.2.1.peligro	Santander (1)	43.4144	-3.74126	Y	Y	2	O	0.100973	0.03811	0.0051295	0.002574	0.0284155	0.079896	0.155691	0.260369	0.409566	0.599329	0.801966	1.02879	1.27173	1.50964	1.75588	2.05095	2.38054	2.74202	3.14209	3.57347	4.02587	4.52927	5.03431	5.51314	6.002	6.49127	6.89676	7.38383	7.90138	8.41011	9.20858	10.0873	11.1811	12.6133	14.2648	16.0938	18.298	20.5329	22.8378	25.328	27.5296
607	X2010.y.3.1.peligro	Santander (1)	43.4144	-3.74126	Y	Y	3	M	0.0057585	0.0009645	0.01538	0.048987	0.104853	0.182276	0.27299	0.392267	0.534339	0.69569	0.905928	1.14422	1.42606	1.74705	2.10158	2.52612	3.01435	3.5546	4.14724	4.79184	5.48026	6.23203	7.01251	7.83717	8.71686	9.56924	10.4054	11.2756	12.1305	12.9768	13.978	15.0469	16.2	17.5299	18.9799	20.4035	21.9964	23.5227	24.9351	26.3508	27.5793
608	X2013.y.4.1.peligro	Santander (1)	43.4144	-3.74126	Y	Y	2	M	0.0218255	0.0020595	0.003882	0.0273945	0.069956	0.129912	0.208587	0.305303	0.438829	0.605356	0.762174	0.924956	1.08767	1.24182	1.39663	1.56308	1.74071	1.92774	2.1085	2.2858	2.49283	2.71739	2.95387	3.20623	3.47608	3.74474	3.98096	4.26046	4.55475	4.84827	5.28872	5.78073	6.37454	7.13197	7.99958	8.93741	10.0594	11.1839	12.3268	13.5506	14.6126
609	X2016.y.5.1.peligro	Santander (1)	43.4144	-3.74126	Y	Y	2	O	0.011237	0.0483145	0.105794	0.18361	0.281061	0.398101	0.535806	0.692453	0.873019	1.0769	1.28752	1.50094	1.73744	2.00498	2.29286	2.60781	2.96675	3.33284	3.69923	4.08085	4.45379	4.84115	5.22469	5.58012	5.92404	6.27706	6.5953	6.94831	7.3451	7.7544	8.24046	8.78069	9.35802	10.0108	10.7261	11.4213	12.2031	12.9432	13.6196	14.2917	14.8476
610	X2019.y.6.1.peligro	Santander (1)	43.4144	-3.74126	Y	Y	2	O	0.043795	0.007596	0.0016975	0.0268085	0.080765	0.162093	0.273077	0.410566	0.58251	0.789158	1.01132	1.26131	1.52983	1.81052	2.10859	2.4237	2.75754	3.1062	3.47716	3.86976	4.26532	4.68263	5.10241	5.50705	5.9111	6.31762	6.68306	7.0935	7.52311	7.95122	8.53128	9.15036	9.88321	10.809	11.8569	12.9806	14.3209	15.6541	16.986	18.3986	19.619
611	X2022.y.7.1.peligro	Santander (1)	43.4144	-3.74126	Y	Y	2	O	0.0223955	0.001524	0.0068415	0.038984	0.093365	0.168432	0.270504	0.389466	0.540875	0.725251	0.895289	1.06825	1.24699	1.43433	1.62727	1.8105	1.99213	2.1727	2.34758	2.52097	2.70202	2.87894	3.06354	3.26054	3.46095	3.66136	3.84954	4.06129	4.26414	4.45928	4.75885	5.07869	5.47166	5.9832	6.56857	7.22186	8.02443	8.83273	9.64321	10.5081	11.2742
612	X2025.y.8.1.peligro	Santander (1)	43.4144	-3.74126	Y	Y	2	O	0.302321	0.294971	0.297738	0.310951	0.337256	0.377964	0.430138	0.498416	0.576677	0.664305	0.781523	0.923948	1.08454	1.28111	1.50944	1.72147	1.9348	2.15633	2.37336	2.59124	2.84056	3.10428	3.38839	3.70183	4.03551	4.37375	4.71262	5.08004	5.4738	5.88414	6.34252	6.82801	7.34913	7.93769	8.57657	9.22463	9.96691	10.6766	11.3289	11.982	12.5439
613	X2028.y.9.1.peligro	Santander (1)	43.4144	-3.74126	Y	Y	3	O	0.941481	0.842761	0.765362	0.709549	0.672002	0.653115	0.658474	0.677336	0.721703	0.792301	0.847707	0.909696	0.965758	0.98052	0.97939	1.0144	1.01403	1.06535	1.19736	1.35771	1.61167	1.96017	2.3497	2.79448	3.30613	3.79136	4.26853	4.78468	5.30673	5.83643	6.49074	7.20045	7.98978	8.91853	9.94466	10.9972	12.2077	13.3927	14.5304	15.702	16.7356
614	X2031.p.2.1.abbe	Pont-L'Abbe	47.8839	-4.18257	P	P	3	M	0.0003925	0.003165	0.0136855	0.032258	0.0591885	0.0937335	0.13504	0.184746	0.237388	0.294563	0.368685	0.446165	0.548539	0.658313	0.77318	0.950788	1.12753	1.36799	1.71944	2.1364	2.60097	3.15417	3.7349	4.33652	4.98476	5.62666	6.3093	6.9891	7.64908	8.31523	8.97325	9.64484	10.3012	10.9316	11.5511	12.1486	12.7287	13.2946	13.8384	14.3629	14.8844
615	X2034.p.4.1.abbe	Pont-L'Abbe	47.8839	-4.18257	P	P	3	M	0.0625805	0.193073	0.327182	0.465679	0.612059	0.76611	0.922791	1.09049	1.25252	1.41104	1.62221	1.88672	2.16511	2.44656	2.7462	3.04316	3.31992	3.62185	3.96504	4.32925	4.72974	5.16356	5.62346	6.11567	6.6372	7.17259	7.75913	8.34211	8.91221	9.49508	10.0503	10.607	11.1432	11.6491	12.1382	12.6005	13.0432	13.465	13.8588	14.228	14.5825
616	X2037.p.5.1.abbe	Pont-L'Abbe	47.8839	-4.18257	P	P	1	B	0.0080115	0.0357125	0.0772905	0.133504	0.20627	0.295556	0.399616	0.520917	0.646864	0.780366	0.95785	1.1791	1.42311	1.68694	1.97595	2.26866	2.55228	2.86218	3.22186	3.61246	4.02238	4.46787	4.92933	5.39274	5.86917	6.37056	6.91299	7.45826	7.99671	8.54637	9.08873	9.63359	10.1786	10.7138	11.2439	11.7793	12.2952	12.8343	13.3858	13.9381	14.559
617	X2040.y.1.1.abbe	Pont-L'Abbe	47.8839	-4.18257	Y	Y	2	M	0.143706	0.079414	0.033976	0.0071605	0.0009035	0.015109	0.0519325	0.108888	0.181181	0.269856	0.380289	0.503599	0.655604	0.841468	1.05516	1.30148	1.56094	1.85795	2.21013	2.60158	3.03333	3.54701	4.0637	4.55237	5.05488	5.5358	5.95179	6.42369	6.92314	7.41845	8.10459	8.85844	9.73314	10.8285	12.0741	13.3649	14.8861	16.3781	17.8159	19.3109	20.6123
618	X2043.y.3.1.abbe	Pont-L'Abbe	47.8839	-4.18257	Y	Y	3	M	0.0310335	0.007524	0.00062	0.0081035	0.033507	0.0782065	0.143038	0.225268	0.318924	0.425345	0.551906	0.690658	0.853324	1.04441	1.2608	1.49803	1.71398	1.98481	2.32031	2.68938	3.16516	3.73235	4.35464	5.03575	5.78358	6.55699	7.36967	8.23722	9.14963	10.1061	11.1437	12.2572	13.4175	14.6812	16.0344	17.3381	18.7431	20.0841	21.3199	22.5364	23.6173
619	X2046.y.6.1.abbe	Pont-L'Abbe	47.8839	-4.18257	Y	Y	2	O	0.0122425	0.000843	0.0033315	0.0201915	0.050501	0.0946925	0.156733	0.229087	0.312202	0.408526	0.509309	0.623666	0.743624	0.863672	0.990715	1.11853	1.21362	1.33469	1.50631	1.69873	1.92927	2.20886	2.50372	2.78876	3.08502	3.40313	3.69648	4.04873	4.42123	4.80018	5.364	5.96627	6.72367	7.71011	8.8406	10.1364	11.7067	13.3239	15.0239	16.875	18.5554
620	X2049.y.1.1.portscatho	Truro (4)	50.1811	-4.98333	Y	Y	2	O	0.0085	0.029487	0.0576595	0.0925205	0.13248	0.178208	0.232979	0.290857	0.357355	0.432376	0.486355	0.502501	0.536878	0.596864	0.660682	0.768239	0.888397	1.04617	1.25849	1.50652	1.78869	2.11959	2.4722	2.85656	3.27856	3.68087	4.08894	4.50695	4.90554	5.29857	5.74892	6.21299	6.71615	7.29167	7.91112	8.55012	9.28372	9.99407	10.6773	11.3797	11.971
621	X2052.y.3.1.portscatho	Truro (4)	50.1811	-4.98333	Y	Y	2	M	0.01108	0.034905	0.0640555	0.098604	0.135342	0.173609	0.218006	0.261192	0.31568	0.381079	0.414181	0.412596	0.412459	0.415596	0.411257	0.424373	0.427654	0.45086	0.505821	0.576083	0.675928	0.800926	0.945236	1.11031	1.29672	1.4892	1.67153	1.89265	2.13656	2.39254	2.74751	3.13771	3.60364	4.18984	4.8579	5.5817	6.44116	7.30909	8.18068	9.10538	9.95034
622	X2055.p.3.1.pouch	Pouch Cove	NA	NA	P	P	3	B	1.28662	1.22581	1.18119	1.15236	1.13709	1.13711	1.15997	1.19164	1.24399	1.3175	1.36328	1.39053	1.41772	1.44129	1.46273	1.48798	1.45947	1.48359	1.56925	1.66887	1.91714	2.27603	2.69964	3.22097	3.83591	4.44087	5.11414	5.80496	6.50736	7.24453	7.95152	8.67186	9.37809	10.0614	10.742	11.4038	12.0583	12.6944	13.2961	13.8727	14.4487
623	X2058.y.2.1.pouch	Pouch Cove	NA	NA	Y	P	3	B	1.53539	1.4267	1.33657	1.26506	1.20994	1.17182	1.15634	1.15383	1.1721	1.2134	1.24256	1.27322	1.30455	1.32216	1.33667	1.36005	1.33687	1.36525	1.46215	1.57953	1.82164	2.16326	2.55991	3.03089	3.58008	4.1242	4.69368	5.3114	5.9609	6.64146	7.40265	8.22898	9.10203	10.0575	11.0875	12.1116	13.2221	14.313	15.3541	16.3993	17.3893
624	X2061.y.4.1.pouch	Pouch Cove	NA	NA	Y	P	3	B	0.658791	0.542852	0.445669	0.367082	0.306966	0.266734	0.249781	0.249364	0.269053	0.309335	0.354147	0.414253	0.480281	0.548181	0.627733	0.705781	0.73781	0.814885	0.943457	1.08643	1.3422	1.69912	2.09242	2.53156	3.03236	3.51097	3.99856	4.51669	5.05114	5.60071	6.20482	6.84304	7.51664	8.26525	9.07214	9.86741	10.735	11.5741	12.3559	13.1322	13.8444
625	X2064.y.5.1.pouch	Pouch Cove	NA	NA	Y	Y	2	B	0.267593	0.17525	0.102821	0.0503185	0.0157955	0.001315	0.009616	0.0328925	0.079669	0.150623	0.212277	0.287212	0.35539	0.413876	0.476173	0.510011	0.494698	0.498084	0.515779	0.525528	0.628494	0.785233	0.980637	1.23244	1.53334	1.83907	2.16884	2.5316	2.90654	3.30008	3.75555	4.22515	4.7584	5.38692	6.07814	6.83835	7.71743	8.6119	9.53185	10.51	11.4154
626	X2067.P.2.1.ronces	Roncevalles (1)	43.0093	-1.31907	P	P	3	O	0.0039165	0.0134895	0.023958	0.0353165	0.049087	0.0655545	0.0825085	0.103399	0.119676	0.132261	0.165366	0.211618	0.269265	0.322875	0.378073	0.46844	0.560052	0.688092	0.866465	1.07406	1.32306	1.60726	1.92863	2.30049	2.7161	3.14607	3.59979	4.08558	4.60774	5.16269	5.74872	6.38162	7.03067	7.70176	8.40416	9.09697	9.83072	10.546	11.225	11.8981	12.5316
627	X2070.P.4.1.ronces	Roncevalles (1)	43.0093	-1.31907	P	P	3	B	0.06093	0.176333	0.282955	0.380033	0.468064	0.548745	0.623212	0.688373	0.739189	0.776641	0.799481	0.79217	0.791755	0.803234	0.810275	0.847429	0.885463	0.95069	1.05689	1.18679	1.34697	1.5451	1.75731	1.98563	2.2395	2.4857	2.72625	2.98792	3.26878	3.55958	3.88713	4.23589	4.6117	5.0373	5.5011	5.96908	6.484	6.99094	7.48213	7.98269	8.44317
628	X2073.P.6.1.ronces	Roncevalles (1)	43.0093	-1.31907	P	P	3	B	0.100688	0.288714	0.456155	0.602424	0.730585	0.842763	0.936791	1.01474	1.05885	1.07163	1.08964	1.08625	1.09351	1.10713	1.1151	1.16636	1.21583	1.30273	1.45991	1.65751	1.87368	2.12651	2.40044	2.69298	3.01306	3.33844	3.65367	4.00568	4.39065	4.79521	5.28673	5.84794	6.44709	7.11741	7.85229	8.55876	9.33107	10.0776	10.7634	11.4418	12.0677
629	X2076.P.7.1.ronces	Roncevalles (1)	43.0093	-1.31907	P	P	2	B	0.031073	0.0995985	0.172906	0.249938	0.335027	0.430431	0.530774	0.643944	0.749691	0.848952	0.986394	1.11467	1.29822	1.5496	1.83724	2.21375	2.66084	3.16714	3.76102	4.43202	5.12011	5.89916	6.67821	7.44602	8.24552	8.98533	9.69602	10.4015	11.0749	11.7227	12.4224	13.1368	13.8617	14.6347	15.4393	16.2047	16.9974	17.757	18.4658	19.1552	19.7789
630	X2079.Y.1.1.ronces	Roncevalles (1)	43.0093	-1.31907	Y	Y	2	B	0.0656705	0.189931	0.302331	0.402029	0.491522	0.572026	0.639771	0.700854	0.74709	0.777644	0.804538	0.794623	0.810538	0.866047	0.930199	1.05706	1.21309	1.41761	1.68507	1.99836	2.35332	2.75596	3.19921	3.69016	4.22875	4.78863	5.38247	6.01025	6.67183	7.36749	8.09961	8.89514	9.70075	10.5237	11.3798	12.1946	13.028	13.836	14.5996	15.3456	16.0542
631	X2082.Y.10.1.ronces	Roncevalles (1)	43.0093	-1.31907	Y	P	3	B	0.0626935	0.181783	0.290374	0.38774	0.476245	0.557468	0.628897	0.693897	0.740399	0.76923	0.796339	0.785053	0.80506	0.86081	0.922492	1.07564	1.25495	1.50685	1.86583	2.29606	2.79242	3.3882	4.02402	4.68472	5.40011	6.13633	6.90202	7.7103	8.55907	9.44443	10.3879	11.4095	12.4503	13.5318	14.6667	15.747	16.8498	17.9239	18.9554	19.9735	20.9313
632	X2085.Y.3.1.ronces	Roncevalles (1)	43.0093	-1.31907	Y	Y	2	B	0.319286	0.2917	0.271581	0.258654	0.253568	0.255964	0.265823	0.283861	0.305446	0.331095	0.367002	0.394621	0.448023	0.520374	0.60088	0.742745	0.910485	1.12602	1.39806	1.71259	2.08214	2.49465	2.96065	3.48473	4.06103	4.68882	5.35147	6.08176	6.8641	7.69426	8.64936	9.68701	10.815	12.0936	13.4887	14.9071	16.5074	18.0711	19.5925	21.1603	22.5238
633	X2088.Y.5.1.ronces	Roncevalles (1)	43.0093	-1.31907	Y	Y	2	B	0.04614	0.135715	0.219279	0.296017	0.36878	0.439756	0.506907	0.572441	0.625139	0.665574	0.710813	0.724128	0.76879	0.854934	0.955634	1.11781	1.29643	1.53155	1.84445	2.20979	2.63926	3.15023	3.69879	4.28172	4.91612	5.55841	6.22201	6.92173	7.63611	8.37098	9.19123	10.0739	11.0003	12.0246	13.1265	14.1877	15.354	16.4553	17.4612	18.454	19.2826
634	X2091.Y.8.1.ronces	Roncevalles (1)	43.0093	-1.31907	Y	Y	2	B	0.066242	0.191957	0.307727	0.412925	0.508702	0.596398	0.675387	0.745833	0.79977	0.838162	0.862139	0.837712	0.842108	0.879207	0.916468	1.04942	1.22132	1.45358	1.77874	2.17057	2.60572	3.14159	3.68999	4.22519	4.79188	5.33723	5.85902	6.41071	6.95521	7.49157	8.15634	8.85524	9.64182	10.5978	11.6607	12.7477	14.0065	15.2303	16.4108	17.6337	18.6678
635	X2094.y.1.1.rost	Truro (5)	50.1861	-4.97217	Y	Y	3	M	0.376391	0.393975	0.423698	0.465602	0.521077	0.590152	0.670359	0.765861	0.869295	0.981227	1.11769	1.25333	1.42855	1.62875	1.84456	2.1579	2.5164	2.94201	3.46837	4.07032	4.71921	5.46603	6.23977	7.03809	7.88839	8.70405	9.5204	10.3491	11.1856	12.0323	12.9032	13.806	14.7073	15.6356	16.591	17.4809	18.3942	19.2482	20.0083	20.7225	21.3526
636	X2097.y.2.1.rost	Truro (5)	50.1861	-4.97217	Y	Y	2	O	0.036432	0.108662	0.179619	0.249539	0.318951	0.388155	0.457427	0.52581	0.588321	0.646541	0.709781	0.772004	0.840657	0.894671	0.940898	1.03194	1.10571	1.2272	1.43943	1.69762	1.99151	2.35589	2.73656	3.11914	3.53082	3.92976	4.29575	4.70474	5.15398	5.61753	6.18443	6.81852	7.50854	8.29525	9.16117	10.0288	11.002	11.953	12.8697	13.8065	14.634
637	X2100.y.3.1.rost	Truro (5)	50.1861	-4.97217	Y	Y	2	B	0.018749	0.0593165	0.10549	0.157592	0.214058	0.274303	0.340661	0.409432	0.48604	0.570809	0.644068	0.703198	0.768636	0.83028	0.886519	0.979777	1.07448	1.19502	1.36813	1.57245	1.78903	2.05461	2.31699	2.55747	2.80365	3.0195	3.16851	3.35722	3.56476	3.7622	4.10853	4.49254	4.97951	5.6335	6.39618	7.24498	8.28439	9.3363	10.407	11.5582	12.5726
638	X2103.y.4.1.rost	Truro (5)	50.1861	-4.97217	Y	Y	2	O	0.0563265	0.165462	0.270101	0.370181	0.465618	0.557047	0.646008	0.729378	0.807039	0.87971	0.938514	0.971359	1.0097	1.02611	1.02416	1.09985	1.16829	1.29793	1.54297	1.84881	2.1924	2.63208	3.08417	3.5363	4.02667	4.47053	4.86456	5.28561	5.71614	6.14082	6.67885	7.26647	7.91677	8.68283	9.52931	10.386	11.3751	12.3299	13.2328	14.1565	14.9378
639	X2106.y.5.1.rost	Truro (5)	50.1861	-4.97217	Y	Y	2	O	0.357764	0.386315	0.419454	0.456607	0.499835	0.550663	0.607605	0.672435	0.73824	0.805199	0.884301	0.952636	1.04927	1.19028	1.35515	1.55639	1.79723	2.05468	2.33944	2.65597	2.95792	3.2763	3.59591	3.89688	4.19451	4.50266	4.79086	5.10388	5.4379	5.77932	6.19162	6.63078	7.12107	7.6905	8.31403	8.97898	9.74959	10.5157	11.284	12.0934	12.8024
640	X2109.y.6.1.rost	Truro (5)	50.1861	-4.97217	Y	Y	3	O	0.690514	0.717904	0.742711	0.764822	0.784046	0.800558	0.81481	0.825899	0.8326	0.835412	0.827877	0.787272	0.76702	0.755588	0.742371	0.793365	0.850977	0.966034	1.15933	1.40035	1.7206	2.12472	2.57446	3.07824	3.64436	4.21608	4.83457	5.47513	6.1237	6.79778	7.49328	8.21656	8.95484	9.73248	10.5446	11.3283	12.1524	12.9426	13.6818	14.4075	15.0626
641	X2112.y.7.1.rost	Truro (5)	50.1861	-4.97217	Y	Y	3	O	0.437648	0.462836	0.486171	0.50728	0.527033	0.546381	0.565039	0.582916	0.596287	0.605458	0.612823	0.606228	0.611326	0.630832	0.654251	0.708647	0.769489	0.857414	0.972386	1.10587	1.28878	1.50914	1.76318	2.06373	2.40374	2.75103	3.12265	3.51783	3.92339	4.34832	4.81782	5.31104	5.83811	6.42254	7.04937	7.69185	8.40942	9.11677	9.80487	10.509	11.1478
642	X2115.y.8.1.rost	Truro (5)	50.1861	-4.97217	Y	Y	2	O	0.345276	0.353696	0.365163	0.379437	0.398654	0.423818	0.45285	0.48873	0.523474	0.557585	0.608556	0.657563	0.730984	0.830259	0.945161	1.10438	1.28501	1.4996	1.76164	2.06014	2.38685	2.7571	3.15292	3.56865	4.01161	4.46534	4.92373	5.41536	5.93891	6.4864	7.09336	7.74331	8.43127	9.18724	9.99775	10.8085	11.7111	12.5829	13.4081	14.2401	14.9648
643	X2118.b.1.1.roundhill	Beeston (1)	52.9277	-1.22071	B	B	1	O	0.0660685	0.190858	0.304369	0.406351	0.498248	0.580548	0.651135	0.713418	0.760869	0.793691	0.827064	0.843811	0.867949	0.913134	0.963459	1.01414	1.06495	1.12019	1.18432	1.25579	1.33295	1.42495	1.51096	1.58425	1.65595	1.71688	1.76449	1.81662	1.85465	1.8787	1.94988	2.03509	2.14063	2.30936	2.51836	2.68944	2.88663	3.05972	3.17879	3.27905	3.35374
644	X2121.b.2.1.roundhill	Beeston (1)	52.9277	-1.22071	B	B	1	O	0.048187	0.140197	0.224422	0.300763	0.371223	0.436297	0.493146	0.546189	0.58504	0.610595	0.651525	0.696419	0.748759	0.813184	0.883774	0.956157	1.03441	1.11483	1.20229	1.29747	1.38373	1.46536	1.54722	1.63128	1.71533	1.79663	1.87576	1.95489	2.01617	2.06767	2.15542	2.25194	2.3651	2.51975	2.69904	2.86824	3.07811	3.26702	3.41153	3.54689	3.64433
645	X2124.B.3.1.roundhill	Beeston (1)	52.9277	-1.22071	B	B	1	O	0.033592	0.099835	0.164524	0.228017	0.29061	0.352166	0.412617	0.47184	0.525042	0.573713	0.629119	0.688325	0.752199	0.816087	0.879748	0.952461	1.02023	1.0978	1.20213	1.32185	1.44006	1.57506	1.70715	1.81634	1.91879	2.03304	2.13684	2.257	2.3873	2.51946	2.70697	2.93551	3.18282	3.47227	3.79932	4.09712	4.42242	4.72918	4.9885	5.23368	5.46462
646	X2127.B.4.1.roundhill	Beeston (1)	52.9277	-1.22071	B	B	1	O	0.064165	0.184262	0.292231	0.388396	0.473695	0.547714	0.608413	0.659245	0.691901	0.707714	0.728478	0.740534	0.758912	0.776852	0.787757	0.822869	0.860711	0.913678	1.00734	1.12658	1.23454	1.35957	1.47837	1.57713	1.67229	1.76201	1.83932	1.92016	1.99115	2.05156	2.15204	2.26953	2.40294	2.57219	2.76618	2.94957	3.16169	3.3607	3.53328	3.70277	3.84264
647	X2130.p.6.1.bees	St. Bees	54.4893	-3.58957	P	P	3	M	0.0707965	0.056773	0.048665	0.0459165	0.0514855	0.0691765	0.095425	0.134052	0.16821	0.199275	0.262558	0.325468	0.429847	0.600881	0.811588	1.05588	1.3387	1.65218	2.01533	2.42436	2.82928	3.27101	3.71553	4.15294	4.60234	5.04319	5.49879	5.94066	6.35713	6.76564	7.15674	7.52656	7.89208	8.25222	8.59993	8.95298	9.30061	9.64813	9.98836	10.3241	10.6779
648	X2133.p.9.1.bees	St. Bees	54.4893	-3.58957	P	P	1	M	0.673552	0.668328	0.680305	0.708288	0.763567	0.850383	0.954737	1.09831	1.24126	1.38403	1.64306	1.97748	2.38364	2.888	3.47711	4.10606	4.8095	5.56037	6.37988	7.26829	8.15161	9.13897	10.0875	10.9754	11.8714	12.6514	13.3701	14.0302	14.5881	15.0658	15.5394	15.9384	16.334	16.7557	17.1603	17.5719	17.983	18.3845	18.7756	19.1616	19.5349
649	X2136.y.1.1.bees	St. Bees	54.4893	-3.58957	Y	Y	2	B	0.0005115	0.0064295	0.02712	0.062082	0.109829	0.170001	0.244281	0.329814	0.428609	0.541168	0.656741	0.771112	0.901118	1.03519	1.17202	1.35995	1.58457	1.8304	2.12143	2.45067	2.75196	3.06594	3.37413	3.6412	3.89481	4.17587	4.41013	4.69826	5.05938	5.44519	5.93391	6.49014	7.11522	7.8414	8.65129	9.4993	10.4645	11.4286	12.41	13.4477	14.3707
650	X2139.y.10.1.bees	St. Bees	54.4893	-3.58957	Y	Y	2	M	0.361767	0.336622	0.328174	0.334843	0.353305	0.381796	0.428296	0.479324	0.549272	0.639501	0.69857	0.739282	0.776601	0.785917	0.775638	0.804289	0.839634	0.895704	0.999762	1.13124	1.25356	1.38134	1.52066	1.66132	1.8082	1.98247	2.15354	2.35584	2.5977	2.86302	3.17778	3.52936	3.92072	4.37099	4.86744	5.37941	5.9599	6.53397	7.10609	7.70603	8.24004
651	X2142.y.12.1.bees	St. Bees	54.4893	-3.58957	Y	Y	3	B	0.131972	0.0653125	0.022074	0.0022375	0.002802	0.023233	0.0676395	0.129214	0.216492	0.329748	0.434406	0.52202	0.635208	0.752209	0.868639	1.07595	1.30601	1.60714	2.01737	2.49758	3.03202	3.64652	4.30561	5.00856	5.77181	6.558	7.39125	8.2528	9.15146	10.0919	11.0349	12.0362	13.0259	14.0056	15.0023	15.9287	16.8489	17.7149	18.5191	19.2879	19.9713
652	X2145.y.2.1.bees	St. Bees	54.4893	-3.58957	Y	Y	2	M	0.0625305	0.181377	0.285537	0.373615	0.45218	0.522996	0.574579	0.626085	0.652057	0.654091	0.701721	0.751934	0.836122	0.977768	1.15114	1.35777	1.63918	1.92543	2.19145	2.47265	2.74252	3.00038	3.26323	3.54602	3.84001	4.11787	4.35882	4.62994	4.90698	5.17685	5.56219	5.96674	6.4591	7.10934	7.8569	8.66033	9.62856	10.59	11.5432	12.5546	13.4309
653	X2148.y.3.1.bees	St. Bees	54.4893	-3.58957	Y	Y	2	M	0.413154	0.400909	0.385149	0.364636	0.347857	0.338423	0.326445	0.327084	0.315055	0.292393	0.327236	0.407035	0.511878	0.67225	0.882963	1.06919	1.26753	1.47096	1.6587	1.84378	2.05415	2.27968	2.51756	2.76905	3.03372	3.30004	3.53965	3.81825	4.11314	4.41108	4.83109	5.27232	5.81974	6.53719	7.35815	8.27344	9.38597	10.5083	11.6592	12.9007	13.9849
654	X2151.y.4.1.bees	St. Bees	54.4893	-3.58957	Y	Y	3	M	0.649134	0.733009	0.807604	0.871932	0.9274	0.974467	1.00914	1.03859	1.06001	1.07098	1.07696	1.04959	1.03913	1.05056	1.06426	1.12724	1.21612	1.34308	1.49012	1.65655	1.90347	2.19129	2.53446	2.97768	3.4954	4.01274	4.57906	5.17123	5.7711	6.39746	7.05256	7.73537	8.43993	9.20052	10.0062	10.7825	11.6104	12.4018	13.1305	13.8431	14.4859
655	X2154.y.5.1.bees	St. Bees	54.4893	-3.58957	Y	Y	2	M	0.123219	0.130963	0.134584	0.133522	0.133867	0.138723	0.139442	0.149593	0.14737	0.134509	0.163931	0.207338	0.28674	0.421565	0.595507	0.801347	1.03163	1.30655	1.63399	2.00145	2.41744	2.90458	3.41072	3.94647	4.52853	5.07207	5.60982	6.1534	6.67778	7.19309	7.75705	8.33467	8.93942	9.60901	10.3191	11.0179	11.7815	12.5125	13.2038	13.8967	14.4861
656	X2157.y.7.1.bees	St. Bees	54.4893	-3.58957	Y	Y	2	M	0.0429425	0.128972	0.211382	0.289396	0.36695	0.444803	0.515408	0.591472	0.657257	0.711697	0.805689	0.91967	1.05283	1.20916	1.38388	1.58178	1.83125	2.08316	2.32924	2.58891	2.81975	3.03537	3.24279	3.44124	3.63434	3.8133	3.92523	4.07859	4.26232	4.44058	4.75739	5.11647	5.57169	6.18044	6.89226	7.68035	8.63672	9.60672	10.604	11.6805	12.6349
657	X2160.y.8.1.bees	St. Bees	54.4893	-3.58957	Y	Y	2	M	0.0157995	0.046354	0.0697685	0.084611	0.0973615	0.111606	0.12044	0.133801	0.128713	0.107824	0.123575	0.15414	0.210229	0.322464	0.473655	0.61938	0.78461	0.959938	1.13376	1.31624	1.5142	1.71596	1.93563	2.17871	2.4388	2.71582	2.98743	3.29586	3.6391	4.00253	4.43792	4.90963	5.43814	6.05694	6.74156	7.45796	8.27236	9.08804	9.91196	10.7782	11.5615
658	X2163.p.2j.1.sanna	Ardnamurchan	56.7424	-6.18062	P	P	1	B	1.10817	1.12794	1.1493	1.17048	1.19873	1.23805	1.28031	1.3376	1.38624	1.42556	1.51359	1.60214	1.74355	1.9826	2.2816	2.6103	3.0002	3.41747	3.86043	4.34278	4.82842	5.35445	5.88119	6.40336	6.94016	7.44932	7.9417	8.43669	8.93271	9.42326	9.92125	10.4111	10.9128	11.4393	11.9781	12.5223	13.0702	13.6296	14.1776	14.7218	15.3227
659	X2166.p.3j.1.sanna	Ardnamurchan	56.7424	-6.18062	P	P	3	B	1.3186	1.32729	1.34715	1.37584	1.42061	1.48519	1.56123	1.66128	1.76141	1.86102	2.0194	2.18763	2.41956	2.7611	3.17251	3.62502	4.16149	4.72494	5.30405	5.92537	6.55025	7.21869	7.88989	8.55625	9.23645	9.8937	10.5523	11.2029	11.8425	12.4764	13.0855	13.6608	14.2381	14.8187	15.3903	15.9875	16.5894	17.2025	17.8138	18.4258	19.084
660	X2169.p.5.1.sanna	Ardnamurchan	56.7424	-6.18062	P	P	3	B	0.779209	0.733323	0.694747	0.66278	0.642463	0.635212	0.63362	0.650079	0.671063	0.695082	0.762525	0.841067	0.96301	1.13593	1.34543	1.62308	1.96051	2.34219	2.78026	3.27231	3.78601	4.37652	4.97144	5.5714	6.20395	6.77665	7.33799	7.87495	8.36719	8.83488	9.29377	9.71655	10.138	10.5634	10.976	11.4087	11.8552	12.3014	12.7341	13.1633	13.6054
661	X2172.y.1j.1.sanna	Ardnamurchan	56.7424	-6.18062	Y	Y	2	B	1.53766	1.51405	1.49713	1.48559	1.48523	1.49871	1.51864	1.55674	1.59738	1.63884	1.7231	1.81315	1.94928	2.16904	2.44255	2.73841	3.08248	3.45475	3.84549	4.26626	4.71888	5.23279	5.74766	6.24903	6.76665	7.25985	7.72326	8.20957	8.70846	9.20254	9.76321	10.3502	10.9777	11.704	12.4973	13.2626	14.1015	14.9009	15.6341	16.3593	16.9968
662	X2175.y.2.1.sanna	Ardnamurchan	56.7424	-6.18062	Y	Y	2	M	0.0456145	0.01719	0.002492	0.00142	0.0161275	0.046574	0.088569	0.149629	0.222608	0.307013	0.426914	0.567036	0.739587	0.95685	1.20765	1.48483	1.80945	2.14487	2.49072	2.86358	3.22203	3.57903	3.94369	4.31194	4.6834	5.06404	5.42944	5.82366	6.23057	6.64225	7.14455	7.66563	8.26063	8.98683	9.79382	10.6461	11.6497	12.6359	13.6102	14.6349	15.5012
663	X2178.y.3.1.sanna	Ardnamurchan	56.7424	-6.18062	Y	Y	2	M	0.003744	0.020639	0.049164	0.0894495	0.14246	0.207977	0.284123	0.374364	0.474756	0.585561	0.716272	0.849553	1.01428	1.21658	1.44219	1.71327	2.02767	2.36391	2.73708	3.1503	3.55239	3.97696	4.40562	4.81597	5.22519	5.6452	6.03723	6.46712	6.91906	7.37723	7.9574	8.58408	9.29092	10.136	11.0752	12.055	13.1996	14.3233	15.4248	16.5756	17.5584
664	X2181.y.4.1.sanna	Ardnamurchan	56.7424	-6.18062	Y	Y	2	B	0.002839	0.002975	0.0255155	0.070846	0.138423	0.22657	0.33337	0.463471	0.619769	0.801244	1.00295	1.20868	1.45336	1.73238	2.03419	2.41402	2.86045	3.34184	3.87879	4.47412	5.05795	5.67658	6.30297	6.91782	7.54195	8.16615	8.75681	9.38712	10.0436	10.7078	11.4986	12.35	13.2738	14.3476	15.5264	16.688	18.0102	19.2683	20.4318	21.6033	22.5665
665	X2184.y.6.1.sanna	Ardnamurchan	56.7424	-6.18062	Y	Y	2	B	0.804392	0.893628	0.989387	1.09112	1.20445	1.33126	1.46456	1.6155	1.76788	1.92106	2.13138	2.39781	2.6789	2.99537	3.35293	3.66878	3.99984	4.31008	4.57141	4.81226	5.0359	5.21578	5.4024	5.59744	5.78074	5.99625	6.18762	6.42381	6.695	6.98	7.38352	7.81647	8.35367	9.03934	9.81929	10.7154	11.8076	12.9252	14.0927	15.3622	16.4976
666	X2187.y.7.1.sanna	Ardnamurchan	56.7424	-6.18062	Y	Y	2	B	0.965241	0.868359	0.795659	0.746766	0.726761	0.734217	0.76508	0.829348	0.915473	1.0223	1.19399	1.42876	1.69515	2.00428	2.36169	2.71583	3.10673	3.50696	3.90676	4.32058	4.72659	5.13335	5.54627	5.96828	6.39801	6.82615	7.23937	7.66966	8.11037	8.55338	9.05384	9.59218	10.1565	10.7714	11.4261	12.0693	12.7802	13.4565	14.0785	14.6954	15.2279
667	X2190.y.8.1.sanna	Ardnamurchan	56.7424	-6.18062	Y	Y	2	B	0.0288055	0.092719	0.164119	0.243146	0.330703	0.426359	0.527775	0.639261	0.75549	0.876839	1.01317	1.13466	1.29545	1.48568	1.68844	1.98916	2.33702	2.74832	3.26198	3.85246	4.47244	5.18375	5.91197	6.63864	7.40029	8.13674	8.85083	9.5926	10.3205	11.0387	11.8947	12.7968	13.7805	14.9327	16.1931	17.4492	18.8787	20.251	21.5408	22.8505	23.9479
668	X2193.p.3.1.santander	Santander (2)	43.4871	-3.79268	P	P	3	M	0.832182	0.899771	0.955185	0.997713	1.03077	1.05506	1.06391	1.06731	1.05219	1.01484	0.996341	0.945733	0.936727	0.979249	1.03769	1.17893	1.38025	1.63343	1.95024	2.32443	2.73038	3.19166	3.68503	4.21307	4.78416	5.36097	5.96648	6.59355	7.22775	7.87843	8.56308	9.27123	10.0074	10.7914	11.6121	12.4462	13.3643	14.2496	15.0879	15.9304	16.6758
669	X2196.y.1.1.santander	Santander (2)	43.4871	-3.79268	Y	Y	2	O	0.071195	0.204236	0.321924	0.42344	0.511664	0.587491	0.645616	0.694965	0.724598	0.733486	0.743779	0.716318	0.716492	0.763609	0.823129	0.94536	1.12563	1.32868	1.56372	1.83843	2.10309	2.39397	2.68287	2.94982	3.21719	3.48195	3.70591	3.96539	4.24267	4.51808	4.91946	5.36425	5.89086	6.54908	7.29811	8.10489	9.05075	10.0106	11.0029	12.0662	13.0162
670	X2199.y.10.1.santander	Santander (2)	43.4871	-3.79268	Y	Y	2	B	0.0951395	0.275927	0.440881	0.589589	0.725002	0.847019	0.94867	1.04213	1.10959	1.15158	1.206	1.20633	1.25971	1.39457	1.55102	1.81892	2.17958	2.59083	3.09047	3.67688	4.2305	4.81714	5.41442	5.99816	6.59131	7.19599	7.78492	8.41085	9.0306	9.64585	10.4231	11.262	12.1987	13.3157	14.5518	15.8146	17.2957	18.7202	20.0663	21.4511	22.5895
671	X2202.y.11.1.santander	Santander (2)	43.4871	-3.79268	Y	Y	2	O	0.049131	0.143815	0.231594	0.311999	0.3871	0.457176	0.517919	0.576928	0.626305	0.665238	0.709561	0.716743	0.759687	0.853446	0.964274	1.14743	1.38969	1.66406	2.00446	2.4051	2.77032	3.17015	3.5543	3.87575	4.1797	4.48835	4.72304	5.01329	5.35025	5.68812	6.19983	6.78813	7.48409	8.35098	9.34187	10.394	11.6221	12.8631	14.1385	15.501	16.7123
672	X2205.y.12.1.santander	Santander (2)	43.4871	-3.79268	Y	Y	2	M	0.115951	0.339795	0.546601	0.735614	0.913125	1.08015	1.22546	1.36793	1.48029	1.56241	1.69361	1.82557	1.99723	2.23385	2.50373	2.80696	3.17292	3.55092	3.93571	4.35086	4.74393	5.10963	5.49688	5.9144	6.34334	6.80184	7.24856	7.74984	8.26856	8.79777	9.50276	10.2669	11.1567	12.2396	13.4526	14.7765	16.3551	17.9345	19.5267	21.2208	22.7042
673	X2208.y.13.1.santander	Santander (2)	43.4871	-3.79268	Y	Y	2	O	0.677169	0.66831	0.678494	0.710689	0.766337	0.845177	0.943578	1.06772	1.21035	1.37159	1.58837	1.88583	2.18529	2.47176	2.77965	3.0612	3.34063	3.61309	3.86329	4.1005	4.34493	4.58258	4.82508	5.07213	5.31841	5.56028	5.7304	5.96474	6.23997	6.5173	6.99249	7.49724	8.17441	9.08318	10.1354	11.4184	12.9905	14.6644	16.5009	18.5348	20.4516
674	X2211.y.14.1.santander	Santander (2)	43.4871	-3.79268	Y	Y	2	B	2.23837	2.33577	2.44532	2.56537	2.70368	2.8627	3.02989	3.22597	3.42193	3.61652	3.88147	4.13006	4.48336	4.9992	5.60285	6.31306	7.161	8.07751	9.071	10.1637	11.2638	12.4344	13.6302	14.8205	16.0396	17.279	18.4953	19.7905	21.1475	22.5322	24.1008	25.7874	27.5744	29.5586	31.6989	33.81	36.128	38.3678	40.4957	42.6379	44.5187
675	X2214.y.15.1.santander	Santander (2)	43.4871	-3.79268	Y	Y	2	B	0.804323	0.970152	1.13429	1.29653	1.45968	1.62428	1.78596	1.95197	2.11287	2.26831	2.45041	2.65281	2.86457	3.1016	3.35859	3.58758	3.81457	4.03859	4.25238	4.46003	4.66324	4.85019	5.04214	5.24353	5.4446	5.65327	5.84526	6.06429	6.28861	6.50952	6.82945	7.19454	7.61813	8.13524	8.71836	9.33306	10.0691	10.7913	11.4977	12.2392	12.8618
676	X2217.y.2.1.santander	Santander (2)	43.4871	-3.79268	Y	Y	2	O	0.0274095	0.081283	0.131595	0.177703	0.221843	0.264126	0.29906	0.336539	0.369987	0.397455	0.43243	0.431555	0.4686	0.557156	0.662643	0.870603	1.16166	1.49631	1.90409	2.3823	2.83886	3.35903	3.86183	4.30066	4.73236	5.14161	5.46229	5.83203	6.22708	6.60761	7.1816	7.81555	8.57659	9.54821	10.6599	11.8547	13.2662	14.6884	16.1408	17.6944	19.0692
677	X2220.y.4.1.santander	Santander (2)	43.4871	-3.79268	Y	Y	2	O	0.0509555	0.15359	0.253648	0.350425	0.44799	0.548687	0.648902	0.75343	0.848674	0.934932	1.04719	1.17119	1.31007	1.48057	1.67505	1.8663	2.07296	2.27985	2.48686	2.70017	2.89862	3.09924	3.29245	3.46842	3.6354	3.78793	3.88446	4.00961	4.14087	4.25895	4.51203	4.79933	5.1766	5.70116	6.31824	7.003	7.85818	8.71616	9.57002	10.4857	11.2847
678	X2223.y.5.1.santander	Santander (2)	43.4871	-3.79268	Y	Y	2	O	0.0123295	0.038538	0.0680195	0.100462	0.134888	0.171766	0.213053	0.254958	0.297798	0.3422	0.374914	0.378491	0.399373	0.443473	0.491293	0.58347	0.713069	0.856028	1.02373	1.21911	1.3916	1.55628	1.73275	1.91925	2.10985	2.31468	2.51193	2.73256	2.94775	3.16236	3.47367	3.77296	4.17921	4.7208	5.33233	6.1169	7.09795	8.14344	9.30304	10.6001	11.8021
679	X2226.y.6.1.santander	Santander (2)	43.4871	-3.79268	Y	Y	2	O	0.0435655	0.12913	0.207672	0.278435	0.346805	0.415118	0.477129	0.542161	0.590821	0.623355	0.693102	0.777383	0.883479	1.02567	1.19356	1.37276	1.57995	1.79519	2.01768	2.25511	2.482	2.70875	2.94077	3.1648	3.38626	3.63017	3.85128	4.11077	4.38777	4.66913	5.07068	5.48782	6.02019	6.71485	7.50502	8.43514	9.57894	10.7546	12.0044	13.3781	14.5921
680	X2229.y.7.1.santander	Santander (2)	43.4871	-3.79268	Y	Y	2	O	0.073697	0.212508	0.338141	0.450397	0.550875	0.63975	0.71395	0.778706	0.826835	0.85827	0.889856	0.896315	0.916473	0.943257	0.964098	1.03894	1.12328	1.24978	1.43442	1.65525	1.92245	2.23354	2.58383	2.96198	3.37541	3.83786	4.3008	4.84428	5.44454	6.08231	6.90693	7.82282	8.87632	10.1225	11.5126	13.0227	14.7669	16.5484	18.4072	20.399	22.2158
681	X2232.y.8.1.santander	Santander (2)	43.4871	-3.79268	Y	Y	2	O	0.024365	0.072187	0.116588	0.157045	0.195933	0.23396	0.266879	0.301504	0.323363	0.33328	0.362309	0.3677	0.414828	0.521889	0.652846	0.846943	1.10925	1.39898	1.73245	2.11643	2.47069	2.83587	3.20684	3.55958	3.90851	4.27826	4.61919	5.00869	5.43841	5.88191	6.44662	7.05579	7.76033	8.60648	9.54866	10.5793	11.8007	13.0246	14.258	15.5672	16.7298
682	X2235.y.9.1.santander	Santander (2)	43.4871	-3.79268	Y	Y	2	O	0.0071725	0.024904	0.0457945	0.068993	0.096099	0.127975	0.161482	0.201794	0.242739	0.283261	0.331935	0.35044	0.408828	0.523728	0.661239	0.866841	1.13312	1.43923	1.78919	2.18593	2.60142	3.04924	3.52728	4.04418	4.59877	5.16176	5.74347	6.35001	6.94272	7.53919	8.23197	8.95155	9.74506	10.659	11.6486	12.6974	13.9138	15.1081	16.2843	17.5132	18.5662
683	X2238.p.1.1.siedlce	Siedlce	52.1706	22.2861	P	P	3	O	0.0867615	0.251123	0.401313	0.536936	0.660076	0.772019	0.871012	0.959257	1.02921	1.08122	1.12834	1.14647	1.17537	1.20819	1.23403	1.31087	1.37939	1.49944	1.67723	1.88415	2.18957	2.57735	3.02007	3.52875	4.10407	4.70394	5.37265	6.06404	6.76466	7.50011	8.24226	9.00319	9.78293	10.5864	11.412	12.2463	13.1109	13.9776	14.8423	15.7183	16.5761
684	X2241.p.10.1.siedlce	Siedlce	52.1706	22.2861	P	P	3	O	1.10494	1.06876	1.04328	1.02839	1.02521	1.03302	1.05017	1.08049	1.11891	1.16549	1.23346	1.30678	1.40873	1.54885	1.71207	1.90578	2.14064	2.39187	2.67015	2.98039	3.2676	3.55331	3.84491	4.14397	4.44902	4.7545	5.06506	5.37682	5.68305	5.98925	6.30904	6.64015	6.97372	7.31044	7.65099	7.98944	8.34879	8.69499	9.01408	9.32427	9.61169
685	X2244.p.11.1.siedlce	Siedlce	52.1706	22.2861	P	P	3	O	0.063147	0.18316	0.291351	0.386819	0.473464	0.553817	0.624493	0.689707	0.733967	0.758092	0.799072	0.837558	0.886394	0.941271	0.999107	1.08684	1.17085	1.29364	1.46741	1.6666	1.91333	2.20494	2.52993	2.89665	3.30723	3.73804	4.21031	4.696	5.18592	5.69684	6.22458	6.79557	7.36463	7.91908	8.47961	9.02409	9.57308	10.107	10.6312	11.1533	11.6291
686	X2247.p.12.1.siedlce	Siedlce	52.1706	22.2861	P	P	3	O	0.0046625	0.02095	0.043655	0.072307	0.109964	0.157334	0.209396	0.274687	0.344869	0.418776	0.5201	0.621761	0.759369	0.94636	1.16319	1.42866	1.75329	2.10005	2.47738	2.89369	3.29318	3.72338	4.14578	4.54145	4.93523	5.31374	5.66934	6.02734	6.383	6.72973	7.10884	7.50768	7.91332	8.33832	8.77946	9.20026	9.62915	10.0478	10.4479	10.8408	11.2125
687	X2250.p.13.1.siedlce	Siedlce	52.1706	22.2861	P	P	3	O	1.92484	1.94632	1.9668	1.98618	2.00713	2.02958	2.04837	2.07271	2.09374	2.11092	2.15387	2.20336	2.27564	2.38269	2.51105	2.65621	2.82937	3.01335	3.21181	3.43103	3.64058	3.84737	4.06314	4.28848	4.52022	4.76873	5.03983	5.31217	5.57923	5.85207	6.12645	6.40963	6.69115	6.96222	7.22953	7.50022	7.77147	8.04526	8.33749	8.63942	8.91095
688	X2253.p.15.1.siedlce	Siedlce	52.1706	22.2861	P	P	3	M	0.0572515	0.164943	0.263817	0.354117	0.435195	0.506179	0.566893	0.618301	0.662983	0.700677	0.716872	0.695856	0.686307	0.667134	0.633576	0.679865	0.745555	0.869634	1.08395	1.35318	1.67752	2.08151	2.52254	2.99863	3.52487	4.05807	4.63363	5.22116	5.81878	6.44141	7.05295	7.67624	8.30052	8.92678	9.55892	10.1813	10.8283	11.4473	12.0274	12.5952	13.1137
689	X2256.p.17.1.siedlce	Siedlce	52.1706	22.2861	P	P	3	M	0.0775065	0.227688	0.367391	0.495924	0.617503	0.733639	0.83849	0.94133	1.02477	1.08922	1.17582	1.24002	1.34237	1.49264	1.66227	1.90428	2.19392	2.52933	2.93358	3.39589	3.87319	4.40214	4.95063	5.50755	6.09164	6.68431	7.29216	7.91699	8.5466	9.18796	9.87442	10.5968	11.34	12.1361	12.9738	13.7727	14.6144	15.4185	16.1658	16.8993	17.5497
690	X2259.p.18.1.siedlce	Siedlce	52.1706	22.2861	P	P	3	O	0.081828	0.23997	0.386953	0.5221	0.649172	0.769005	0.875036	0.978424	1.0641	1.13172	1.21698	1.26751	1.36304	1.52884	1.72132	1.98215	2.31681	2.67808	3.0815	3.53792	3.96516	4.40668	4.85121	5.28522	5.72084	6.16516	6.62867	7.08627	7.53769	7.99256	8.4212	8.82927	9.23415	9.63716	10.0311	10.428	10.8316	11.2235	11.6036	11.9797	12.3311
691	X2262.p.19.1.siedlce	Siedlce	52.1706	22.2861	P	P	2	O	0.234055	0.137148	0.065966	0.020558	0.001183	0.0067525	0.036795	0.0934495	0.17716	0.287421	0.424954	0.584171	0.775092	0.997605	1.24782	1.53859	1.86685	2.22705	2.63743	3.09162	3.54491	4.03383	4.52832	5.04372	5.58637	6.07525	6.55205	7.01	7.42317	7.8103	8.21236	8.60207	8.99089	9.39306	9.79458	10.1876	10.6052	11.0004	11.3607	11.7067	12.0007
692	X2265.p.21.1.siedlce	Siedlce	52.1706	22.2861	P	P	3	B	0.045395	0.135578	0.225462	0.315262	0.404541	0.493272	0.582561	0.670128	0.753668	0.83453	0.913366	0.984782	1.06187	1.11391	1.14899	1.24762	1.33739	1.48348	1.70817	1.97267	2.31551	2.73204	3.20135	3.74412	4.3567	4.97752	5.66349	6.35668	7.03731	7.74143	8.44562	9.16699	9.88909	10.603	11.3178	12.0382	12.7898	13.5238	14.2441	14.9667	15.6191
693	X2268.p.22.1.siedlce	Siedlce	52.1706	22.2861	P	P	3	O	0.872127	0.885919	0.907586	0.937191	0.975483	1.022	1.07449	1.13734	1.20815	1.28655	1.38062	1.47608	1.59483	1.74172	1.90592	2.10287	2.32782	2.57499	2.87193	3.20871	3.51696	3.83852	4.15426	4.45368	4.75264	5.04107	5.31423	5.58679	5.86047	6.12966	6.41102	6.71323	7.00615	7.27483	7.53552	7.79334	8.051	8.29945	8.53597	8.76409	8.97443
694	X2271.p.23.1.siedlce	Siedlce	52.1706	22.2861	P	P	2	M	0.0672205	0.192781	0.306092	0.407029	0.495613	0.571107	0.631425	0.680879	0.719217	0.745478	0.756775	0.732494	0.720046	0.709695	0.692022	0.732952	0.811663	0.917188	1.06096	1.23709	1.42101	1.62234	1.84543	2.08806	2.35058	2.6414	2.96433	3.30164	3.6571	4.03624	4.41226	4.79871	5.19593	5.6062	6.0279	6.45306	6.90128	7.34041	7.77162	8.20913	8.61161
695	X2274.p.24.1.siedlce	Siedlce	52.1706	22.2861	P	P	3	O	0.110928	0.322215	0.513011	0.682435	0.836859	0.977615	1.09393	1.20389	1.28235	1.3289	1.4087	1.45206	1.55132	1.73222	1.94508	2.24502	2.61502	3.04046	3.5419	4.11491	4.71156	5.38034	6.06687	6.76372	7.49586	8.20925	8.93191	9.66363	10.3831	11.1016	11.8633	12.6576	13.4592	14.3055	15.1882	16.0052	16.8411	17.6312	18.3241	18.9699	19.5881
696	X2277.p.25.1.siedlce	Siedlce	52.1706	22.2861	P	P	1	O	0.0917645	0.26092	0.406805	0.528661	0.630494	0.71357	0.771724	0.815091	0.827788	0.809804	0.800821	0.759742	0.742832	0.76823	0.807338	0.873071	0.971156	1.08011	1.20262	1.3465	1.47907	1.59675	1.73208	1.89179	2.06162	2.26048	2.49306	2.73574	2.98622	3.25364	3.51857	3.7873	4.06549	4.3571	4.65789	4.96304	5.28802	5.6086	5.91601	6.22417	6.52168
697	X2280.p.27.1.siedlce	Siedlce	52.1706	22.2861	P	P	3	B	0.0544235	0.166195	0.276676	0.385274	0.497472	0.614614	0.728213	0.852032	0.96129	1.05692	1.20367	1.35129	1.5555	1.82824	2.13872	2.53106	2.99017	3.50731	4.11847	4.80978	5.50086	6.26379	7.03015	7.78955	8.57606	9.32233	10.0641	10.7934	11.484	12.1532	12.8454	13.5461	14.2416	14.9559	15.6801	16.3538	17.0323	17.6694	18.2343	18.7605	19.2466
698	X2283.p.28.1.siedlce	Siedlce	52.1706	22.2861	P	P	3	M	0.0897515	0.263209	0.419866	0.55851	0.688209	0.811789	0.916411	1.02287	1.09999	1.14709	1.25346	1.36567	1.52459	1.75658	2.03193	2.35203	2.72857	3.13899	3.5854	4.07431	4.57922	5.13339	5.69674	6.27482	6.88088	7.44464	7.98719	8.53423	9.05811	9.56545	10.1453	10.762	11.3943	12.0818	12.8112	13.4925	14.2159	14.8993	15.4874	16.0367	16.5531
699	X2286.p.29.1.siedlce	Siedlce	52.1706	22.2861	P	P	3	O	0.0883845	0.262715	0.43033	0.591127	0.748475	0.902619	1.04774	1.19383	1.32889	1.45268	1.60503	1.77043	1.95075	2.15598	2.37785	2.60151	2.84576	3.09035	3.33784	3.59517	3.82871	4.05334	4.27023	4.47345	4.66669	4.85798	5.03711	5.21689	5.39298	5.56208	5.75154	5.94943	6.15475	6.37457	6.60376	6.83207	7.08152	7.32092	7.5402	7.75594	7.95207
700	X2289.p.3.1.siedlce	Siedlce	52.1706	22.2861	P	P	3	O	0.502638	0.489941	0.489733	0.501366	0.527209	0.567829	0.618676	0.687675	0.767514	0.856961	0.973548	1.08296	1.23984	1.46358	1.72489	2.04998	2.45071	2.882	3.34895	3.86538	4.3749	4.91606	5.46379	6.01048	6.5714	7.1278	7.6948	8.25899	8.8103	9.3599	9.91555	10.4748	11.0332	11.5933	12.1549	12.7073	13.2539	13.8006	14.3452	14.8864	15.4263
701	X2292.p.30.1.siedlce	Siedlce	52.1706	22.2861	P	P	2	M	0.989576	0.990013	0.997336	1.01123	1.03355	1.06414	1.09841	1.14461	1.19553	1.25026	1.32938	1.40481	1.51735	1.67863	1.86591	2.10607	2.41029	2.73747	3.1026	3.51296	3.88849	4.27132	4.65199	5.0174	5.38109	5.74586	6.09393	6.45536	6.82483	7.19325	7.61217	8.06525	8.53866	9.04469	9.57951	10.1142	10.6967	11.2629	11.8014	12.3421	12.8298
702	X2295.p.31.1.siedlce	Siedlce	52.1706	22.2861	P	P	3	O	0.067481	0.195501	0.311058	0.413299	0.50539	0.58818	0.655782	0.718211	0.762471	0.787903	0.820782	0.81517	0.846357	0.939527	1.05038	1.24755	1.52247	1.83307	2.19776	2.62204	3.0279	3.46244	3.90248	4.34279	4.79752	5.23943	5.68607	6.1282	6.56248	6.9957	7.4198	7.83396	8.24625	8.66244	9.077	9.48649	9.90359	10.3064	10.6843	11.0516	11.4067
703	X2298.p.32.1.siedlce	Siedlce	52.1706	22.2861	P	P	3	O	0.0928155	0.263427	0.41227	0.539006	0.64509	0.730847	0.793631	0.838065	0.859262	0.856823	0.838575	0.773471	0.718341	0.673946	0.618572	0.616035	0.629314	0.671064	0.743017	0.83792	0.976181	1.13584	1.34143	1.60865	1.91842	2.26701	2.67551	3.10799	3.56197	4.05452	4.54925	5.05292	5.58195	6.14852	6.74094	7.34978	8.01527	8.67075	9.30139	9.94095	10.5441
704	X2301.p.4.1.siedlce	Siedlce	52.1706	22.2861	P	P	3	O	0.0064855	0.022316	0.038973	0.0561235	0.076835	0.101711	0.125815	0.157507	0.186508	0.212357	0.266773	0.331418	0.418637	0.524948	0.646555	0.810994	0.999888	1.22428	1.50268	1.82024	2.15132	2.52251	2.90705	3.30406	3.72668	4.14239	4.56332	4.99047	5.4232	5.86323	6.3137	6.79099	7.26186	7.7266	8.19647	8.63258	9.05862	9.46495	9.83933	10.1931	10.5355
705	X2304.p.5.1.siedlce	Siedlce	52.1706	22.2861	P	P	3	O	0.0751985	0.216548	0.339386	0.442441	0.532362	0.611719	0.67157	0.72648	0.759549	0.768612	0.80334	0.826797	0.872386	0.965712	1.08457	1.21827	1.37449	1.55067	1.74082	1.94528	2.17317	2.43632	2.70711	2.98856	3.29026	3.57431	3.85627	4.13858	4.40856	4.67189	4.95524	5.2462	5.54679	5.87094	6.20924	6.5369	6.88164	7.21396	7.52074	7.82106	8.10475
706	X2307.p.6.1.siedlce	Siedlce	52.1706	22.2861	P	P	3	O	0.164565	0.0969	0.0469815	0.014702	0.000852	0.004825	0.0256015	0.0658015	0.121478	0.192797	0.289939	0.401384	0.543456	0.727136	0.93977	1.17414	1.43847	1.7257	2.04716	2.40222	2.75521	3.12364	3.50091	3.8978	4.31438	4.71566	5.13367	5.53953	5.90949	6.26604	6.62724	6.98419	7.33628	7.68324	8.024	8.36228	8.70088	9.03481	9.36599	9.69411	10.0032
707	X2310.p.8.1.siedlce	Siedlce	52.1706	22.2861	P	P	3	M	0.014138	0.001885	0.0016695	0.013654	0.034859	0.0644495	0.106271	0.154158	0.21537	0.290655	0.348403	0.375777	0.42436	0.489657	0.554214	0.675595	0.805999	0.986195	1.24652	1.5579	1.90454	2.28842	2.71798	3.21482	3.76657	4.33402	4.962	5.59961	6.22735	6.87584	7.53384	8.2239	8.91009	9.58262	10.2571	10.9159	11.5876	12.2421	12.874	13.4955	14.0707
708	X2313.p.9.1.siedlce	Siedlce	52.1706	22.2861	P	P	3	O	0.0902445	0.260169	0.4116	0.544478	0.662964	0.767184	0.849561	0.92302	0.967365	0.983656	1.02885	1.06385	1.12759	1.23077	1.34866	1.50844	1.70964	1.92788	2.18265	2.47695	2.7458	3.02499	3.29921	3.55276	3.80008	4.04765	4.28701	4.53178	4.77348	5.01104	5.28266	5.568	5.86727	6.2103	6.58218	6.9238	7.28763	7.62978	7.9205	8.19238	8.44832
709	X2316.y.16.1.siedlce	Siedlce	52.1706	22.2861	Y	Y	2	M	0.256283	0.231972	0.22442	0.232299	0.255754	0.292265	0.342795	0.406672	0.48831	0.588122	0.696021	0.814115	0.946951	1.08214	1.22166	1.39733	1.59512	1.81148	2.07246	2.36837	2.64198	2.93048	3.2135	3.47391	3.72926	3.97905	4.1955	4.43194	4.66234	4.87937	5.20045	5.53227	5.94816	6.4956	7.11853	7.82569	8.68821	9.56573	10.4863	11.4896	12.3567
710	X2319.y.2.1.siedlce	Siedlce	52.1706	22.2861	Y	Y	2	B	0.115962	0.332247	0.523828	0.690199	0.835034	0.959287	1.0573	1.1385	1.18909	1.20897	1.22802	1.209	1.21164	1.24826	1.28833	1.39397	1.54268	1.71792	1.93698	2.19704	2.44983	2.71873	3.00547	3.29175	3.58492	3.9121	4.23385	4.60128	4.99726	5.41204	5.94288	6.49514	7.16165	7.98952	8.91556	9.97178	11.2326	12.5297	13.8939	15.3745	16.725
711	X2322.y.20.1.siedlce	Siedlce	52.1706	22.2861	Y	Y	2	B	0.0355745	0.106476	0.17173	0.231057	0.289857	0.349289	0.401751	0.459931	0.507888	0.545049	0.624633	0.730386	0.854234	1.00769	1.18788	1.36575	1.54889	1.74581	1.96443	2.19891	2.44041	2.7149	2.9811	3.21857	3.45317	3.67754	3.86313	4.07105	4.28419	4.48679	4.78564	5.11333	5.50298	5.98953	6.54103	7.14302	7.84536	8.56438	9.31131	10.1131	10.8534
712	X2325.y.26.1.siedlce	Siedlce	52.1706	22.2861	Y	Y	2	B	0.120194	0.352037	0.56389	0.754401	0.932323	1.09991	1.24303	1.38509	1.49188	1.56284	1.6909	1.8001	1.97532	2.25265	2.57872	2.9916	3.5296	4.08834	4.67767	5.33175	5.90872	6.46406	7.01802	7.53992	8.04107	8.57936	9.07925	9.63344	10.2443	10.8757	11.6386	12.4634	13.3834	14.4591	15.6435	16.8756	18.2971	19.6936	21.0601	22.4828	23.7246
713	X2328.y.7.1.siedlce	Siedlce	52.1706	22.2861	Y	Y	2	B	0.0845	0.247413	0.397641	0.534799	0.663164	0.78278	0.88506	0.985209	1.06745	1.13087	1.21965	1.28158	1.38921	1.55673	1.74717	2.02456	2.39193	2.78528	3.22018	3.71283	4.16321	4.61504	5.0755	5.51886	5.95584	6.42865	6.89003	7.39261	7.92814	8.48191	9.13826	9.82308	10.6012	11.5355	12.5662	13.6587	14.9461	16.2071	17.442	18.7377	19.8381
714	X2331.p.11.1.bertrand	St. Bertrand de Comminges	43.028	0.722267	P	P	1	O	0.409858	0.518866	0.624719	0.72724	0.829271	0.931501	1.02995	1.13109	1.22484	1.31125	1.42197	1.54793	1.68418	1.83975	2.01098	2.17487	2.34374	2.51487	2.68549	2.85882	3.03602	3.22264	3.40656	3.59467	3.78791	3.95403	4.10764	4.25293	4.37313	4.47533	4.5955	4.70285	4.821	4.96071	5.10708	5.27177	5.46115	5.6564	5.84579	6.03923	6.23354
715	X2334.p.12.1.bertrand	St. Bertrand de Comminges	43.028	0.722267	P	P	1	O	0.0831415	0.248771	0.405427	0.551609	0.695934	0.841531	0.976401	1.1199	1.2434	1.34571	1.50937	1.68745	1.91119	2.23951	2.63281	3.00844	3.44619	3.8707	4.26225	4.66124	5.00905	5.32118	5.61713	5.90174	6.16806	6.41701	6.65169	6.86822	7.04402	7.19054	7.35573	7.50431	7.65935	7.83182	8.0047	8.18973	8.39825	8.60279	8.78417	8.96045	9.13815
716	X2337.p.13.1.bertrand	St. Bertrand de Comminges	43.028	0.722267	P	P	1	O	0.035141	0.105595	0.173771	0.239371	0.304654	0.369208	0.427296	0.489614	0.550624	0.608506	0.681052	0.733464	0.820163	0.957652	1.11708	1.32977	1.60316	1.89804	2.23581	2.61964	2.95977	3.31575	3.65505	3.95303	4.23688	4.50521	4.73215	4.96833	5.22266	5.47098	5.75349	6.06926	6.38659	6.70402	7.03236	7.34595	7.65888	7.96823	8.25853	8.53694	8.8268
717	X2340.p.14.1.bertrand	St. Bertrand de Comminges	43.028	0.722267	P	P	3	B	0.051014	0.152157	0.247669	0.336873	0.424507	0.512286	0.593943	0.679343	0.748893	0.803369	0.887612	0.948962	1.06221	1.24319	1.45516	1.74836	2.08312	2.48741	3.00706	3.61122	4.24375	4.97268	5.71671	6.47586	7.28244	8.03239	8.78314	9.51958	10.2117	10.8831	11.5699	12.2499	12.9286	13.6081	14.2839	14.9627	15.6362	16.3224	16.9934	17.6514	18.3663
718	X2343.p.15.1.bertrand	St. Bertrand de Comminges	43.028	0.722267	P	P	3	B	1.96063	1.87545	1.83588	1.84124	1.89219	1.98918	2.13047	2.31929	2.5589	2.84678	3.17361	3.52546	3.93331	4.41488	4.95283	5.55178	6.24825	6.97299	7.72478	8.52643	9.30642	10.136	10.9451	11.7319	12.5267	13.2395	13.914	14.5458	15.1063	15.6143	16.1127	16.5557	16.9925	17.4263	17.8344	18.2731	18.7171	19.1671	19.616	20.0644	20.5322
719	X2346.p.16.1.bertrand	St. Bertrand de Comminges	43.028	0.722267	P	P	3	B	0.11772	0.340419	0.542033	0.721888	0.884371	1.03175	1.15961	1.27399	1.35511	1.40459	1.46685	1.50395	1.56245	1.64773	1.73856	1.86804	1.97067	2.14146	2.41329	2.73577	3.15416	3.67245	4.23903	4.88131	5.6051	6.30116	7.05335	7.80169	8.49674	9.18668	9.9021	10.6271	11.3607	12.1291	12.9185	13.6795	14.4747	15.235	15.9358	16.6153	17.2325
720	X2349.p.8.1.bertrand	St. Bertrand de Comminges	43.028	0.722267	P	P	3	O	0.228093	0.285135	0.338114	0.38685	0.432016	0.473554	0.509504	0.543261	0.571129	0.592723	0.614939	0.61736	0.635506	0.63925	0.629059	0.71324	0.81323	0.98473	1.25545	1.58566	2.00503	2.54911	3.12311	3.75007	4.45528	5.08389	5.72914	6.34955	6.9164	7.46492	7.98514	8.46624	8.93418	9.39363	9.83501	10.2775	10.7104	11.1364	11.5515	11.9549	12.3599
721	X2352.p.9.1.bertrand	St. Bertrand de Comminges	43.028	0.722267	P	P	3	B	3.15535	3.04373	2.95021	2.87501	2.81765	2.77708	2.75221	2.74614	2.7573	2.78721	2.83147	2.86639	2.94316	3.0442	3.15678	3.37358	3.62488	3.96372	4.43075	4.98336	5.61701	6.39514	7.1996	8.04307	8.96415	9.80525	10.6856	11.5206	12.2664	12.9792	13.6302	14.2115	14.7639	15.2756	15.7385	16.2147	16.6447	17.0885	17.5585	18.0231	18.5327
722	X2355.y.1.1.bertrand	St. Bertrand de Comminges	43.028	0.722267	Y	Y	3	O	0.035283	0.0084345	0.0009495	0.010994	0.0384585	0.0819975	0.145685	0.222373	0.314334	0.423842	0.529666	0.616429	0.735761	0.869537	1.00576	1.23256	1.47082	1.78735	2.22314	2.73443	3.32785	4.02899	4.78285	5.58208	6.44822	7.34162	8.30745	9.29728	10.3034	11.3487	12.3932	13.4773	14.5574	15.6497	16.7649	17.8142	18.8741	19.8785	20.819	21.7283	22.5344
723	X2358.y.10.1.bertrand	St. Bertrand de Comminges	43.028	0.722267	Y	Y	2	O	0.378948	0.358315	0.358162	0.378518	0.42549	0.499738	0.591677	0.717332	0.856773	1.00944	1.25543	1.61171	1.98403	2.38184	2.83095	3.21902	3.63488	4.01374	4.31268	4.57793	4.80995	4.98782	5.15053	5.29228	5.40118	5.51568	5.54626	5.63657	5.75242	5.85401	6.18975	6.59983	7.1591	7.95752	8.91664	9.98494	11.3102	12.6632	14.0486	15.5486	16.8865
724	X2361.y.2.1.bertrand	St. Bertrand de Comminges	43.028	0.722267	Y	Y	2	O	0.0040395	0.0004845	0.00578	0.0207305	0.045918	0.0823705	0.129821	0.187955	0.251244	0.320553	0.400142	0.465255	0.563397	0.664843	0.766289	0.982699	1.20286	1.53632	2.02711	2.60739	3.33581	4.25681	5.23347	6.27569	7.4301	8.53483	9.69563	10.8525	11.982	13.1214	14.2314	15.3532	16.4437	17.5162	18.5847	19.5655	20.5126	21.3921	22.1942	22.9408	23.5978
725	X2364.y.3.1.bertrand	St. Bertrand de Comminges	43.028	0.722267	Y	Y	3	O	0.005283	0.0248945	0.055799	0.0978695	0.152242	0.219648	0.299303	0.391794	0.486967	0.58681	0.707567	0.820783	0.976157	1.17159	1.38728	1.68493	2.02961	2.42798	2.90944	3.45893	4.03652	4.69066	5.36265	6.04331	6.75884	7.45964	8.18823	8.9084	9.60298	10.2969	10.985	11.6735	12.3487	13.0337	13.7233	14.35	14.9711	15.5429	16.0559	16.5334	16.929
726	X2367.y.4.1.bertrand	St. Bertrand de Comminges	43.028	0.722267	Y	Y	2	B	0.054505	0.162323	0.263311	0.356411	0.447293	0.538512	0.623248	0.712081	0.78695	0.847383	0.935226	0.999238	1.10992	1.2641	1.43931	1.71771	1.99133	2.39057	2.94259	3.58207	4.42716	5.4824	6.62942	7.90531	9.33503	10.7339	12.257	13.7727	15.2314	16.7102	18.1421	19.5647	20.9629	22.3659	23.7708	25.089	26.4012	27.628	28.7526	29.8191	30.7532
727	X2370.y.5.1.bertrand	St. Bertrand de Comminges	43.028	0.722267	Y	Y	3	B	0.228727	0.341249	0.449001	0.551695	0.650985	0.747279	0.837824	0.927312	1.00998	1.08557	1.16406	1.21288	1.28936	1.39142	1.49927	1.67831	1.86473	2.12122	2.4624	2.85598	3.3637	3.99401	4.67235	5.4102	6.22748	7.02919	7.89141	8.75782	9.59964	10.4532	11.3021	12.1493	12.9993	13.8813	14.7836	15.6513	16.5472	17.397	18.1927	18.9684	19.6458
728	X2373.y.6.1.bertrand	St. Bertrand de Comminges	43.028	0.722267	Y	P	3	B	0.0450035	0.138745	0.232771	0.326088	0.423712	0.527441	0.630042	0.743457	0.852883	0.957033	1.0878	1.1823	1.34103	1.57445	1.84256	2.23991	2.69874	3.2607	3.97114	4.78925	5.69523	6.79	7.89792	9.00556	10.1862	11.2671	12.3376	13.3822	14.358	15.2956	16.2488	17.1919	18.1209	19.0792	20.0493	20.9419	21.8314	22.6559	23.3827	24.0535	24.6489
729	X2376.y.7.1.bertrand	St. Bertrand de Comminges	43.028	0.722267	Y	Y	2	O	0.002471	0.0110435	0.01924	0.0261605	0.0372805	0.05392	0.0668235	0.0914295	0.10953	0.11954	0.176824	0.246144	0.355072	0.498784	0.666782	0.909548	1.19556	1.54969	1.97502	2.45419	3.01877	3.68061	4.38856	5.18109	6.06064	6.88388	7.73258	8.58013	9.3781	10.1638	11.0043	11.8834	12.7647	13.6912	14.6537	15.5325	16.446	17.2853	17.998	18.651	19.2058
730	X2379.p.1.1.just	St. Just	50.1326	-5.7006	P	P	1	O	1.99542	2.13246	2.25421	2.3604	2.45203	2.52996	2.59353	2.64305	2.66939	2.67416	2.67472	2.65463	2.63678	2.61914	2.5926	2.58978	2.59342	2.60572	2.6224	2.64528	2.68938	2.72217	2.79109	2.90348	3.03668	3.23101	3.4714	3.7494	4.08007	4.46087	4.85917	5.30015	5.75998	6.23678	6.7415	7.25029	7.79166	8.33378	8.86504	9.40359	9.93289
731	X2382.p.2.1.just	St. Just	50.1326	-5.7006	P	P	1	M	0.529389	0.671279	0.796412	0.903964	0.997418	1.0784	1.14236	1.19647	1.23144	1.24606	1.26361	1.26005	1.26598	1.29198	1.32272	1.37663	1.44248	1.52715	1.61725	1.71334	1.85678	2.02652	2.22865	2.48872	2.7904	3.08918	3.42622	3.76292	4.0926	4.43552	4.7548	5.0637	5.36815	5.65641	5.93227	6.22527	6.52596	6.82871	7.12533	7.41939	7.72298
732	X2385.p.4.1.just	St. Just	50.1326	-5.7006	P	P	3	B	1.01785	1.17229	1.31176	1.43564	1.54869	1.65212	1.73835	1.81974	1.87649	1.90883	1.96541	1.9918	2.06228	2.16605	2.27797	2.51591	2.81339	3.19157	3.68059	4.25343	4.89767	5.67429	6.47942	7.30972	8.20516	9.05289	9.92064	10.7801	11.625	12.4734	13.2844	14.0732	14.8459	15.5994	16.3363	17.0552	17.7223	18.4045	19.0976	19.7774	20.5272
733	X2388.y.3.1.just	St. Just	50.1326	-5.7006	Y	Y	1	O	1.33199	1.39859	1.4606	1.51805	1.57134	1.6199	1.6616	1.70048	1.73585	1.7668	1.80022	1.83318	1.86525	1.88982	1.90872	1.94267	1.99851	2.04842	2.067	2.07378	2.09342	2.09252	2.11467	2.16252	2.21527	2.32995	2.46487	2.64984	2.89553	3.18424	3.53373	3.92834	4.38212	4.9142	5.50941	6.15118	6.8879	7.64102	8.42504	9.26396	10.0365
734	X2391.y.1.1.strz	Strzelino	54.5022	16.9475	Y	Y	2	B	0.718711	0.662305	0.616206	0.580379	0.557608	0.548168	0.547497	0.563322	0.589232	0.623981	0.70411	0.855345	0.9956	1.09208	1.18935	1.27057	1.3099	1.3789	1.46551	1.54388	1.71583	1.93064	2.19416	2.54302	2.95977	3.38571	3.84439	4.33695	4.83311	5.34723	5.94149	6.57728	7.27628	8.06322	8.91549	9.82234	10.8393	11.8668	12.9477	14.101	15.1173
735	X2394.y.10.1.strz	Strzelino	54.5022	16.9475	Y	Y	2	B	0.040096	0.125245	0.215784	0.311589	0.414153	0.524232	0.640534	0.764634	0.887564	1.01073	1.15002	1.28038	1.44418	1.64444	1.86235	2.13963	2.45254	2.80475	3.22433	3.69797	4.17726	4.70347	5.24136	5.76895	6.31025	6.86155	7.40241	7.97544	8.55997	9.15113	9.85435	10.6261	11.4493	12.3813	13.3965	14.3767	15.4701	16.5064	17.4633	18.4196	19.2019
736	X2397.y.11.1.strz	Strzelino	54.5022	16.9475	Y	Y	2	M	0.0533365	0.160644	0.266174	0.369527	0.47351	0.578908	0.681306	0.787746	0.884119	0.971122	1.08524	1.20053	1.34436	1.53401	1.74767	1.97914	2.24141	2.51923	2.81291	3.12985	3.45078	3.77962	4.12006	4.46467	4.81707	5.19369	5.57107	5.98281	6.40108	6.82443	7.36312	7.96222	8.6229	9.4073	10.2824	11.1412	12.1207	13.0587	13.9339	14.8208	15.5622
737	X2400.y.13.1.strz	Strzelino	54.5022	16.9475	Y	Y	2	M	0.001805	0.013508	0.0338035	0.061725	0.09997	0.150401	0.210184	0.283408	0.360254	0.440603	0.54113	0.625124	0.753416	0.948003	1.17824	1.46709	1.80555	2.18735	2.63826	3.14891	3.66439	4.24675	4.82348	5.37915	5.9514	6.47661	6.95493	7.44457	7.93671	8.41529	8.96083	9.54699	10.1473	10.8045	11.5083	12.1497	12.8144	13.4392	13.9848	14.4948	14.9674
738	X2403.y.14.1.strz	Strzelino	54.5022	16.9475	Y	Y	2	B	0.065687	0.0242145	0.003009	0.001554	0.0170445	0.04999	0.105347	0.174201	0.262561	0.371267	0.465093	0.526837	0.61846	0.743622	0.879243	1.08422	1.33577	1.62563	1.98015	2.38845	2.79443	3.25028	3.70407	4.13716	4.58075	4.99413	5.33863	5.72782	6.14806	6.56443	7.13544	7.78456	8.50913	9.38839	10.3829	11.3522	12.4542	13.5186	14.5124	15.5168	16.3908
739	X2406.y.15.1.strz	Strzelino	54.5022	16.9475	Y	Y	2	M	0.019154	0.061183	0.105602	0.151956	0.203223	0.260771	0.321076	0.389157	0.451502	0.508923	0.594502	0.686674	0.806907	0.967518	1.1524	1.36397	1.61753	1.8838	2.16229	2.46344	2.75435	3.05367	3.35641	3.64024	3.91742	4.21862	4.49167	4.81233	5.18054	5.56649	6.07075	6.66702	7.31113	8.04811	8.86977	9.65138	10.5205	11.351	12.113	12.8701	13.5235
740	X2409.y.16.1.strz	Strzelino	54.5022	16.9475	Y	Y	2	M	0.014678	0.0021385	0.0004055	0.008932	0.0316505	0.069647	0.116859	0.183174	0.254859	0.33136	0.453678	0.600252	0.784105	1.03115	1.32221	1.62363	1.98813	2.34979	2.69521	3.05549	3.37585	3.6734	3.96398	4.21603	4.43994	4.70699	4.93251	5.2181	5.56993	5.943	6.45951	7.08518	7.77481	8.58299	9.49635	10.369	11.3404	12.2793	13.1643	14.0588	14.838
741	X2412.y.17.1.strz	Strzelino	54.5022	16.9475	Y	Y	2	B	0.047769	0.142133	0.230806	0.313085	0.39337	0.473113	0.545798	0.621772	0.683169	0.730068	0.808799	0.882193	0.99288	1.17022	1.38136	1.61795	1.92047	2.22326	2.50755	2.80695	3.08576	3.34775	3.61654	3.88055	4.13506	4.41761	4.68251	4.99157	5.3285	5.67674	6.1575	6.71448	7.33719	8.08927	8.94021	9.76974	10.729	11.6469	12.4878	13.3346	14.0478
742	X2415.y.18.1.strz	Strzelino	54.5022	16.9475	Y	Y	2	M	0.242789	0.230978	0.232552	0.247289	0.279641	0.330164	0.391449	0.476072	0.569746	0.671567	0.837722	1.07263	1.32301	1.57904	1.86298	2.14585	2.4378	2.74988	3.08329	3.43167	3.79596	4.17944	4.57321	4.98528	5.42018	5.84437	6.23907	6.66518	7.11119	7.55984	8.10611	8.71214	9.36702	10.102	10.9034	11.7176	12.6336	13.5262	14.4007	15.3036	16.0744
743	X2418.y.19.1.strz	Strzelino	54.5022	16.9475	Y	Y	3	M	0.019901	0.0627275	0.105816	0.148204	0.194136	0.245644	0.297319	0.35739	0.40892	0.45213	0.520016	0.554193	0.649918	0.831224	1.05084	1.36843	1.76598	2.22334	2.75971	3.37211	4.00955	4.72373	5.46326	6.20505	6.97833	7.76161	8.54711	9.37381	10.2362	11.1231	12.0964	13.1504	14.2343	15.3894	16.6136	17.7763	19.0048	20.1797	21.2638	22.3214	23.2737
744	X2421.y.2.1.strz	Strzelino	54.5022	16.9475	Y	Y	2	B	0.00465	0.0005825	0.008172	0.0279165	0.0588245	0.102051	0.159271	0.226885	0.303234	0.388833	0.473289	0.533854	0.624605	0.757046	0.906998	1.10734	1.34133	1.61472	1.95153	2.33705	2.72807	3.16048	3.60113	4.0379	4.49309	4.94091	5.34983	5.80342	6.27723	6.75102	7.37594	8.07509	8.85825	9.79969	10.8558	11.9112	13.1209	14.295	15.4146	16.5633	17.5506
745	X2424.y.20.1.strz	Strzelino	54.5022	16.9475	Y	Y	2	B	0.0407475	0.126622	0.218512	0.316148	0.419722	0.530063	0.647918	0.771142	0.892687	1.01444	1.14239	1.25365	1.39396	1.56105	1.73717	1.97554	2.23699	2.54859	2.94307	3.39469	3.86951	4.39727	4.94978	5.50837	6.0945	6.70619	7.308	7.96953	8.66634	9.38322	10.2617	11.2326	12.2995	13.5442	14.9211	16.2919	17.8507	19.3544	20.7882	22.2558	23.4874
746	X2427.y.21.1.strz	Strzelino	54.5022	16.9475	Y	Y	2	M	0.0295815	0.089768	0.148181	0.204018	0.260761	0.319856	0.376179	0.437715	0.491602	0.537268	0.606563	0.667685	0.76117	0.897575	1.05523	1.2694	1.55769	1.86051	2.17658	2.52366	2.83958	3.16667	3.48569	3.76292	4.02258	4.29439	4.50385	4.76761	5.09996	5.44935	5.92857	6.5063	7.14012	7.87049	8.69021	9.48977	10.388	11.2595	12.0891	12.9323	13.6616
747	X2430.y.22.1.strz	Strzelino	54.5022	16.9475	Y	Y	2	M	0.000934	0.0106135	0.030651	0.061686	0.103696	0.155551	0.216028	0.287571	0.365917	0.452236	0.559419	0.680261	0.822866	0.976985	1.14043	1.34758	1.58848	1.84948	2.14204	2.46662	2.78713	3.1185	3.46706	3.81391	4.16404	4.55857	4.96888	5.41326	5.88641	6.38455	6.95494	7.57941	8.24608	8.99223	9.80093	10.5931	11.4808	12.3267	13.1173	13.9139	14.5722
748	X2433.y.23.1.strz	Strzelino	54.5022	16.9475	Y	Y	2	B	0.001	0.0011075	0.006712	0.0171645	0.036995	0.067373	0.101054	0.149968	0.19791	0.244186	0.333903	0.431164	0.574933	0.79057	1.0497	1.35368	1.74506	2.14317	2.53567	2.95776	3.34515	3.72813	4.1078	4.45388	4.78006	5.13298	5.44266	5.8066	6.23251	6.67889	7.25314	7.91592	8.64054	9.48616	10.4317	11.3446	12.3734	13.3588	14.2705	15.1849	15.9648
749	X2436.y.24.1.strz	Strzelino	54.5022	16.9475	Y	Y	2	B	0.0350895	0.105981	0.174374	0.239005	0.303754	0.370831	0.435225	0.504617	0.564639	0.614767	0.68392	0.723615	0.809061	0.964531	1.15172	1.40402	1.70326	2.0569	2.49116	2.98982	3.5096	4.09609	4.69619	5.30399	5.94692	6.57081	7.18935	7.8232	8.45998	9.09789	9.78585	10.5222	11.2669	12.0481	12.8667	13.625	14.4009	15.1332	15.7995	16.4365	17.007
750	X2439.y.25.1.strz	Strzelino	54.5022	16.9475	Y	Y	2	M	0.002365	0.000991	0.0109025	0.0314065	0.0654875	0.114553	0.174684	0.251872	0.335253	0.424535	0.546402	0.676781	0.84504	1.0791	1.35423	1.64699	1.99609	2.35114	2.69534	3.05617	3.41315	3.77923	4.14499	4.49365	4.83608	5.18973	5.51944	5.88414	6.27381	6.66919	7.16953	7.74026	8.3509	9.05702	9.84248	10.5732	11.3747	12.1329	12.8188	13.4908	14.059
751	X2442.y.26.1.strz	Strzelino	54.5022	16.9475	Y	Y	2	B	0.0447615	0.132976	0.218229	0.299423	0.37811	0.455921	0.531101	0.605985	0.673843	0.734275	0.794044	0.81828	0.870629	0.971905	1.09059	1.25233	1.44493	1.67264	1.95386	2.27683	2.61182	2.99825	3.38182	3.75676	4.15032	4.49949	4.79066	5.10904	5.41763	5.70214	6.13674	6.62624	7.19143	7.91502	8.74624	9.56474	10.5155	11.4331	12.2883	13.1598	13.9075
752	X2445.y.27.1.strz	Strzelino	54.5022	16.9475	Y	Y	2	B	0.0275905	0.088808	0.153367	0.21983	0.29355	0.377115	0.46314	0.563091	0.658315	0.747771	0.873212	0.97729	1.14428	1.41504	1.73887	2.13424	2.64159	3.17138	3.71175	4.29872	4.85638	5.4182	5.99177	6.54378	7.08764	7.68577	8.2687	8.91538	9.62883	10.3764	11.2635	12.2644	13.3301	14.508	15.7889	17.0426	18.4238	19.7595	21.0389	22.3353	23.4497
753	X2448.y.28.1.strz	Strzelino	54.5022	16.9475	Y	Y	3	B	0.051858	0.150984	0.240815	0.320825	0.394383	0.462823	0.521736	0.577897	0.618869	0.644677	0.6845	0.706133	0.754611	0.83968	0.938505	1.08285	1.25753	1.46551	1.70118	1.96328	2.27742	2.64579	3.0444	3.47516	3.94191	4.40984	4.89045	5.40078	5.90699	6.41976	7.03559	7.70366	8.42559	9.25795	10.1696	11.0624	12.0622	13.0281	13.9289	14.8325	15.6244
754	X2451.y.29.1.strz	Strzelino	54.5022	16.9475	Y	Y	2	M	0.150556	0.440508	0.712785	0.967499	1.20717	1.43168	1.63628	1.82909	1.99755	2.14246	2.29927	2.44298	2.6002	2.77945	2.96264	3.16159	3.37267	3.59211	3.81727	4.05368	4.30667	4.55996	4.8354	5.13254	5.441	5.78168	6.13122	6.52352	6.93333	7.35942	7.90515	8.50722	9.18396	10.008	10.9354	11.8604	12.9468	13.9828	14.9314	15.892	16.6827
755	X2454.y.3.1.strz	Strzelino	54.5022	16.9475	Y	Y	2	M	0.052102	0.152603	0.242289	0.320586	0.393579	0.462789	0.519118	0.577294	0.613134	0.627011	0.685671	0.745148	0.846483	1.00976	1.20653	1.44965	1.75514	2.0815	2.42709	2.80806	3.18181	3.56461	3.96482	4.34258	4.71242	5.14886	5.53876	6.03827	6.63638	7.27697	8.17774	9.21249	10.421	11.9014	13.5856	15.3677	17.4632	19.5567	21.651	23.8653	25.8241
756	X2457.y.30.1.strz	Strzelino	54.5022	16.9475	Y	Y	2	B	0.0244025	0.077814	0.13454	0.194189	0.259866	0.332599	0.408127	0.493121	0.57381	0.6508	0.759953	0.877709	1.02604	1.18088	1.34344	1.59414	1.85731	2.20534	2.68365	3.24082	3.87683	4.63882	5.43392	6.26945	7.18077	8.04286	8.90109	9.77661	10.6335	11.4842	12.4183	13.3912	14.4064	15.5151	16.6899	17.8502	19.113	20.3251	21.4896	22.6657	23.6548
757	X2460.y.31.1.strz	Strzelino	54.5022	16.9475	Y	Y	2	B	0.461655	0.467853	0.47816	0.492768	0.511212	0.53234	0.554667	0.581593	0.616666	0.658501	0.700057	0.731277	0.776413	0.821693	0.86351	0.960529	1.08033	1.23675	1.4182	1.62026	1.89657	2.22426	2.60132	3.03723	3.52437	4.04322	4.60178	5.20784	5.84846	6.52742	7.28326	8.10116	8.96825	9.92755	10.9634	11.9841	13.1072	14.1935	15.2191	16.2492	17.1624
758	X2463.y.32.1.strz	Strzelino	54.5022	16.9475	Y	Y	2	B	0.0147135	0.045718	0.076694	0.107814	0.141256	0.177143	0.212098	0.251628	0.286127	0.316203	0.37797	0.48084	0.578437	0.627839	0.664117	0.730511	0.753594	0.837253	1.00438	1.20123	1.50191	1.88992	2.3298	2.84741	3.44616	4.04034	4.66787	5.32608	5.97935	6.64776	7.3978	8.18674	9.03868	9.99107	11.0143	12.0747	13.2578	14.4276	15.6141	16.8575	17.9312
759	X2466.y.33.1.strz	Strzelino	54.5022	16.9475	Y	Y	2	M	0.291158	0.227042	0.16928	0.117313	0.0766615	0.0486065	0.0245215	0.0187055	0.0110805	0.002364	0.0529155	0.147378	0.273328	0.4277	0.6129	0.832391	1.08561	1.37761	1.71197	2.08134	2.48378	2.94186	3.41431	3.8993	4.4158	4.91227	5.37686	5.87889	6.39361	6.90606	7.54892	8.26772	9.04772	9.9452	10.9347	11.9036	12.9728	14.0158	15.0091	16.0139	16.9178
760	X2469.y.4.1.strz	Strzelino	54.5022	16.9475	Y	Y	2	M	0.604111	0.599459	0.599579	0.604455	0.616483	0.635756	0.65789	0.690253	0.72377	0.758136	0.829777	0.945959	1.06368	1.15818	1.25455	1.36786	1.48513	1.62269	1.77924	1.9448	2.13972	2.35844	2.59547	2.85946	3.15097	3.44439	3.73182	4.04501	4.3777	4.72218	5.12912	5.5792	6.06548	6.60455	7.18897	7.79234	8.47409	9.14113	9.80271	10.4913	11.0777
761	X2472.y.5.1.strz	Strzelino	54.5022	16.9475	Y	Y	2	M	0.040723	0.125414	0.211483	0.298839	0.390547	0.486871	0.58236	0.685999	0.780529	0.86722	0.991688	1.12171	1.29174	1.50274	1.73634	2.03736	2.39934	2.79509	3.24662	3.75419	4.2432	4.75276	5.27432	5.79362	6.32271	6.87042	7.42635	8.00095	8.58836	9.18877	9.83775	10.532	11.2428	11.9975	12.7906	13.5403	14.3404	15.091	15.7684	16.4244	16.9781
762	X2475.y.6.1.strz	Strzelino	54.5022	16.9475	Y	Y	2	B	0.0580165	0.023109	0.0042005	0.0008245	0.014585	0.0459765	0.091483	0.157122	0.23701	0.330238	0.447061	0.550781	0.707551	0.929823	1.18663	1.53309	1.9697	2.44823	2.98658	3.59105	4.17255	4.78746	5.413	6.02054	6.63366	7.26604	7.87322	8.52836	9.2461	9.99282	10.8357	11.7901	12.7628	13.7762	14.8508	15.854	16.9155	17.9133	18.8138	19.6798	20.4187
763	X2478.y.7.1.strz	Strzelino	54.5022	16.9475	Y	Y	2	B	0.167462	0.13622	0.109177	0.0858005	0.0713635	0.067279	0.066019	0.0798675	0.093515	0.105768	0.175169	0.307575	0.444295	0.568997	0.710387	0.846403	0.964783	1.11349	1.27937	1.44669	1.69441	1.98849	2.32277	2.73176	3.20372	3.66592	4.14859	4.65379	5.15577	5.66797	6.24196	6.84779	7.49677	8.20947	8.97046	9.76558	10.6481	11.5267	12.4326	13.3862	14.212
764	X2481.y.8.1.strz	Strzelino	54.5022	16.9475	Y	Y	3	B	0.056676	0.0191625	0.0012125	0.003456	0.020259	0.0504705	0.103235	0.163141	0.247049	0.35656	0.429232	0.471886	0.520904	0.561766	0.589055	0.659772	0.713281	0.808906	0.957807	1.13421	1.39315	1.69675	2.06707	2.50736	3.00315	3.58328	4.24713	4.97361	5.76546	6.6295	7.54994	8.56218	9.60457	10.7072	11.8803	12.994	14.1755	15.3018	16.346	17.3709	18.2691
765	X2484.y.9.1.strz	Strzelino	54.5022	16.9475	Y	Y	2	B	0.054916	0.163635	0.266091	0.361246	0.45415	0.546362	0.629551	0.717337	0.790924	0.849356	0.941737	1.01896	1.14309	1.33774	1.56613	1.86083	2.25024	2.65776	3.06735	3.51167	3.94257	4.37837	4.82754	5.26674	5.70439	6.18275	6.6312	7.1507	7.743	8.36853	9.15766	10.0732	11.0616	12.1975	13.4617	14.6642	16.0071	17.2811	18.4374	19.5826	20.5517
766	X2487.p.1.1.kil	Threecastles	52.9016	-7.16857	P	P	3	B	0.336352	0.414856	0.483112	0.540011	0.58891	0.631633	0.663577	0.691944	0.704982	0.704055	0.708216	0.681532	0.683319	0.736392	0.808893	0.930375	1.10482	1.29933	1.50935	1.74728	1.99131	2.25447	2.53215	2.83825	3.16787	3.47759	3.79791	4.11094	4.41234	4.71414	4.9984	5.26813	5.52976	5.78257	6.02483	6.26236	6.49326	6.72117	6.93452	7.13544	7.35102
767	X2490.p.10.1.kil	Threecastles	52.9016	-7.16857	P	P	1	B	0.360789	0.379995	0.398879	0.417291	0.436371	0.457012	0.478716	0.501418	0.516354	0.525212	0.548009	0.580034	0.619152	0.661371	0.706947	0.75773	0.792022	0.851966	0.948102	1.06037	1.21489	1.40651	1.61828	1.8733	2.16704	2.4314	2.71004	2.98472	3.23126	3.46895	3.71753	3.95362	4.20116	4.46532	4.73544	5.03357	5.35204	5.68703	6.01241	6.3389	6.72388
768	X2493.p.11.1.kil	Threecastles	52.9016	-7.16857	P	P	1	B	0.801737	0.833202	0.86452	0.895586	0.927296	0.959877	0.991785	1.02533	1.05184	1.07265	1.10704	1.13748	1.18733	1.24873	1.31395	1.42338	1.53529	1.6962	1.93995	2.23248	2.55335	2.91874	3.3149	3.7546	4.23934	4.7206	5.22636	5.74622	6.26462	6.79384	7.35387	7.94615	8.54954	9.15501	9.77334	10.4076	11.063	11.7288	12.379	13.0277	13.7237
769	X2496.p.12.1.kil	Threecastles	52.9016	-7.16857	P	P	1	B	0.51013	0.519722	0.529861	0.540628	0.553274	0.568342	0.584883	0.603811	0.615931	0.623016	0.648873	0.691418	0.740652	0.786493	0.834573	0.892614	0.933724	1.00274	1.1183	1.25557	1.42936	1.65428	1.88707	2.13536	2.41139	2.64991	2.88652	3.11631	3.32527	3.52194	3.7161	3.89235	4.07088	4.25465	4.4369	4.63689	4.83729	5.05125	5.25858	5.46152	5.73049
770	X2499.p.13.1.kil	Threecastles	52.9016	-7.16857	P	P	1	B	0.0054885	0.017796	0.0301235	0.042007	0.05553	0.0720815	0.08999	0.111221	0.126439	0.136491	0.162481	0.191278	0.235408	0.297748	0.371719	0.462226	0.546974	0.664871	0.830753	1.02308	1.25649	1.54186	1.84358	2.17372	2.54034	2.87674	3.21903	3.56073	3.87896	4.18769	4.51718	4.83875	5.17859	5.54662	5.92876	6.33889	6.77099	7.22423	7.67087	8.12244	8.64489
771	X2502.p.14.1.kil	Threecastles	52.9016	-7.16857	P	P	1	B	0.0150605	0.0460195	0.0756345	0.104198	0.133986	0.164306	0.189955	0.220214	0.244345	0.262537	0.313094	0.386655	0.474519	0.563424	0.658314	0.782625	0.919049	1.08275	1.2886	1.52334	1.77367	2.05212	2.34386	2.65128	2.98111	3.30911	3.64281	3.98928	4.35125	4.72431	5.10669	5.51143	5.91689	6.31013	6.70634	7.11183	7.51694	7.93123	8.35258	8.77708	9.2208
772	X2505.p.3.1.kil	Threecastles	52.9016	-7.16857	P	P	1	M	0.0117565	0.014654	0.0158925	0.015519	0.015348	0.0163605	0.016458	0.018248	0.0129385	0.0012275	0.008808	0.0350705	0.066094	0.10403	0.150707	0.182742	0.194918	0.221136	0.2628	0.307436	0.388093	0.494883	0.613668	0.763038	0.939666	1.09194	1.25534	1.41159	1.53169	1.63618	1.76138	1.88152	2.01076	2.15942	2.31701	2.4843	2.66603	2.85444	3.03282	3.21056	3.41803
773	X2508.p.5.1.kil	Threecastles	52.9016	-7.16857	P	P	3	B	0.350392	0.391201	0.421349	0.440595	0.453034	0.458091	0.449962	0.440171	0.414412	0.371725	0.36661	0.388901	0.417175	0.443684	0.47575	0.515095	0.565697	0.628394	0.68505	0.739791	0.826924	0.910394	1.02821	1.21026	1.4293	1.66604	1.93615	2.22676	2.53547	2.86835	3.21634	3.59875	3.98754	4.37239	4.76796	5.16639	5.57913	5.99315	6.39737	6.80065	7.20859
774	X2511.p.7.1.kil	Threecastles	52.9016	-7.16857	P	P	1	B	0.0122835	0.0361475	0.0588045	0.0802355	0.100886	0.121328	0.141946	0.161394	0.173682	0.180514	0.192332	0.201873	0.220065	0.249177	0.281517	0.316404	0.334927	0.376323	0.464114	0.573752	0.69637	0.847754	1.00405	1.16436	1.33878	1.50318	1.67746	1.84769	1.99099	2.12134	2.27107	2.42463	2.58547	2.75466	2.92861	3.11293	3.30267	3.5037	3.70879	3.91818	4.15818
775	X2514.p.9.1.kil	Threecastles	52.9016	-7.16857	P	P	1	M	0.0305545	0.085914	0.129655	0.161832	0.186096	0.202023	0.201996	0.199408	0.181682	0.147609	0.145445	0.160692	0.185366	0.210084	0.23856	0.289699	0.351168	0.433914	0.530012	0.63681	0.786844	0.96031	1.16503	1.42492	1.72525	2.02605	2.35982	2.70248	3.05782	3.43437	3.78881	4.15103	4.50067	4.81932	5.12603	5.4351	5.73337	6.03249	6.32537	6.60803	6.91134
776	X2517.y.2.1.kil	Threecastles	52.9016	-7.16857	Y	Y	2	B	0.659292	0.744865	0.817964	0.878181	0.928509	0.970639	1.00196	1.02561	1.02562	1.00395	0.998016	0.988424	0.990321	1.00097	1.01374	1.04799	1.06207	1.11869	1.24698	1.40974	1.61726	1.88386	2.17181	2.48271	2.83085	3.16582	3.49101	3.84724	4.18478	4.51121	4.96749	5.42345	6.00338	6.74985	7.59119	8.61783	9.86895	11.1848	12.6156	14.1947	15.6628
777	X2520.y.4.1.kil	Threecastles	52.9016	-7.16857	Y	Y	2	B	0.179464	0.221699	0.260379	0.294967	0.325495	0.352905	0.377976	0.398889	0.41694	0.431519	0.429782	0.395344	0.369762	0.351384	0.330601	0.351576	0.390678	0.459132	0.56054	0.683465	0.846425	1.05905	1.29167	1.54573	1.82975	2.10099	2.36117	2.64574	2.92475	3.2016	3.57445	3.95663	4.42322	5.00674	5.65902	6.41914	7.32044	8.26939	9.29358	10.4125	11.4716
778	X2523.y.6.1.kil	Threecastles	52.9016	-7.16857	Y	Y	2	B	0.017763	0.0545735	0.089981	0.123337	0.158126	0.195916	0.232325	0.273884	0.304716	0.325701	0.373489	0.413177	0.489912	0.614919	0.764284	0.967939	1.2133	1.49871	1.83919	2.22748	2.63709	3.10501	3.5843	4.07169	4.58613	5.0698	5.53665	6.01634	6.47937	6.93049	7.4617	8.01097	8.60765	9.29306	10.0348	10.8051	11.6892	12.5525	13.3795	14.2264	14.9759
779	X2526.y.8.1.kil	Threecastles	52.9016	-7.16857	Y	Y	2	M	0.301997	0.337991	0.369378	0.39541	0.416861	0.435285	0.451052	0.462675	0.467674	0.466241	0.451961	0.400792	0.366036	0.352852	0.342519	0.376521	0.419527	0.506348	0.645965	0.817002	1.05145	1.35579	1.69147	2.07012	2.49895	2.90767	3.32724	3.76406	4.1739	4.57724	5.06721	5.56142	6.1318	6.82542	7.58868	8.42904	9.42747	10.4262	11.4386	12.5168	13.4538
780	X2529.y.1.1.towan	Truro (7)	50.2067	-4.95369	Y	Y	2	O	1.10054	1.1203	1.15023	1.19074	1.23813	1.29102	1.35417	1.42033	1.50551	1.60883	1.68186	1.73063	1.77714	1.79643	1.79771	1.85103	1.9009	1.98691	2.12214	2.28187	2.50107	2.79138	3.10288	3.43857	3.81329	4.16058	4.49457	4.84875	5.20399	5.56069	5.98549	6.41336	6.90335	7.49694	8.15145	8.86607	9.70481	10.547	11.4015	12.3088	13.1145
781	X2532.y.2.1.towan	Truro (7)	50.2067	-4.95369	Y	Y	2	B	0.895688	0.973664	1.05309	1.13333	1.21196	1.28957	1.37041	1.44721	1.53321	1.62676	1.67908	1.68068	1.68387	1.68508	1.67399	1.7091	1.75425	1.83053	1.93721	2.06039	2.24041	2.47064	2.73123	3.02923	3.36776	3.70881	4.05319	4.43147	4.83104	5.24909	5.74267	6.26699	6.85344	7.53263	8.27679	9.07506	9.99039	10.9121	11.8535	12.8502	13.7488
782	X2535.y.3.1.towan	Truro (7)	50.2067	-4.95369	Y	Y	2	O	1.09454	1.15505	1.21726	1.2811	1.34676	1.41403	1.48185	1.55241	1.62816	1.70786	1.78888	1.87221	1.9547	2.02254	2.08484	2.17251	2.26363	2.3729	2.4964	2.62678	2.79852	3.01177	3.23728	3.48192	3.75282	3.99889	4.22121	4.46318	4.70471	4.94171	5.25566	5.57006	5.95455	6.46084	7.03703	7.67405	8.44753	9.21963	9.99789	10.8315	11.5501
783	X2538.y.5.1.towan	Truro (7)	50.2067	-4.95369	Y	Y	3	B	1.06989	1.12368	1.18643	1.25803	1.33332	1.41096	1.49699	1.58231	1.68974	1.81701	1.89146	1.90903	1.92731	1.94059	1.93578	1.98115	2.03139	2.11474	2.22559	2.35237	2.55445	2.80157	3.09606	3.46534	3.89407	4.33063	4.80726	5.31065	5.83071	6.38004	6.95651	7.55023	8.17616	8.85884	9.58295	10.3197	11.1262	11.9198	12.6997	13.4971	14.2167
784	X2541.y.6.1.towan	Truro (7)	50.2067	-4.95369	Y	Y	2	O	0.946859	1.02285	1.10556	1.19481	1.2881	1.38519	1.48988	1.59617	1.71951	1.85795	1.96529	2.04757	2.12258	2.18088	2.22588	2.29332	2.34301	2.41893	2.51364	2.61017	2.78621	3.01808	3.28385	3.60163	3.96855	4.32488	4.68647	5.07674	5.46357	5.85676	6.34475	6.85034	7.43556	8.15483	8.95675	9.82051	10.8397	11.8565	12.8823	13.9716	14.918
785	X2544.y.1.1.tuscany	Empoli	43.6763	10.9672	Y	Y	2	M	0.735755	0.673914	0.624518	0.587523	0.564281	0.555627	0.559426	0.578168	0.60214	0.632911	0.692448	0.768078	0.871139	0.989899	1.1238	1.30757	1.49091	1.7389	2.09193	2.50665	2.97571	3.5348	4.11932	4.73329	5.40177	6.03954	6.68025	7.3343	7.95296	8.55724	9.25922	9.98832	10.7778	11.6861	12.6683	13.6619	14.7824	15.8675	16.9119	17.9825	18.8958
786	X2547.y.2.1.tuscany	Empoli	43.6763	10.9672	Y	Y	3	B	0.852939	0.798639	0.756511	0.726373	0.711331	0.712197	0.72465	0.75546	0.788899	0.826326	0.910472	1.02147	1.16909	1.34203	1.53933	1.79949	2.08063	2.42803	2.88585	3.41586	3.97895	4.62942	5.29758	5.99373	6.74294	7.43617	8.13412	8.81482	9.44347	10.0489	10.6724	11.2941	11.914	12.5531	13.1987	13.8156	14.4606	15.0603	15.5991	16.1132	16.5426
787	X2550.p.3.1.uppsala	Uppsala	59.8227	17.6308	P	P	3	B	0.448048	0.429767	0.420571	0.420538	0.428847	0.444566	0.467077	0.498092	0.538185	0.587183	0.641594	0.687134	0.755124	0.837503	0.924994	1.07237	1.25596	1.47422	1.75399	2.08181	2.40474	2.7654	3.12762	3.49212	3.87567	4.2261	4.56729	4.89794	5.20674	5.50196	5.80217	6.10096	6.39253	6.6783	6.95875	7.2275	7.48988	7.74366	7.97691	8.19583	8.41975
788	X2553.y.1.1.uppsala	Uppsala	59.8227	17.6308	Y	Y	2	O	1.40032	1.31072	1.2404	1.19022	1.15495	1.13242	1.12909	1.13483	1.16446	1.21898	1.25252	1.27999	1.30746	1.3098	1.29763	1.31861	1.33914	1.38571	1.48794	1.62047	1.75647	1.91543	2.08497	2.26206	2.45358	2.64155	2.81594	3.01268	3.21918	3.42887	3.70947	4.01895	4.37585	4.80649	5.28797	5.80462	6.42169	7.0312	7.63222	8.2653	8.80797
789	X2556.y.2.1.uppsala	Uppsala	59.8227	17.6308	Y	Y	3	O	0.758352	0.702485	0.663435	0.64128	0.635224	0.64298	0.667515	0.706283	0.759332	0.827565	0.901432	0.961876	1.05675	1.17339	1.29833	1.51491	1.78419	2.1056	2.51742	3.00006	3.48311	4.02923	4.58189	5.13619	5.71847	6.26419	6.81231	7.34302	7.84141	8.3259	8.80084	9.26408	9.71418	10.1544	10.5819	10.9917	11.4052	11.7884	12.1364	12.4653	12.7437
790	X2559.p.1.1.aalborg2	Aalborg (2)	57.0518	9.87275	P	P	3	B	0.036432	0.107943	0.176991	0.244085	0.309681	0.372989	0.432472	0.490991	0.543224	0.590321	0.645884	0.695759	0.761339	0.815129	0.858661	0.971778	1.07438	1.24639	1.51507	1.83668	2.26315	2.79828	3.38613	4.04747	4.7909	5.51705	6.30386	7.09518	7.86557	8.65107	9.42742	10.1991	10.9747	11.7703	12.5779	13.3717	14.1899	14.983	15.7235	16.4432	17.1393
791	X2562.p.2.1.aalborg2	Aalborg (2)	57.0518	9.87275	P	P	2	B	0.061617	0.185264	0.306403	0.424584	0.543005	0.662629	0.778799	0.899078	1.01143	1.11588	1.24144	1.35365	1.50109	1.68551	1.88688	2.16607	2.5066	2.88231	3.31305	3.7975	4.27498	4.79837	5.32467	5.83288	6.34938	6.85754	7.35057	7.85477	8.37594	8.9041	9.45449	10.0179	10.5963	11.2122	11.854	12.4828	13.1574	13.7994	14.3902	14.9702	15.4847
792	X2565.p.3.1.aalborg2	Aalborg (2)	57.0518	9.87275	P	P	3	B	0.078078	0.229035	0.371524	0.504991	0.631101	0.750947	0.862703	0.968961	1.06527	1.15107	1.23411	1.29618	1.36672	1.4223	1.46406	1.57929	1.69465	1.87368	2.12491	2.41347	2.80604	3.27914	3.82464	4.47498	5.21626	5.97603	6.80727	7.66875	8.55908	9.49958	10.4419	11.4299	12.4199	13.4076	14.4121	15.3892	16.3824	17.351	18.2721	19.1729	20.047
793	X2568.p.4.1.aalborg2	Aalborg (2)	57.0518	9.87275	P	P	3	B	0.065645	0.194569	0.316951	0.432461	0.544406	0.6532	0.753007	0.85391	0.946763	1.0303	1.13343	1.23116	1.35159	1.49536	1.65007	1.85065	2.07988	2.34248	2.63415	2.95218	3.31708	3.71911	4.16098	4.65191	5.18471	5.74241	6.33674	6.96259	7.6159	8.30143	9.0254	9.80148	10.5946	11.4198	12.2827	13.1174	13.9963	14.8434	15.6275	16.3926	17.1039
794	X2571.p.6.1.aalborg2	Aalborg (2)	57.0518	9.87275	P	P	3	B	0.897189	0.976451	1.05096	1.12053	1.18862	1.25636	1.31961	1.38468	1.4372	1.47811	1.54825	1.6347	1.73394	1.82745	1.92447	2.06543	2.19674	2.37958	2.64429	2.95297	3.32016	3.77192	4.24505	4.74858	5.30379	5.82344	6.35876	6.88394	7.3771	7.86228	8.34784	8.82414	9.30099	9.78836	10.2774	10.7557	11.228	11.6977	12.1601	12.6175	13.0749
795	X2574.p.7.1.aalborg2	Aalborg (2)	57.0518	9.87275	P	P	3	B	0.318513	0.377126	0.434872	0.491758	0.547793	0.603642	0.660908	0.716257	0.768498	0.818708	0.866923	0.918952	0.962702	0.968239	0.958136	0.97376	0.955315	0.981491	1.08258	1.21101	1.42487	1.71498	2.04719	2.44582	2.91251	3.36082	3.83105	4.31785	4.80812	5.31579	5.85311	6.40725	6.98672	7.61704	8.28304	8.94173	9.64007	10.3299	10.9966	11.6668	12.3052
796	X2577.p.9.1.aalborg2	Aalborg (2)	57.0518	9.87275	P	P	3	B	0.240607	0.332584	0.416375	0.49207	0.56449	0.634718	0.69672	0.760026	0.807301	0.839315	0.914557	1.03481	1.15377	1.23735	1.31694	1.41418	1.44936	1.55242	1.73885	1.95083	2.31444	2.80325	3.35505	4.00729	4.7633	5.49634	6.30799	7.11535	7.8855	8.66824	9.42353	10.1712	10.9075	11.6177	12.3132	13.0135	13.6833	14.3712	15.0783	15.7847	16.5405
797	X2580.y.10.1.aalborg2	Aalborg (2)	57.0518	9.87275	Y	Y	3	B	0.048233	0.141904	0.228632	0.308834	0.385547	0.458594	0.523123	0.587596	0.643985	0.691896	0.769477	0.890033	0.997363	1.06512	1.12491	1.16677	1.15412	1.17078	1.20711	1.23272	1.37807	1.56694	1.83192	2.20793	2.66169	3.17195	3.76034	4.40561	5.09081	5.8327	6.64657	7.52966	8.46992	9.49134	10.5862	11.7064	12.9539	14.1781	15.3732	16.5995	17.688
798	X2583.y.11.1.aalborg2	Aalborg (2)	57.0518	9.87275	Y	Y	2	B	0.0472775	0.140521	0.229384	0.31357	0.395981	0.478064	0.557272	0.637031	0.706027	0.765149	0.847595	0.953804	1.05956	1.16543	1.27955	1.37061	1.42678	1.49759	1.58433	1.66979	1.80294	1.95759	2.13691	2.35812	2.61211	2.87043	3.14172	3.43553	3.7216	4.01089	4.37663	4.75795	5.2033	5.73866	6.33153	7.00385	7.79624	8.6102	9.46996	10.4003	11.2459
799	X2586.y.5.1.aalborg2	Aalborg (2)	57.0518	9.87275	Y	Y	2	B	0.0031475	0.0005	0.0099435	0.032338	0.0642445	0.104987	0.159962	0.220103	0.295812	0.387892	0.462707	0.536227	0.601557	0.628221	0.635034	0.673119	0.674355	0.717992	0.83207	0.97215	1.18239	1.44584	1.75562	2.11941	2.53685	2.98716	3.46191	3.99113	4.56577	5.18046	5.89224	6.67736	7.52804	8.48333	9.52579	10.5808	11.7554	12.9117	14.0522	15.2308	16.2723
800	X2589.y.8.1.aalborg2	Aalborg (2)	57.0518	9.87275	Y	Y	2	B	0.066883	0.194569	0.311715	0.418189	0.516408	0.607074	0.68717	0.761556	0.823263	0.872069	0.931498	0.998351	1.05963	1.09166	1.11181	1.16138	1.18387	1.24484	1.36192	1.50032	1.70762	1.98532	2.28884	2.62918	3.01838	3.38015	3.7209	4.09297	4.46517	4.83681	5.32313	5.82701	6.42654	7.18644	8.04374	8.97623	10.0788	11.1906	12.3285	13.5465	14.6235
801	X2592.1.1.milc	Milcz	53.0322	16.87	Y	Y	2	M	0.919367	0.909639	0.901397	0.894322	0.890671	0.891309	0.894181	0.90259	0.910532	0.917813	0.940016	0.965899	1.00673	1.07258	1.1554	1.24502	1.33798	1.44777	1.57362	1.71151	1.87889	2.07048	2.28131	2.51111	2.76041	3.02015	3.27521	3.56656	3.87522	4.19442	4.60921	5.05323	5.57532	6.22372	6.95453	7.74382	8.68126	9.61771	10.5595	11.5604	12.4383
802	X2595.2.1.milc	Milcz	53.0322	16.87	Y	Y	2	B	2.43822	2.39223	2.35	2.31166	2.27708	2.24622	2.21967	2.19636	2.17676	2.16117	2.14682	2.13347	2.12403	2.0961	2.06095	2.06609	2.06637	2.10661	2.21025	2.34565	2.52916	2.77735	3.04832	3.33932	3.66684	3.98383	4.28656	4.62231	4.97488	5.33672	5.79303	6.29242	6.85487	7.52265	8.26505	9.03652	9.92938	10.8093	11.6679	12.5614	13.3512
803	X2598.3.1.milc	Milcz	53.0322	16.87	Y	Y	2	B	2.18632	2.15603	2.12986	2.1077	2.0911	2.08053	2.07403	2.07477	2.07919	2.08687	2.10845	2.13617	2.17757	2.23322	2.30067	2.38914	2.4893	2.60835	2.74543	2.8975	3.07794	3.28467	3.51232	3.74967	4.00249	4.28323	4.55143	4.87489	5.23601	5.61732	6.13439	6.69693	7.3733	8.2234	9.18881	10.2521	11.5264	12.8099	14.1204	15.5273	16.7677
804	X2601.4.1.milc	Milcz	53.0322	16.87	P	P	2	M	2.46305	2.41602	2.37554	2.34204	2.31421	2.2913	2.27498	2.26263	2.25654	2.25732	2.25701	2.25647	2.2603	2.24865	2.22966	2.24808	2.26199	2.31467	2.43242	2.58458	2.77387	3.01279	3.2773	3.56996	3.89819	4.22249	4.54593	4.89813	5.26898	5.6547	6.10966	6.6088	7.14751	7.75748	8.42309	9.08688	9.83472	10.5583	11.2294	11.9027	12.5055
805	X2604.5.1.milc	Milcz	53.0322	16.87	Y	Y	2	B	1.16507	1.09614	1.03904	0.993951	0.959044	0.934151	0.922609	0.919071	0.925844	0.945647	0.960308	0.973299	0.992933	1.01057	1.02699	1.06624	1.10656	1.16714	1.25666	1.3635	1.49426	1.64739	1.82066	1.99868	2.18869	2.41726	2.6382	2.91735	3.24007	3.5872	4.06777	4.59812	5.24029	6.044	6.95873	7.97788	9.18656	10.4258	11.7243	13.1299	14.4064
806	X2607.6.1.milc	Milcz	53.0322	16.87	P	P	3	M	1.30931	1.22269	1.15002	1.09142	1.04496	1.01037	0.990776	0.980644	0.982275	0.997014	1.00938	1.01493	1.03669	1.06339	1.09081	1.16407	1.24456	1.36606	1.54636	1.76406	2.02953	2.35434	2.7044	3.08782	3.51329	3.92782	4.37295	4.81909	5.24935	5.68375	6.11626	6.54265	6.97467	7.42156	7.87604	8.33095	8.79568	9.25807	9.70543	10.1485	10.5989
807	X2610.7.1.milc	Milcz	53.0322	16.87	Y	Y	2	B	0.063241	0.183709	0.29238	0.38825	0.475489	0.556518	0.627001	0.693129	0.740443	0.768952	0.812825	0.843767	0.893706	0.991367	1.11231	1.23047	1.36058	1.49846	1.63752	1.78336	1.94154	2.10571	2.28111	2.46392	2.65402	2.8588	3.04191	3.27025	3.51414	3.76115	4.15693	4.60758	5.15831	5.87598	6.70701	7.59387	8.66175	9.72655	10.7849	11.9088	12.8881
808	X2613.9.1.milc	Milcz	53.0322	16.87	P	P	2	M	0.081684	0.11997	0.156715	0.191249	0.225716	0.261489	0.296343	0.333566	0.367795	0.39836	0.434938	0.455529	0.495984	0.564394	0.64595	0.765709	0.90564	1.07625	1.29063	1.53659	1.80287	2.11503	2.43695	2.7606	3.10415	3.43703	3.75162	4.08847	4.4454	4.80933	5.23043	5.69542	6.18379	6.71798	7.29363	7.85201	8.45905	9.04236	9.58273	10.1175	10.5964
809	X2616.11.1.milc	Milcz	53.0322	16.87	P	P	3	B	0.242474	0.288641	0.332236	0.37287	0.41266	0.452475	0.489526	0.528203	0.560301	0.585916	0.624146	0.653234	0.702998	0.784457	0.881394	1.00184	1.13162	1.29042	1.49014	1.71823	1.97351	2.2673	2.57764	2.90132	3.24847	3.60336	3.97845	4.36471	4.74826	5.13812	5.55519	5.99502	6.44799	6.92793	7.4311	7.92009	8.42896	8.9267	9.39945	9.86719	10.3176
810	X2619.12.1.milc	Milcz	53.0322	16.87	P	P	3	M	0.0236325	0.0702985	0.114641	0.156105	0.196476	0.237086	0.276494	0.316516	0.351598	0.381628	0.417227	0.443661	0.482178	0.536913	0.59976	0.683747	0.762192	0.87319	1.02571	1.20074	1.42504	1.69265	1.9895	2.32042	2.68908	3.06989	3.4592	3.8867	4.34936	4.83766	5.39342	6.01428	6.66508	7.37577	8.14531	8.8802	9.66773	10.4248	11.1209	11.8044	12.4315
811	X2622.13.1.milc	Milcz	53.0322	16.87	P	P	3	M	0.160261	0.189865	0.215424	0.236456	0.25592	0.275346	0.291722	0.309253	0.316561	0.315314	0.333687	0.363294	0.400947	0.442935	0.491972	0.553393	0.601977	0.681446	0.789099	0.908603	1.09656	1.32261	1.59401	1.92676	2.30974	2.721	3.16161	3.6497	4.17448	4.73483	5.37869	6.09607	6.85922	7.70325	8.62091	9.51859	10.4969	11.4499	12.3503	13.2534	14.0818
812	X2625.15.1.milc	Milcz	53.0322	16.87	P	P	3	M	0.789616	0.756785	0.729035	0.706361	0.69089	0.682978	0.679724	0.685117	0.687727	0.688507	0.722668	0.778379	0.855684	0.949029	1.05743	1.19661	1.3564	1.54353	1.76699	2.02015	2.2939	2.59851	2.92061	3.26574	3.63697	4.00633	4.39649	4.78972	5.17365	5.56184	5.95832	6.35741	6.76467	7.19281	7.63351	8.06935	8.53308	8.9786	9.39516	9.80604	10.1769
813	X2628.16.1.milc	Milcz	53.0322	16.87	P	P	2	M	2.34478	2.31465	2.29018	2.27185	2.25769	2.24648	2.23993	2.23562	2.23702	2.2449	2.24638	2.2376	2.23648	2.22142	2.19587	2.22369	2.26688	2.3482	2.49559	2.68394	2.89168	3.14137	3.4114	3.6953	4.00474	4.32018	4.6318	4.97515	5.35092	5.74697	6.2037	6.7125	7.25176	7.84582	8.48962	9.11873	9.81217	10.4788	11.0974	11.7136	12.2582
814	X2631.17.1.milc	Milcz	53.0322	16.87	P	P	3	B	0.711604	0.688562	0.670233	0.656192	0.647134	0.644343	0.647158	0.655451	0.664952	0.676179	0.692488	0.700495	0.725596	0.755583	0.786954	0.872119	0.956701	1.09966	1.31424	1.56869	1.91043	2.33012	2.80409	3.35209	3.97306	4.60396	5.28736	5.9974	6.7168	7.46529	8.24444	9.05635	9.89506	10.7788	11.7009	12.62	13.594	14.5497	15.4821	16.4232	17.2957
815	X2634.18.1.milc	Milcz	53.0322	16.87	P	P	2	M	1.33887	1.29642	1.26249	1.23709	1.21941	1.20978	1.21056	1.21731	1.2314	1.25377	1.27464	1.29499	1.32164	1.34359	1.36404	1.41083	1.44931	1.51922	1.64151	1.79018	1.9667	2.17975	2.41478	2.67048	2.95298	3.2441	3.53698	3.85923	4.20317	4.56337	4.99125	5.46942	5.98407	6.55538	7.17586	7.80132	8.50139	9.18576	9.84201	10.5107	11.1074
816	X2637.19.1.milc	Milcz	53.0322	16.87	Y	Y	2	B	0.03142	0.0942275	0.154361	0.211464	0.268334	0.325977	0.380844	0.438611	0.490781	0.537049	0.600944	0.665856	0.747188	0.85452	0.978352	1.11564	1.25759	1.42235	1.61048	1.81472	2.056	2.33104	2.62856	2.93505	3.2595	3.61604	3.9663	4.37446	4.82777	5.30608	5.91577	6.60261	7.37386	8.29196	9.3215	10.3629	11.5558	12.7231	13.8528	15.0207	16.0381
817	X2640.20.1.milc	Milcz	53.0322	16.87	Y	Y	2	B	2.87727	2.86513	2.85616	2.84985	2.84571	2.84389	2.8443	2.84736	2.85545	2.86754	2.86659	2.82116	2.80633	2.82817	2.85868	2.96945	3.14	3.34404	3.60305	3.91423	4.2112	4.53967	4.87356	5.18892	5.50879	5.83626	6.12621	6.46134	6.83964	7.23203	7.73361	8.2697	8.89786	9.66319	10.5195	11.4641	12.5812	13.7103	14.8737	16.1216	17.2318
818	X2643.21.1.milc	Milcz	53.0322	16.87	P	P	1	M	2.63101	2.59842	2.5703	2.54603	2.52663	2.51289	2.5034	2.50076	2.50339	2.51082	2.52176	2.52196	2.53891	2.58161	2.63748	2.72269	2.83295	2.9634	3.11687	3.2918	3.47772	3.68423	3.90275	4.13418	4.38307	4.63269	4.87641	5.13996	5.42241	5.71528	6.0492	6.41289	6.80062	7.22224	7.67421	8.13752	8.64316	9.14888	9.6531	10.1724	10.6601
819	X2646.22.1.milc	Milcz	53.0322	16.87	P	P	3	M	0.992208	0.938352	0.892381	0.854034	0.824237	0.803803	0.792192	0.789781	0.790061	0.793897	0.813739	0.839247	0.883997	0.947503	1.02364	1.12838	1.249	1.3973	1.58051	1.78994	2.02542	2.29286	2.58103	2.89464	3.2359	3.58199	3.95	4.32799	4.71127	5.10708	5.51112	5.93444	6.3593	6.79222	7.23686	7.66149	8.10252	8.51886	8.89522	9.25539	9.58212
820	X2649.23.1.milc	Milcz	53.0322	16.87	P	P	3	M	2.39822	2.29106	2.1972	2.1173	2.05091	1.99764	1.9587	1.93173	1.9142	1.90861	1.91844	1.95047	1.99376	2.01484	2.03122	2.10297	2.16594	2.28422	2.49738	2.76111	3.07548	3.48134	3.90552	4.33835	4.81087	5.2601	5.7157	6.17538	6.6283	7.08263	7.55044	8.02529	8.51002	9.00838	9.51659	10.0331	10.5688	11.1041	11.6357	12.1726	12.6987
821	X2652.26.1.milc	Milcz	53.0322	16.87	P	P	2	M	2.61473	2.50673	2.40636	2.31308	2.22829	2.15332	2.08733	2.0308	1.97509	1.92128	1.88409	1.84428	1.83234	1.84898	1.88389	1.96267	2.06476	2.20562	2.39893	2.63222	2.89731	3.20432	3.53896	3.90482	4.30717	4.72177	5.16321	5.62407	6.10573	6.61116	7.12836	7.67913	8.23211	8.79415	9.37453	9.92332	10.4842	11.0179	11.517	12.0017	12.433
822	X2655.27.1.milc	Milcz	53.0322	16.87	P	P	3	B	0.0453925	0.13519	0.221664	0.304375	0.385474	0.465844	0.542545	0.620289	0.691943	0.757145	0.831598	0.890622	0.971287	1.0765	1.1923	1.35489	1.53054	1.74944	2.02994	2.35093	2.7154	3.14335	3.59432	4.07018	4.58519	5.08793	5.60283	6.12988	6.66022	7.19934	7.76162	8.35016	8.94492	9.56111	10.1992	10.8065	11.4267	12.0247	12.5668	13.0835	13.599
823	X2658.28.1.milc	Milcz	53.0322	16.87	P	P	3	M	0.0112715	0.0372795	0.0667075	0.09914	0.136086	0.178564	0.225133	0.277639	0.329321	0.380545	0.44644	0.515651	0.60011	0.704695	0.822771	0.955286	1.08858	1.24917	1.44261	1.65643	1.90947	2.19765	2.50918	2.85564	3.23673	3.61717	4.01985	4.43361	4.84689	5.26931	5.71097	6.17641	6.64733	7.14205	7.65895	8.13918	8.63121	9.09595	9.50623	9.89157	10.2548
824	X2661.29.1.milc	Milcz	53.0322	16.87	Y	Y	2	M	0.120736	0.180846	0.238027	0.292129	0.344855	0.396819	0.445989	0.495487	0.538864	0.576427	0.62399	0.667583	0.724299	0.792301	0.865737	0.965688	1.06077	1.19146	1.36801	1.56966	1.82477	2.12925	2.46648	2.82636	3.21822	3.64496	4.07972	4.57476	5.12272	5.70523	6.40145	7.18125	8.03155	9.01284	10.0995	11.1679	12.3689	13.5239	14.607	15.7025	16.6461
825	X2664.30.1.milc	Milcz	53.0322	16.87	P	P	2	M	1.34527	1.37365	1.39714	1.41519	1.42865	1.4382	1.44262	1.44378	1.44028	1.43098	1.41262	1.35593	1.32279	1.31807	1.3206	1.37557	1.44707	1.56197	1.73863	1.95725	2.21787	2.53657	2.88069	3.2496	3.6564	4.06721	4.50363	4.95507	5.41155	5.88185	6.37099	6.87836	7.40151	7.95614	8.53617	9.10778	9.71091	10.2976	10.8636	11.4307	11.9507
826	X2667.33.1.milc	Milcz	53.0322	16.87	Y	Y	2	B	0.732953	0.772968	0.808967	0.841062	0.87024	0.896491	0.918109	0.937781	0.947804	0.949368	0.96177	0.972224	0.993874	1.01317	1.02923	1.08953	1.16161	1.26403	1.41963	1.6097	1.81123	2.04372	2.2919	2.54364	2.81107	3.09154	3.35091	3.65672	4.00376	4.37007	4.84578	5.37884	5.986	6.71192	7.52584	8.37727	9.37353	10.3559	11.325	12.3412	13.217
827	X2670.34.1.milc	Milcz	53.0322	16.87	Y	Y	2	B	1.24817	1.25335	1.25964	1.26743	1.27642	1.28617	1.29714	1.30861	1.31995	1.33202	1.34756	1.37122	1.39256	1.39517	1.39073	1.39791	1.39039	1.40231	1.45238	1.5178	1.60966	1.72407	1.86032	2.01608	2.19226	2.38971	2.58739	2.82386	3.08819	3.37174	3.7433	4.15252	4.63334	5.21778	5.87461	6.59418	7.44489	8.30547	9.19181	10.1427	10.9869
828	X2673.1.1.glev	Levant Mine (2)	50.1554	-5.67795	Y	P	3	B	2.56262	2.52921	2.49656	2.46458	2.43282	2.4017	2.37284	2.34321	2.31559	2.29004	2.25284	2.19858	2.14841	2.09238	2.02937	2.00016	1.95552	1.95006	1.99125	2.0532	2.19231	2.39369	2.63806	2.93415	3.2821	3.64792	4.05161	4.48671	4.95347	5.45538	5.98011	6.54306	7.12356	7.73254	8.37421	9.00559	9.6782	10.3312	10.9559	11.58	12.1481
829	X2676.2.1.glev	Levant Mine (2)	50.1554	-5.67795	Y	P	3	O	1.05333	1.06189	1.06895	1.07446	1.07828	1.08058	1.08178	1.08114	1.07995	1.07799	1.06982	1.05418	1.0367	1.00522	0.964656	0.943503	0.8968	0.884935	0.905024	0.933859	1.05213	1.21584	1.4368	1.7308	2.08385	2.48849	2.95322	3.46868	4.04228	4.67348	5.33514	6.05752	6.80699	7.5935	8.42732	9.2484	10.1114	10.9622	11.7942	12.6334	13.4266
830	X2679.3.1.glev	Levant Mine (2)	50.1554	-5.67795	Y	P	2	B	1.24385	1.2385	1.23705	1.23828	1.24534	1.25972	1.27771	1.30515	1.33288	1.36017	1.39766	1.39658	1.44705	1.55611	1.68716	1.95195	2.27456	2.6983	3.26749	3.9399	4.69538	5.61143	6.56054	7.54625	8.61564	9.61559	10.6483	11.6532	12.6122	13.5616	14.4496	15.3113	16.1262	16.884	17.5998	18.2661	18.8836	19.4564	19.9809	20.4568	20.896
831	X2682.4.1.glev	Levant Mine (2)	50.1554	-5.67795	Y	Y	2	M	1.47192	1.47249	1.47195	1.47007	1.46759	1.46472	1.46071	1.45685	1.45241	1.44706	1.44	1.41868	1.40892	1.40112	1.3932	1.42966	1.47416	1.55406	1.68163	1.83827	2.04194	2.30778	2.59438	2.89275	3.22082	3.55059	3.88289	4.24099	4.6183	5.01067	5.45482	5.92563	6.43648	7.01239	7.63583	8.28102	9.00491	9.72107	10.4341	11.1753	11.8338
832	X2685.5.1.glev	Levant Mine (2)	50.1554	-5.67795	Y	Y	3	O	1.78395	1.78654	1.78522	1.77951	1.77047	1.75878	1.74392	1.72648	1.70433	1.67749	1.6481	1.60536	1.56917	1.53448	1.49801	1.48877	1.45975	1.4715	1.53506	1.62174	1.78499	2.01228	2.28054	2.59492	2.95956	3.344	3.76034	4.21383	4.69172	5.19844	5.76299	6.36374	7.01509	7.74868	8.54399	9.36046	10.2695	11.1694	12.0656	12.9958	13.8292
833	X2688.6.1.glev	Levant Mine (2)	50.1554	-5.67795	Y	Y	3	O	1.16817	1.22481	1.27395	1.31506	1.34825	1.37452	1.39485	1.40717	1.41261	1.4108	1.38602	1.31347	1.25425	1.20504	1.14906	1.1535	1.1551	1.21439	1.34804	1.5223	1.79065	2.14265	2.55157	3.03409	3.5902	4.16529	4.81375	5.47908	6.15778	6.87519	7.56717	8.27388	8.9755	9.67266	10.3749	11.0503	11.7325	12.3843	13.0046	13.6104	14.1577
834	X2691.8.1.glev	Levant Mine (2)	50.1554	-5.67795	Y	Y	2	O	2.11899	2.13515	2.15586	2.18054	2.20882	2.24145	2.27948	2.32077	2.36606	2.41513	2.44771	2.43902	2.46008	2.52591	2.60273	2.76072	2.98016	3.23364	3.54091	3.90116	4.2564	4.66307	5.06619	5.43482	5.80479	6.16739	6.4968	6.85039	7.22008	7.58904	8.03759	8.50674	9.03611	9.67272	10.3772	11.1146	11.9707	12.8118	13.6441	14.5171	15.2625
835	X2694.9.1.glev	Levant Mine (2)	50.1554	-5.67795	Y	Y	2	O	0.821835	0.861579	0.894884	0.921316	0.94228	0.958609	0.968705	0.975059	0.973866	0.964709	0.948605	0.89261	0.864545	0.861363	0.866089	0.943084	1.05119	1.20375	1.41995	1.68433	1.98876	2.36844	2.76522	3.16522	3.59532	4.01818	4.45113	4.89423	5.34351	5.80299	6.27531	6.75485	7.24809	7.77679	8.32893	8.86909	9.44767	9.9992	10.5217	11.0427	11.4867
836	X2697.2.1.skag	Skagen	57.7235	10.5852	Y	Y	2	B	1.84255	1.84365	1.84405	1.84374	1.84375	1.84418	1.8432	1.84415	1.843	1.84016	1.84319	1.84007	1.85141	1.87314	1.89835	1.97313	2.06763	2.19619	2.3813	2.60525	2.84515	3.13869	3.43501	3.71443	4.00665	4.28838	4.53815	4.81606	5.09793	5.37347	5.75907	6.16365	6.65695	7.2891	8.00647	8.81125	9.78106	10.7623	11.7842	12.8923	13.8537
837	X2700.3.1.skag	Skagen	57.7235	10.5852	P	P	2	B	0.615534	0.617538	0.622046	0.62903	0.638567	0.650324	0.663297	0.679454	0.696973	0.715878	0.739199	0.753563	0.783662	0.816323	0.847622	0.936342	1.04558	1.19379	1.40741	1.66498	1.94027	2.27062	2.60715	2.94026	3.29535	3.63158	3.95049	4.28319	4.61819	4.95025	5.33363	5.73359	6.16937	6.67296	7.22056	7.77766	8.4027	9.01208	9.59823	10.199	10.733
838	X2703.4.1.skag	Skagen	57.7235	10.5852	P	P	3	B	1.67503	1.66687	1.66288	1.6626	1.66859	1.68158	1.69763	1.72327	1.74929	1.77538	1.82241	1.85729	1.93117	2.04284	2.17353	2.38992	2.6593	2.98309	3.39041	3.864	4.35788	4.93886	5.52291	6.09662	6.6991	7.2554	7.79887	8.33147	8.84001	9.33287	9.82878	10.3107	10.7943	11.2885	11.7829	12.281	12.7897	13.2918	13.7794	14.2629	14.7405
839	X2706.5.1.skag	Skagen	57.7235	10.5852	Y	Y	2	B	2.01361	1.98936	1.97	1.95542	1.94792	1.94843	1.95465	1.96989	1.98508	2.00089	2.04183	2.09972	2.17461	2.27395	2.3936	2.51899	2.65581	2.80274	2.96232	3.1357	3.31725	3.51892	3.72213	3.91091	4.09903	4.29477	4.46745	4.67157	4.89553	5.12309	5.43621	5.75959	6.16436	6.68648	7.28027	7.97082	8.79698	9.65878	10.5857	11.6014	12.5444
840	X2709.6.1.skag	Skagen	57.7235	10.5852	Y	Y	2	B	0.673103	0.742236	0.815539	0.892833	0.976518	1.06713	1.16097	1.26399	1.36489	1.46428	1.59318	1.73417	1.90048	2.0965	2.31322	2.56319	2.85488	3.1601	3.49219	3.85547	4.18669	4.51698	4.84528	5.14274	5.4253	5.73635	6.00469	6.32663	6.68872	7.06016	7.5846	8.15239	8.8464	9.72547	10.7239	11.8478	13.2001	14.577	16.0169	17.5798	18.9624
841	X2712.7.1.skag	Skagen	57.7235	10.5852	Y	Y	2	B	2.10189	2.16432	2.22422	2.28121	2.33887	2.39837	2.45501	2.51622	2.56723	2.60869	2.67723	2.74133	2.83939	2.98628	3.15948	3.37606	3.63965	3.92363	4.24469	4.60624	4.94762	5.31802	5.67804	5.99128	6.29006	6.59493	6.85997	7.1571	7.47828	7.79899	8.21812	8.66054	9.18157	9.82766	10.5534	11.3494	12.2947	13.2429	14.2196	15.2689	16.1751
842	X2715.8.1.skag	Skagen	57.7235	10.5852	Y	Y	3	B	1.37675	1.36531	1.3665	1.37987	1.40795	1.45197	1.50892	1.58314	1.66158	1.74536	1.85798	1.9564	2.11332	2.33608	2.59267	2.95296	3.38649	3.88517	4.48551	5.17304	5.87832	6.68371	7.49391	8.2794	9.09053	9.8746	10.6581	11.4392	12.2137	12.9852	13.7531	14.5267	15.2886	16.0604	16.8399	17.5621	18.2854	18.9542	19.5521	20.1105	20.5928
843	X2718.9.1.skag	Skagen	57.7235	10.5852	Y	Y	2	B	0.739859	0.738305	0.740459	0.746768	0.757003	0.771598	0.791493	0.814542	0.837426	0.86142	0.888498	0.910072	0.944531	0.980143	1.01473	1.09281	1.1744	1.29435	1.47655	1.69614	1.94913	2.25443	2.57922	2.91259	3.27234	3.64091	4.00543	4.40681	4.83836	5.28765	5.81478	6.3916	7.01793	7.73131	8.51286	9.29679	10.1681	11.0218	11.8565	12.7149	13.4744
844	X2721.10.1.skag	Skagen	57.7235	10.5852	P	P	3	B	2.28552	2.3093	2.34475	2.39137	2.45311	2.53137	2.62098	2.73012	2.84432	2.96376	3.12368	3.28781	3.5041	3.78122	4.09671	4.4946	4.96404	5.48195	6.07786	6.74528	7.40744	8.15146	8.88333	9.57688	10.2807	10.931	11.5515	12.1536	12.7273	13.2759	13.8219	14.3444	14.8631	15.3835	15.8951	16.413	16.9331	17.4492	17.9577	18.4621	18.9676
845	X2724.11.1.skag	Skagen	57.7235	10.5852	Y	Y	3	B	0.920929	0.843142	0.783373	0.741283	0.718287	0.715307	0.731134	0.767356	0.819759	0.888241	0.977023	1.06332	1.19062	1.34894	1.52793	1.80066	2.11394	2.50055	2.98756	3.54632	4.17421	4.91937	5.69659	6.50082	7.36559	8.20436	9.06653	9.93326	10.7921	11.6598	12.5347	13.4336	14.3233	15.2173	16.1221	16.9734	17.8322	18.6404	19.3795	20.0826	20.7155
846	X2727.12.1.skag	Skagen	57.7235	10.5852	P	P	2	B	1.18137	1.06857	0.979538	0.914199	0.871402	0.851256	0.855842	0.881429	0.930656	1.00392	1.0869	1.17451	1.28889	1.42783	1.58433	1.78418	2.0066	2.26888	2.5884	2.95016	3.34448	3.80263	4.27072	4.74692	5.25356	5.73404	6.22252	6.70569	7.17633	7.64297	8.09508	8.54096	8.97542	9.40235	9.824	10.2232	10.6028	10.9692	11.3092	11.6277	11.9603
847	X2730.1a.1.hung	Mende	47.4258	19.4483	Y	Y	2	M	1.92315	2.1327	2.337	2.53526	2.73462	2.9368	3.13094	3.33497	3.52321	3.69521	3.92388	4.15884	4.44702	4.79944	5.19133	5.66981	6.23634	6.84366	7.51701	8.2597	8.97029	9.72827	10.4776	11.1691	11.8498	12.5354	13.1472	13.819	14.564	15.3265	16.2406	17.262	18.3543	19.5839	20.9282	22.2378	23.698	25.0895	26.3831	27.6797	28.7694
848	X2733.1b.1.hung	Mende	47.4258	19.4483	Y	Y	2	B	1.86872	2.04676	2.23648	2.43783	2.65308	2.88261	3.12306	3.3801	3.64793	3.92595	4.23828	4.58849	4.95079	5.33544	5.74658	6.13988	6.56038	6.96113	7.32335	7.67439	7.99238	8.27256	8.54547	8.775	8.96667	9.21846	9.40621	9.68134	10.0377	10.4175	11.0168	11.6928	12.5447	13.6588	14.9498	16.3972	18.1536	19.9423	21.8158	23.8557	25.641
849	X2736.2b.1.hung	Mende	47.4258	19.4483	Y	Y	2	B	1.69102	1.75588	1.84166	1.94783	2.0793	2.2372	2.41376	2.62192	2.84533	3.08313	3.3859	3.72763	4.1222	4.58415	5.10007	5.66986	6.33061	7.01088	7.71565	8.46828	9.17763	9.90861	10.6215	11.2731	11.9015	12.5302	13.0802	13.6807	14.3274	14.9734	15.7833	16.6704	17.6523	18.8153	20.1059	21.3975	22.876	24.3004	25.6488	27.0275	28.1921
850	X2739.3a.1.hung	Mende	47.4258	19.4483	Y	Y	2	M	0.879686	0.878477	0.880074	0.883911	0.892126	0.906031	0.9227	0.946707	0.971865	0.997197	1.0324	1.04486	1.09204	1.18647	1.30244	1.4843	1.72655	1.99971	2.31301	2.67032	3.02776	3.42921	3.83228	4.21082	4.5943	4.97624	5.31421	5.69478	6.10714	6.52439	7.06585	7.64735	8.32256	9.14471	10.0647	11.0599	12.2242	13.3975	14.6015	15.8872	17.0278
851	X2742.3b.1.hung	Mende	47.4258	19.4483	P	P	1	B	1.34795	1.27327	1.21395	1.1695	1.14174	1.13192	1.1366	1.1605	1.19538	1.24133	1.31391	1.38697	1.50261	1.67057	1.86992	2.13323	2.46418	2.82681	3.23821	3.70241	4.14807	4.63547	5.11464	5.56196	6.00946	6.43709	6.83287	7.23703	7.64343	8.04055	8.48219	8.9271	9.4074	9.93942	10.5012	11.1011	11.7423	12.4123	13.1062	13.831	14.5851
852	X2745.4a.1.hung	Mende	47.4258	19.4483	Y	Y	2	B	0.655246	0.706779	0.754251	0.796871	0.838696	0.881179	0.91835	0.959871	0.990844	1.01085	1.05612	1.08483	1.15418	1.28214	1.43851	1.65624	1.93442	2.24536	2.60574	3.01682	3.41824	3.86397	4.30505	4.70886	5.11114	5.50929	5.85297	6.24227	6.66248	7.08209	7.64353	8.24724	8.95663	9.83958	10.8362	11.9078	13.17	14.4338	15.714	17.0766	18.277
853	X2748.4b.1.hung	Mende	47.4258	19.4483	Y	Y	2	B	1.48997	1.43723	1.39859	1.37318	1.36572	1.37539	1.39918	1.44493	1.4971	1.55559	1.65769	1.76503	1.92761	2.16956	2.46003	2.81007	3.23794	3.70067	4.20661	4.76765	5.31818	5.90134	6.49163	7.06219	7.63798	8.22795	8.77201	9.38009	10.0458	10.7296	11.5713	12.4887	13.5126	14.7156	16.0483	17.4285	19.0129	20.5734	22.1049	23.6979	25.098
854	X2751.5a.1.hung	Mende	47.4258	19.4483	Y	Y	2	M	1.45966	1.42633	1.40714	1.40226	1.41218	1.43868	1.47782	1.53553	1.60404	1.68315	1.791	1.89914	2.05162	2.25573	2.4908	2.79725	3.17143	3.58331	4.06334	4.6074	5.11857	5.6654	6.2066	6.70703	7.20187	7.69273	8.11613	8.59199	9.11059	9.63161	10.3135	11.0587	11.9132	12.9457	14.0997	15.3201	16.7512	18.1679	19.5758	21.0584	22.3445
855	X2754.5b.1.hung	Mende	47.4258	19.4483	Y	Y	2	M	1.11574	1.11382	1.11746	1.12638	1.14441	1.17271	1.20587	1.25267	1.3	1.34757	1.43459	1.54296	1.67974	1.86434	2.0844	2.31351	2.58636	2.85897	3.12734	3.411	3.66414	3.90963	4.14557	4.35238	4.54086	4.73554	4.88394	5.067	5.28384	5.50355	5.81781	6.15114	6.56616	7.09423	7.69431	8.39849	9.25479	10.1397	11.0838	12.1174	13.048
856	X2757.6.1.hung	Mende	47.4258	19.4483	Y	Y	2	B	1.30077	1.28471	1.29352	1.33001	1.39671	1.49427	1.61748	1.77508	1.95643	2.16111	2.42466	2.73543	3.0897	3.50117	3.96442	4.45939	5.03283	5.6086	6.18822	6.80011	7.35126	7.89819	8.42178	8.86979	9.27509	9.70088	10.0365	10.4366	10.9057	11.3832	12.0447	12.7789	13.6407	14.7146	15.933	17.2218	18.7535	20.2645	21.7587	23.3371	24.6869
857	X2760.1.1.serge	La Seu D'Urgell (1)	42.3546	1.49592	Y	Y	2	B	2.09884	2.10441	2.11764	2.13774	2.16609	2.20357	2.24823	2.30289	2.35896	2.417	2.4869	2.52526	2.61362	2.74566	2.89371	3.16531	3.49259	3.90833	4.46887	5.13194	5.83346	6.66399	7.50779	8.33999	9.21952	10.0562	10.8686	11.6988	12.5244	13.3424	14.2403	15.1778	16.1547	17.22	18.3479	19.4556	20.6571	21.8068	22.8884	23.968	24.9051
858	X2763.2.1.serge	La Seu D'Urgell (1)	42.3546	1.49592	Y	Y	3	B	1.05689	1.07047	1.09659	1.13475	1.18776	1.25619	1.33489	1.43257	1.53737	1.64901	1.79463	1.93105	2.12513	2.36547	2.63092	3.02719	3.48803	4.04696	4.75177	5.56309	6.43638	7.44928	8.49285	9.57444	10.7352	11.8343	12.9737	14.0785	15.1231	16.1532	17.1208	18.0552	18.9449	19.7778	20.5648	21.3108	22.0105	22.6688	23.2912	23.8741	24.4092
859	X2766.3.1.serge	La Seu D'Urgell (1)	42.3546	1.49592	Y	Y	3	O	4.67146	4.59393	4.51891	4.44664	4.37744	4.3107	4.24493	4.18294	4.12049	4.05821	4.00136	3.92102	3.87295	3.82895	3.78664	3.85459	3.96595	4.16038	4.49623	4.92468	5.39722	5.99878	6.61497	7.21614	7.8601	8.46728	9.0431	9.64601	10.264	10.8841	11.5929	12.3569	13.1606	14.0468	14.9988	15.928	16.9426	17.9162	18.8271	19.7354	20.5298
860	X2769.4.1.serge	La Seu D'Urgell (1)	42.3546	1.49592	Y	Y	3	B	0.425292	0.433588	0.444956	0.459151	0.476737	0.497818	0.520939	0.548617	0.576566	0.604962	0.632637	0.628085	0.659052	0.708915	0.757525	0.942245	1.15505	1.47904	1.97871	2.58761	3.28713	4.15291	5.05767	5.99756	7.02477	8.00044	8.9937	9.99224	10.9656	11.9369	12.9458	13.9903	15.0383	16.1207	17.2341	18.2846	19.3641	20.382	21.3147	22.2108	23.001
861	X2772.5.1.serge	La Seu D'Urgell (1)	42.3546	1.49592	Y	Y	3	B	4.40867	4.48385	4.5517	4.61133	4.66887	4.7262	4.77435	4.82778	4.86207	4.87745	4.93356	4.96641	5.06196	5.23165	5.43607	5.76369	6.19536	6.68506	7.28228	7.97805	8.62989	9.36641	10.0744	10.69	11.2898	11.8498	12.3079	12.8012	13.3201	13.8196	14.4788	15.2043	16.0135	16.9864	18.0719	19.1586	20.4173	21.6227	22.7485	23.8959	24.8461
862	X2775.6.1.serge	La Seu D'Urgell (1)	42.3546	1.49592	Y	Y	3	B	1.70264	1.64351	1.59261	1.54991	1.51632	1.49156	1.47316	1.46549	1.46231	1.46391	1.4835	1.49478	1.54183	1.60217	1.66776	1.8358	2.02459	2.30507	2.71727	3.21232	3.80151	4.51404	5.28303	6.12683	7.06299	7.97876	8.95189	9.93361	10.9018	11.8885	12.8734	13.8801	14.8812	15.8878	16.9055	17.8788	18.8608	19.8012	20.6874	21.5461	22.339
863	X2778.7.1.serge	La Seu D'Urgell (1)	42.3546	1.49592	Y	Y	3	B	4.25545	4.13583	4.02528	3.9234	3.83277	3.75409	3.68329	3.62713	3.57621	3.53024	3.50932	3.47584	3.49084	3.55206	3.63784	3.83006	4.0908	4.41512	4.84273	5.35432	5.87654	6.49547	7.11422	7.69457	8.29351	8.86825	9.40052	9.96024	10.5376	11.1129	11.783	12.4956	13.2642	14.1437	15.1	16.0513	17.1065	18.1296	19.1162	20.1242	20.9972
864	X2781.8.1.serge	La Seu D'Urgell (1)	42.3546	1.49592	Y	Y	3	B	0.457317	0.434495	0.416195	0.402305	0.394366	0.392274	0.392665	0.401564	0.412346	0.424807	0.452638	0.461433	0.510031	0.58226	0.663469	0.855507	1.07535	1.38758	1.83689	2.37581	3.00419	3.77049	4.58	5.44117	6.38688	7.29462	8.24653	9.19308	10.1094	11.03	11.9369	12.8432	13.7384	14.6365	15.5362	16.3923	17.2414	18.0545	18.8269	19.5737	20.2633
865	X2784.9.1.serge	La Seu D'Urgell (1)	42.3546	1.49592	Y	Y	2	B	1.03631	1.04357	1.04872	1.0511	1.05437	1.05956	1.06069	1.0678	1.06904	1.06401	1.0779	1.07618	1.11253	1.19396	1.29504	1.49286	1.74364	2.0617	2.47898	2.9713	3.49999	4.12148	4.7642	5.41331	6.1052	6.77675	7.42207	8.10669	8.80849	9.5156	10.3458	11.2347	12.1993	13.3043	14.5083	15.7185	17.0738	18.3945	19.6676	20.9704	22.1139
866	X2787.10.1.serge	La Seu D'Urgell (1)	42.3546	1.49592	Y	Y	3	B	1.04028	1.29265	1.52846	1.74596	1.95851	2.17063	2.36429	2.56814	2.73372	2.86097	3.08847	3.34817	3.67409	4.0985	4.59062	5.13834	5.75912	6.42988	7.16863	7.97523	8.7848	9.66443	10.5428	11.4152	12.3154	13.162	13.9911	14.8033	15.5908	16.3592	17.1182	17.8822	18.6159	19.3285	20.029	20.66	21.2623	21.8091	22.2851	22.7091	23.0751
867	X2790.11.1.serge	La Seu D'Urgell (1)	42.3546	1.49592	Y	Y	3	B	0.628985	0.616095	0.617136	0.631318	0.666173	0.723804	0.793415	0.892463	0.990859	1.08934	1.2633	1.43998	1.71232	2.08655	2.52242	3.12628	3.85038	4.68413	5.7009	6.86809	8.04289	9.39541	10.7316	12.0053	13.3148	14.5155	15.6604	16.7749	17.8335	18.844	19.8731	20.8891	21.8919	22.9166	23.945	24.9164	25.9059	26.8246	27.6479	28.4227	29.0899
868	X2793.12.1.serge	La Seu D'Urgell (1)	42.3546	1.49592	Y	Y	3	B	0.600062	0.594656	0.588372	0.580878	0.57492	0.571504	0.567132	0.566716	0.559264	0.545675	0.546494	0.531955	0.55379	0.596072	0.644342	0.807317	0.97895	1.262	1.71124	2.25901	2.92793	3.76803	4.66367	5.62552	6.69247	7.71448	8.78182	9.85442	10.8967	11.9448	13.0119	14.0951	15.1873	16.318	17.4759	18.5957	19.756	20.8659	21.9118	22.9367	23.8546
869	X2796.13.1.serge	La Seu D'Urgell (1)	42.3546	1.49592	Y	Y	2	B	0.377549	0.397908	0.419558	0.441978	0.46733	0.496667	0.527259	0.563264	0.595575	0.624402	0.665871	0.685132	0.74163	0.834758	0.942391	1.13559	1.37108	1.66641	2.05793	2.51974	3.00541	3.57096	4.15282	4.73259	5.34473	5.93989	6.49966	7.10217	7.71253	8.32006	9.08399	9.89066	10.8134	11.9273	13.163	14.4839	16.0319	17.5693	19.1014	20.7176	22.1343
870	X2799.14.1.serge	La Seu D'Urgell (1)	42.3546	1.49592	Y	Y	3	B	0.498303	0.488678	0.489385	0.500423	0.525563	0.56533	0.614085	0.68121	0.751789	0.826416	0.947446	1.08824	1.2725	1.4939	1.74455	2.0695	2.43004	2.85469	3.37897	3.97561	4.61208	5.34354	6.09513	6.85201	7.64984	8.43239	9.22979	10.033	10.8363	11.6478	12.4664	13.3113	14.1464	14.9823	15.8277	16.6215	17.421	18.1711	18.8596	19.5152	20.0907
871	X2802.1.1.dum	Oban	56.4278	-5.48395	Y	Y	2	B	0.908234	0.875255	0.847128	0.824283	0.806739	0.794238	0.787228	0.784865	0.785359	0.789899	0.802454	0.82368	0.850876	0.851754	0.842705	0.884525	0.899725	0.979	1.15258	1.37035	1.68651	2.10632	2.57298	3.08773	3.66926	4.25191	4.84478	5.49044	6.16725	6.87148	7.69017	8.5689	9.52999	10.6344	11.8435	13.0776	14.4675	15.8341	17.1709	18.5511	19.7766
872	X2805.2.1.dum	Oban	56.4278	-5.48395	Y	P	1	B	2.5655	2.5035	2.44809	2.39968	2.3563	2.31749	2.28669	2.25794	2.23494	2.21915	2.19571	2.17263	2.14702	2.0989	2.03814	1.99775	1.92882	1.89624	1.90834	1.94341	2.03565	2.17067	2.3416	2.55399	2.80665	3.08026	3.36717	3.70126	4.06131	4.44501	4.93186	5.45261	6.06636	6.81886	7.66418	8.59468	9.68693	10.8005	11.9488	13.179	14.3067
873	X2808.3.1.dum	Oban	56.4278	-5.48395	Y	Y	2	B	1.11981	1.12642	1.13319	1.13957	1.14961	1.16485	1.18019	1.20344	1.21705	1.22235	1.26015	1.29218	1.36715	1.4857	1.62809	1.85743	2.14606	2.48624	2.91511	3.41636	3.91192	4.47619	5.04083	5.5675	6.1019	6.62462	7.07985	7.59035	8.14183	8.69671	9.42673	10.2313	11.1468	12.2523	13.4906	14.7781	16.2861	17.7626	19.2005	20.7008	21.9832
874	X2811.4.1.dum	Oban	56.4278	-5.48395	Y	P	3	O	2.99272	2.94585	2.90141	2.85975	2.8194	2.77994	2.74391	2.70691	2.6713	2.6383	2.59651	2.54754	2.49872	2.42777	2.34179	2.28872	2.20112	2.16699	2.19196	2.24747	2.39714	2.60908	2.88285	3.23062	3.64458	4.10662	4.62341	5.20039	5.8335	6.5225	7.2825	8.11697	9.00319	9.96796	11.0081	12.0509	13.185	14.3049	15.4009	16.5194	17.552
875	X2814.5.1.dum	Oban	56.4278	-5.48395	Y	P	2	B	1.53292	1.5508	1.56371	1.57159	1.57515	1.57504	1.57131	1.56329	1.54537	1.51891	1.49351	1.45963	1.43117	1.39239	1.34514	1.33509	1.30114	1.31664	1.40893	1.53706	1.73459	2.00536	2.31145	2.66614	3.07684	3.47031	3.87155	4.29996	4.72859	5.16529	5.68019	6.2205	6.82053	7.52293	8.29341	9.10322	10.0421	10.9641	11.8614	12.7928	13.6079
876	X2817.6.1.dum	Oban	56.4278	-5.48395	Y	Y	3	B	1.24026	1.24984	1.25551	1.25743	1.25626	1.25104	1.24045	1.22732	1.20978	1.18793	1.16545	1.12581	1.0999	1.06075	1.01323	1.03508	1.05883	1.15211	1.34495	1.5925	1.92953	2.3662	2.85467	3.39831	4.01198	4.64001	5.31639	6.0244	6.75799	7.52836	8.32443	9.16439	10.0229	10.9106	11.8326	12.7401	13.6886	14.6153	15.5223	16.434	17.2667
877	X2820.7.1.dum	Oban	56.4278	-5.48395	Y	Y	2	B	0.932791	0.936334	0.940744	0.946103	0.954499	0.965616	0.97507	0.990675	1.00372	1.01423	1.04469	1.06209	1.11681	1.19192	1.27463	1.46271	1.68949	1.99263	2.41363	2.9157	3.47306	4.14778	4.84663	5.54751	6.29586	7.02369	7.7359	8.48483	9.25608	10.0388	10.9162	11.8482	12.8346	13.9258	15.0969	16.2641	17.5527	18.7972	19.9831	21.1815	22.2257
878	X2823.8.1.dum	Oban	56.4278	-5.48395	Y	Y	2	B	0.753594	0.813029	0.864533	0.908434	0.945308	0.974406	0.993755	1.00728	1.01203	1.00925	1.00486	0.98218	0.970754	0.949133	0.919816	0.946523	0.967284	1.04819	1.22251	1.44666	1.74071	2.11454	2.53321	2.9943	3.51088	4.0452	4.59464	5.19905	5.8418	6.51693	7.30169	8.14783	9.07722	10.1376	11.2954	12.4988	13.8654	15.2168	16.5514	17.9385	19.1744
879	X2826.9.1.dum	Oban	56.4278	-5.48395	Y	Y	2	B	1.37078	1.38988	1.40075	1.40294	1.39989	1.39136	1.3727	1.35231	1.32149	1.27955	1.24891	1.19563	1.17147	1.15903	1.14968	1.23517	1.35137	1.53459	1.81297	2.15537	2.56038	3.06142	3.60085	4.16886	4.79072	5.41286	6.03174	6.70176	7.41923	8.16845	9.01339	9.924	10.8976	11.9807	13.1509	14.3293	15.6454	16.9221	18.1475	19.3956	20.4816
880	X2829.10.1.dum	Oban	56.4278	-5.48395	Y	Y	2	B	0.878169	0.939563	0.992672	1.03748	1.0753	1.10618	1.12798	1.14448	1.15092	1.14879	1.14439	1.1154	1.10329	1.08461	1.06034	1.11089	1.1627	1.28935	1.53442	1.84479	2.23278	2.733	3.27181	3.84374	4.47869	5.09773	5.70822	6.36591	7.05469	7.76419	8.58476	9.47282	10.4285	11.502	12.6672	13.8434	15.1595	16.4421	17.6734	18.9287	20.0392
881	X2832.11.1.dum	Oban	56.4278	-5.48395	Y	Y	2	B	0.593466	0.569005	0.549713	0.535346	0.529415	0.531124	0.535752	0.55292	0.571653	0.591211	0.642965	0.695739	0.787727	0.90227	1.0319	1.26401	1.54089	1.89429	2.35419	2.8898	3.49061	4.20539	4.95372	5.72672	6.55949	7.37432	8.19406	9.04195	9.90816	10.7915	11.7325	12.7227	13.741	14.8225	15.9581	17.0607	18.2308	19.3534	20.4158	21.4703	22.4039
882	X2835.12.1.dum	Oban	56.4278	-5.48395	Y	Y	2	B	1.5606	1.52836	1.49596	1.46334	1.4338	1.40752	1.37862	1.35718	1.33024	1.29777	1.298	1.304	1.34159	1.39921	1.47061	1.61551	1.78794	2.02078	2.34642	2.73545	3.16816	3.69167	4.23441	4.78305	5.37171	5.94097	6.49951	7.08358	7.67846	8.27884	8.95029	9.65782	10.4095	11.249	12.1511	13.0481	14.0333	14.9878	15.9049	16.8352	17.6525
883	X2838.1.1.mal	Malham	54.1199	-2.18033	Y	Y	3	B	0.017337	0.0516445	0.080857	0.104395	0.127061	0.150198	0.166798	0.18833	0.197696	0.194743	0.227706	0.26574	0.334733	0.436433	0.559527	0.734143	0.927844	1.17485	1.47888	1.82437	2.25039	2.7453	3.29441	3.91009	4.59155	5.29998	6.05487	6.85378	7.69185	8.5741	9.50698	10.5003	11.5249	12.6098	13.7537	14.8717	16.0628	17.2125	18.3013	19.3842	20.3618
884	X2841.2.1.mal	Malham	54.1199	-2.18033	Y	Y	2	B	0.038978	0.122033	0.206009	0.290178	0.380767	0.479496	0.57725	0.688949	0.792755	0.888184	1.04178	1.22557	1.44558	1.72581	2.05127	2.38812	2.77583	3.16863	3.55682	3.96382	4.35353	4.73887	5.12533	5.49581	5.85804	6.24088	6.58232	6.97683	7.40496	7.83968	8.43626	9.08586	9.85421	10.8198	11.9159	13.0894	14.4878	15.8756	17.2529	18.7113	19.9813
885	X2844.3.1.mal	Malham	54.1199	-2.18033	Y	Y	2	B	0.29553	0.372267	0.461043	0.561254	0.677573	0.811464	0.956468	1.12311	1.29604	1.47479	1.70583	1.96896	2.26996	2.63388	3.04619	3.46745	3.94172	4.41839	4.88926	5.37943	5.84252	6.29557	6.74658	7.17659	7.5927	8.02695	8.41334	8.85243	9.32682	9.80632	10.4511	11.1575	11.9758	12.9935	14.1449	15.3413	16.7614	18.1442	19.4698	20.8497	22.0183
886	X2847.4.1.mal	Malham	54.1199	-2.18033	Y	Y	2	O	0.022269	0.0798075	0.150121	0.232768	0.332744	0.451455	0.582087	0.73568	0.894945	1.05983	1.2877	1.57241	1.88312	2.24238	2.64972	3.02912	3.43753	3.83344	4.1978	4.55876	4.89716	5.2046	5.51158	5.81863	6.11506	6.41943	6.68142	6.9845	7.30677	7.62741	8.09491	8.60747	9.21992	10.0077	10.9099	11.8674	13.0313	14.1686	15.2622	16.4093	17.3753
887	X2850.5.1.mal	Malham	54.1199	-2.18033	Y	Y	2	O	0.0619135	0.186492	0.304376	0.414621	0.525124	0.637749	0.740236	0.853147	0.951566	1.03392	1.17959	1.35124	1.5625	1.84868	2.18653	2.52582	2.91608	3.31001	3.68698	4.07592	4.45902	4.83118	5.21497	5.60711	6.00187	6.42302	6.83176	7.28405	7.76327	8.25521	8.86871	9.54186	10.2912	11.1835	12.1774	13.1787	14.3407	15.4562	16.5039	17.5756	18.4666
888	X2853.6.1.mal	Malham	54.1199	-2.18033	Y	Y	2	B	1.43397	1.46097	1.50782	1.57451	1.66495	1.77988	1.9137	2.07536	2.24805	2.43276	2.68238	2.98915	3.33128	3.71396	4.13923	4.58314	5.08403	5.5888	6.09756	6.63129	7.12506	7.61588	8.09314	8.51971	8.91799	9.33493	9.68401	10.0906	10.558	11.0364	11.6708	12.3816	13.189	14.1715	15.2798	16.404	17.7166	18.987	20.1997	21.4525	22.5023
889	X2856.7.1.mal	Malham	54.1199	-2.18033	Y	Y	2	B	0.015427	0.004019	0.0003565	0.003385	0.015636	0.03737	0.0663195	0.106022	0.149395	0.196754	0.265131	0.33795	0.437231	0.568141	0.718851	0.907147	1.13526	1.38209	1.65172	1.94987	2.2479	2.56741	2.8946	3.21013	3.52744	3.85918	4.16153	4.51008	4.88698	5.27248	5.79287	6.35333	7.01842	7.85024	8.79075	9.81427	11.0344	12.259	13.4982	14.82	15.9818
890	X2859.9.1.mal	Malham	54.1199	-2.18033	Y	Y	2	B	0.0243605	0.0735665	0.121584	0.168058	0.215023	0.263342	0.310376	0.360146	0.405019	0.444989	0.496164	0.534404	0.596951	0.686067	0.786732	0.941762	1.13652	1.35923	1.61626	1.90654	2.21375	2.56669	2.92944	3.28294	3.64769	4.00975	4.33407	4.70327	5.08654	5.4689	6.00457	6.55787	7.24682	8.14885	9.17718	10.3393	11.748	13.1834	14.6675	16.2725	17.7067
891	X2862.10.1.mal	Malham	54.1199	-2.18033	Y	Y	2	O	0.005938	0.026114	0.0552045	0.0929575	0.141739	0.202026	0.269946	0.351942	0.438987	0.530933	0.653867	0.790817	0.957202	1.16764	1.40771	1.66729	1.97039	2.282	2.59688	2.93109	3.25251	3.56893	3.89416	4.20782	4.51467	4.86214	5.18587	5.569	5.99116	6.42895	7.03343	7.71046	8.50208	9.48427	10.599	11.7687	13.1521	14.5185	15.8677	17.2898	18.5126
892	X2865.11.1.mal	Malham	54.1199	-2.18033	Y	Y	2	B	0.0094505	0.03545	0.070008	0.112966	0.165351	0.227253	0.296606	0.37699	0.464128	0.557863	0.668948	0.782494	0.921211	1.09921	1.30004	1.5193	1.77421	2.0379	2.30695	2.59376	2.8733	3.15078	3.43717	3.71646	3.99214	4.30186	4.59596	4.93925	5.3106	5.69409	6.22053	6.80997	7.49371	8.33655	9.29135	10.2888	11.4677	12.6278	13.7658	14.9608	15.982
893	X2868.12.1.mal	Malham	54.1199	-2.18033	Y	Y	2	B	0.767324	0.682284	0.615785	0.566739	0.537628	0.531257	0.544555	0.580699	0.633903	0.703212	0.797435	0.901675	1.03757	1.22899	1.4602	1.70804	2.00036	2.30446	2.61088	2.93549	3.2595	3.59986	3.94158	4.27354	4.60824	4.94274	5.24109	5.5736	5.92973	6.28843	6.75238	7.25255	7.82806	8.52855	9.31277	10.1478	11.1336	12.1063	13.0748	14.0983	14.9693
894	X2871.13.1.mal	Malham	54.1199	-2.18033	Y	Y	2	B	0.300703	0.247977	0.207484	0.178542	0.16269	0.161038	0.171813	0.197746	0.235816	0.285034	0.349065	0.407948	0.497481	0.627595	0.782465	0.983198	1.22145	1.49439	1.81369	2.17311	2.54918	2.97529	3.40888	3.84118	4.29424	4.72679	5.12308	5.54982	5.98727	6.42106	6.96725	7.55828	8.21668	8.99492	9.85647	10.7441	11.7674	12.769	13.7459	14.7597	15.6301
895	X2874.14.1.mal	Malham	54.1199	-2.18033	Y	Y	2	O	0.02242	0.073917	0.130622	0.191503	0.260775	0.340788	0.427034	0.526288	0.628386	0.732048	0.864393	1.00579	1.17347	1.39841	1.66262	1.92488	2.22718	2.52442	2.79753	3.07257	3.33435	3.58681	3.8377	4.07217	4.29438	4.53609	4.74615	4.99456	5.27955	5.57508	5.97094	6.41258	6.92208	7.54348	8.24472	8.98154	9.85121	10.7067	11.5532	12.4454	13.2016
896	X2877.15.1.mal	Malham	54.1199	-2.18033	Y	Y	2	B	0.000514	0.0013175	0.0062255	0.0142465	0.029649	0.0542655	0.0823215	0.123191	0.166338	0.210021	0.284069	0.362106	0.471834	0.635689	0.835128	1.05979	1.32787	1.61418	1.90882	2.22464	2.55556	2.91301	3.28061	3.65559	4.0463	4.43085	4.78808	5.17871	5.58506	5.99383	6.5101	7.06103	7.68837	8.44776	9.29435	10.1858	11.2324	12.2609	13.2691	14.3246	15.2323
897	X2880.16.1.mal	Malham	54.1199	-2.18033	Y	Y	2	O	0.850043	0.866853	0.884768	0.903432	0.924284	0.947535	0.970203	0.997607	1.02563	1.05334	1.09068	1.11469	1.16274	1.24473	1.34261	1.47946	1.64963	1.84382	2.0695	2.3259	2.58998	2.87916	3.17987	3.48799	3.81166	4.13796	4.4619	4.80481	5.14902	5.49543	5.90629	6.33537	6.81487	7.38469	8.01071	8.65971	9.41147	10.1451	10.8651	11.6169	12.2492
898	X2883.17.1.mal	Malham	54.1199	-2.18033	Y	Y	2	B	0.567403	0.553962	0.550045	0.554296	0.569505	0.595739	0.629887	0.677091	0.729272	0.786439	0.865587	0.936326	1.04777	1.19958	1.3727	1.62975	1.94805	2.31459	2.75077	3.24878	3.75918	4.33184	4.91745	5.48395	6.06639	6.66439	7.23374	7.85799	8.52305	9.20444	10.0299	10.9192	11.9113	13.0762	14.3611	15.6912	17.2066	18.7065	20.1996	21.7618	23.1385
899	X2886.18.1.mal	Malham	54.1199	-2.18033	Y	Y	2	O	1.26335	1.29421	1.33989	1.40039	1.47714	1.57041	1.67824	1.80372	1.94055	2.08916	2.27156	2.49167	2.72547	2.97015	3.23487	3.50309	3.78602	4.07623	4.37299	4.68004	4.9856	5.28946	5.60245	5.91703	6.23419	6.57496	6.89659	7.26007	7.65354	8.05992	8.58194	9.15571	9.80961	10.5986	11.4816	12.3989	13.4686	14.5199	15.5588	16.65	17.5802
900	X2889.19.1.mal	Malham	54.1199	-2.18033	Y	Y	2	O	1.65766	1.61597	1.58935	1.57776	1.58113	1.5989	1.62846	1.67494	1.73777	1.81578	1.90967	1.99483	2.11912	2.28621	2.47557	2.7366	3.05952	3.42177	3.84056	4.31446	4.78848	5.3065	5.83188	6.34177	6.86338	7.38874	7.87773	8.4155	8.97142	9.52741	10.2475	11.0203	11.9111	13.0049	14.2309	15.52	17.0292	18.5213	20.0028	21.5635	22.9119
901	X2892.20.1.mal	Malham	54.1199	-2.18033	Y	Y	2	B	1.4552	1.47155	1.49073	1.51214	1.5403	1.57622	1.61256	1.66156	1.70625	1.7462	1.82684	1.90559	2.0344	2.22664	2.45532	2.76104	3.14313	3.56531	4.04567	4.58804	5.1197	5.69841	6.28011	6.83087	7.38528	7.94925	8.47656	9.04984	9.66107	10.283	11.0328	11.8503	12.7448	13.7776	14.9119	16.0561	17.3528	18.612	19.8327	21.0907	22.1581
902	X2895.21.1.mal	Malham	54.1199	-2.18033	Y	Y	2	B	1.18945	1.17646	1.17231	1.17571	1.19091	1.21864	1.25471	1.30569	1.35853	1.41381	1.50857	1.62781	1.77522	1.95199	2.15474	2.39099	2.65743	2.95162	3.28176	3.64519	4.02482	4.44184	4.87076	5.29714	5.73788	6.18474	6.60372	7.06871	7.56302	8.06705	8.69917	9.375	10.1475	11.0857	12.1343	13.236	14.5208	15.7902	17.05	18.3748	19.5213
903	X2898.22.1.mal	Malham	54.1199	-2.18033	Y	Y	2	O	1.64426	1.62417	1.6115	1.60646	1.61207	1.63084	1.65614	1.69791	1.73892	1.77981	1.87176	1.99512	2.15261	2.34765	2.57526	2.83749	3.13196	3.45976	3.83827	4.25922	4.68536	5.14879	5.62299	6.08571	6.55865	7.0471	7.50735	8.01862	8.57317	9.1441	9.8403	10.5986	11.4432	12.4272	13.5125	14.6421	15.9351	17.2137	18.4883	19.8231	20.9904
904	X2901.23.1.mal	Malham	54.1199	-2.18033	Y	Y	2	B	0.898888	0.897258	0.908363	0.931858	0.969968	1.02342	1.08903	1.17199	1.26449	1.36641	1.49629	1.6302	1.80286	2.02244	2.27199	2.57697	2.93122	3.32206	3.76296	4.25164	4.75119	5.30066	5.85958	6.40015	6.95114	7.51783	8.06729	8.65837	9.28365	9.92387	10.6656	11.4633	12.326	13.3046	14.3689	15.4436	16.6452	17.8169	18.9592	20.1342	21.153
905	X2904.24.1.mal	Malham	54.1199	-2.18033	Y	Y	2	O	0.728043	0.789618	0.849991	0.909152	0.969531	1.03127	1.09016	1.15333	1.21075	1.26265	1.34044	1.43095	1.53791	1.65779	1.7885	1.94816	2.13216	2.33281	2.55864	2.80782	3.05463	3.31606	3.58426	3.84007	4.09612	4.37662	4.6389	4.94244	5.28846	5.6533	6.10596	6.60588	7.1694	7.83304	8.57091	9.34228	10.2293	11.1099	11.9936	12.9241	13.74
906	X2907.25.1.mal	Malham	54.1199	-2.18033	Y	Y	2	B	0.869135	0.929955	0.996847	1.06956	1.15113	1.24265	1.34054	1.45022	1.55962	1.66943	1.81302	1.97691	2.16508	2.38387	2.62743	2.89256	3.1902	3.49975	3.82749	4.17871	4.5175	4.87392	5.22449	5.54409	5.85337	6.16728	6.43888	6.74662	7.0881	7.43435	7.88097	8.36709	8.92279	9.60295	10.3676	11.1581	12.0857	12.9893	13.8692	14.7879	15.5564
907	X2910.27.1.mal	Malham	54.1199	-2.18033	Y	Y	2	O	1.22906	1.14071	1.06373	0.997707	0.942948	0.900223	0.86976	0.850909	0.845808	0.852241	0.860252	0.858809	0.877033	0.916399	0.96701	1.07323	1.212	1.38583	1.6035	1.85674	2.14328	2.49864	2.8599	3.21201	3.58507	3.92906	4.22528	4.55569	4.9018	5.2438	5.70504	6.19406	6.77107	7.50182	8.33039	9.21548	10.265	11.3089	12.3492	13.45	14.4109
908	X2913.28.1.mal	Malham	54.1199	-2.18033	Y	Y	2	B	1.53594	1.45863	1.39814	1.35395	1.3276	1.3204	1.32828	1.35681	1.40236	1.46388	1.5495	1.64653	1.77284	1.94052	2.13837	2.36423	2.63292	2.91883	3.22129	3.54946	3.87761	4.23186	4.58433	4.92061	5.25963	5.5881	5.8687	6.18613	6.52048	6.84937	7.3102	7.80863	8.39939	9.15259	10.011	10.9194	11.9991	13.0674	14.1279	15.2496	16.2127
909	X2916.29.1.mal	Malham	54.1199	-2.18033	Y	Y	3	B	0.752485	0.743204	0.733942	0.723969	0.715425	0.709531	0.703527	0.701705	0.698333	0.693207	0.692981	0.667341	0.673004	0.709348	0.757191	0.88266	1.03004	1.24627	1.54755	1.90539	2.35507	2.9104	3.51264	4.16466	4.88662	5.60544	6.33813	7.11973	7.93881	8.78909	9.72408	10.7181	11.769	12.9314	14.1817	15.4166	16.7576	18.0627	19.3142	20.5769	21.7162
910	X2919.1.1.lev	Levant Mine (3)	50.1554	-5.67795	Y	Y	2	O	1.95487	1.96017	1.96674	1.97434	1.98218	1.99095	2.00291	2.01361	2.02285	2.03174	2.02583	1.98277	1.96175	1.94601	1.92669	1.98683	2.06696	2.20882	2.45338	2.76188	3.11184	3.54622	4.0054	4.47449	4.98395	5.49115	5.99435	6.53163	7.09034	7.66431	8.31989	9.01543	9.77128	10.6201	11.5364	12.4937	13.5697	14.638	15.7149	16.842	17.8395
911	X2922.4.1.lev	Levant Mine (3)	50.1554	-5.67795	Y	Y	2	O	0.7937	0.838696	0.877031	0.908767	0.934762	0.955557	0.971093	0.981024	0.981031	0.972171	0.962024	0.94255	0.925973	0.901926	0.871209	0.867147	0.841954	0.851405	0.922123	1.02077	1.1586	1.34467	1.55454	1.78158	2.03708	2.30822	2.59364	2.90518	3.22677	3.56268	3.96097	4.38223	4.85948	5.41836	6.03104	6.69437	7.46303	8.23599	9.0352	9.88988	10.6392
912	X2925.5.1.lev	Levant Mine (3)	50.1554	-5.67795	Y	Y	2	M	3.14879	3.08772	3.03565	2.99233	2.96004	2.93949	2.92773	2.92947	2.93701	2.95031	2.99046	3.04317	3.1218	3.23095	3.36314	3.52982	3.73684	3.96084	4.2045	4.47437	4.74177	5.03299	5.32682	5.60441	5.88219	6.16819	6.43629	6.72893	7.05172	7.38687	7.77362	8.19501	8.6467	9.15518	9.70822	10.2567	10.8732	11.4631	12.0198	12.5838	13.0566
913	X2928.6.1.lev	Levant Mine (3)	50.1554	-5.67795	Y	Y	2	O	1.06236	1.02195	0.98725	0.958452	0.935165	0.917297	0.905849	0.899002	0.897201	0.90088	0.908721	0.925884	0.943562	0.941664	0.934088	0.949764	0.952285	0.986035	1.06962	1.17559	1.31969	1.50561	1.71456	1.95047	2.21906	2.49247	2.78209	3.08611	3.39242	3.70963	4.05912	4.41755	4.81183	5.25968	5.74014	6.25418	6.84364	7.42746	8.01802	8.642	9.18088
914	X2931.7.1.lev	Levant Mine (3)	50.1554	-5.67795	P	P	3	B	1.22981	1.19675	1.16575	1.13676	1.11106	1.08835	1.0657	1.04859	1.03411	1.02141	1.02076	1.01865	1.03257	1.04378	1.05462	1.13639	1.23221	1.38582	1.62969	1.92812	2.27557	2.7183	3.17499	3.64198	4.15354	4.6276	5.11069	5.58095	6.02924	6.47102	6.88802	7.28849	7.67699	8.04888	8.40518	8.7553	9.08306	9.40667	9.72175	10.0256	10.3531
915	X2934.8.1.lev	Levant Mine (3)	50.1554	-5.67795	Y	Y	2	O	2.76935	2.66805	2.57963	2.50446	2.44233	2.39215	2.35275	2.32704	2.31857	2.32463	2.34157	2.35907	2.39933	2.44652	2.50013	2.62127	2.76568	2.95938	3.22601	3.54293	3.90369	4.34406	4.80405	5.27012	5.76996	6.25771	6.73395	7.23998	7.75998	8.28799	8.90163	9.5565	10.2635	11.0721	11.9532	12.8344	13.8233	14.7803	15.695	16.6268	17.4275
916	X2937.9.1.lev	Levant Mine (3)	50.1554	-5.67795	Y	Y	2	O	1.1016	1.07607	1.05707	1.04535	1.03819	1.03385	1.03482	1.03777	1.05304	1.08043	1.09274	1.09843	1.10019	1.0733	1.0274	1.01656	0.984075	0.989441	1.04941	1.13188	1.27936	1.48725	1.72822	2.00424	2.32219	2.65279	3.0125	3.39726	3.79033	4.2014	4.66246	5.16263	5.69261	6.27725	6.90736	7.52888	8.21071	8.87053	9.50459	10.1475	10.7041
917	X2940.11.1.lev	Levant Mine (3)	50.1554	-5.67795	Y	Y	2	M	0.659554	0.674238	0.690385	0.707967	0.727693	0.749762	0.773331	0.799778	0.825724	0.851612	0.879272	0.883671	0.915313	0.972476	1.03746	1.16951	1.32413	1.52799	1.81791	2.16672	2.54012	2.99431	3.45298	3.89195	4.35134	4.79117	5.21859	5.65618	6.08936	6.51725	6.99061	7.47416	7.99033	8.57481	9.20107	9.83084	10.5324	11.2078	11.8579	12.5216	13.081
918	X2943.12.1.lev	Levant Mine (3)	50.1554	-5.67795	P	P	3	O	1.69915	1.64603	1.59964	1.56008	1.52744	1.50132	1.48076	1.46758	1.45992	1.45792	1.46888	1.49251	1.52387	1.53262	1.53316	1.58777	1.64011	1.74556	1.91586	2.12009	2.40743	2.77306	3.18355	3.67677	4.24725	4.78102	5.36243	5.93039	6.46202	6.9961	7.49679	7.976	8.44019	8.87895	9.29586	9.71574	10.1209	10.5259	10.9317	11.3305	11.7403
919	X2946.13.1.lev	Levant Mine (3)	50.1554	-5.67795	Y	Y	2	O	1.90657	1.88021	1.85758	1.83824	1.82253	1.81126	1.80475	1.80232	1.80466	1.81177	1.81265	1.79215	1.78781	1.78727	1.78456	1.84821	1.92177	2.05217	2.24235	2.46782	2.7958	3.22969	3.7071	4.23543	4.83081	5.41066	6.00874	6.63746	7.27477	7.92892	8.64856	9.39564	10.1954	11.0936	12.0594	13.0416	14.1366	15.205	16.2399	17.2983	18.2312
920	X2949.15.1.lev	Levant Mine (3)	50.1554	-5.67795	P	P	1	O	1.63271	1.61548	1.59955	1.58457	1.57033	1.55749	1.54707	1.53701	1.52848	1.5214	1.5076	1.48268	1.46085	1.43698	1.40958	1.4025	1.38524	1.3966	1.44058	1.49862	1.60829	1.74994	1.92755	2.15972	2.43669	2.73067	3.06958	3.42147	3.78275	4.16841	4.54708	4.93909	5.33516	5.73092	6.13228	6.53366	6.94318	7.34904	7.74963	8.15163	8.54447
921	X2952.16.1.lev	Levant Mine (3)	50.1554	-5.67795	P	P	3	M	2.82385	2.71689	2.62098	2.53613	2.46173	2.39784	2.34591	2.30335	2.272	2.25222	2.23209	2.20196	2.19081	2.16843	2.14326	2.19523	2.23876	2.37221	2.62613	2.94386	3.39745	3.99158	4.65374	5.41421	6.28437	7.13387	8.07486	9.00652	9.90298	10.819	11.6775	12.5171	13.3325	14.117	14.8786	15.6129	16.3229	17.006	17.6681	18.3091	18.9095
922	X2955.1.1.isle	The Ayres	54.4035	-4.41151	Y	Y	2	B	0.739138	0.699252	0.676974	0.672299	0.683897	0.712906	0.7592	0.822472	0.902452	0.999075	1.10462	1.19758	1.32728	1.50301	1.70262	1.96563	2.29444	2.64767	3.04406	3.49016	3.90281	4.3307	4.75465	5.1405	5.51459	5.90438	6.22965	6.61863	7.04926	7.48407	8.11971	8.80835	9.65445	10.7386	11.9762	13.3631	15.0305	16.7309	18.5015	20.4188	22.1278
923	X2958.2.1.isle	The Ayres	54.4035	-4.41151	Y	Y	3	B	2.20429	2.17794	2.14934	2.11797	2.0866	2.05643	2.02411	1.99484	1.95796	1.9138	1.8788	1.80299	1.7779	1.79076	1.81529	1.96933	2.14717	2.44045	2.90398	3.47407	4.16432	5.03584	5.96187	6.93746	8.01116	9.05312	10.1404	11.2422	12.3189	13.4041	14.5347	15.6926	16.8774	18.1281	19.4258	20.699	22.0455	23.343	24.5784	25.8068	26.9072
924	X2961.3.1.isle	The Ayres	54.4035	-4.41151	Y	Y	2	B	3.27726	3.18888	3.10711	3.03126	2.96371	2.90563	2.85371	2.81323	2.77605	2.74169	2.72194	2.67214	2.6732	2.72121	2.78898	2.98027	3.23044	3.56895	4.04938	4.63075	5.25353	6.01953	6.78939	7.52571	8.30181	9.0244	9.68828	10.3833	11.0669	11.7274	12.5506	13.4227	14.3951	15.5517	16.8278	18.1423	19.6455	21.121	22.571	24.0802	25.3879
925	X2964.5.1.isle	The Ayres	54.4035	-4.41151	Y	Y	2	B	2.16943	2.15874	2.15032	2.14355	2.14221	2.14794	2.15624	2.17395	2.18624	2.19363	2.23173	2.26902	2.34388	2.47402	2.63647	2.84268	3.10091	3.38182	3.70706	4.07805	4.41436	4.76973	5.11551	5.40849	5.68205	5.97576	6.20679	6.49712	6.84104	7.19425	7.71284	8.29232	8.99462	9.87968	10.8898	12.0059	13.3383	14.6915	16.0996	17.6215	18.9663
926	X2967.6.1.isle	The Ayres	54.4035	-4.41151	Y	Y	2	M	1.89871	1.90557	1.92869	1.96761	2.02092	2.08792	2.16978	2.26506	2.37956	2.51274	2.6457	2.77181	2.91771	3.08293	3.25864	3.47895	3.74311	4.02018	4.32465	4.66057	4.96554	5.27905	5.58341	5.8515	6.10419	6.35886	6.55105	6.78832	7.06192	7.33652	7.75543	8.21631	8.78373	9.50492	10.3281	11.262	12.382	13.5374	14.76	16.0904	17.2982
927	X2970.8.1.isle	The Ayres	54.4035	-4.41151	Y	Y	2	B	2.97277	2.87562	2.79766	2.73795	2.70214	2.69287	2.70053	2.73947	2.79037	2.85255	2.9763	3.12092	3.33053	3.63364	4.00025	4.42801	4.94281	5.49658	6.10271	6.77271	7.42374	8.12177	8.81577	9.4609	10.1003	10.7495	11.3306	11.9804	12.6958	13.4249	14.333	15.3313	16.4423	17.7381	19.1716	20.6572	22.3494	24.0258	25.6881	27.422	28.968
928	X2973.9.1.isle	The Ayres	54.4035	-4.41151	P	P	3	M	0.783415	0.823905	0.867765	0.91442	0.966449	1.02475	1.08527	1.15461	1.22122	1.28526	1.37078	1.43687	1.54857	1.71785	1.91422	2.19508	2.55798	2.95368	3.41023	3.93191	4.41304	4.93614	5.43955	5.89395	6.33897	6.74817	7.1147	7.4743	7.83563	8.18328	8.53294	8.87531	9.21379	9.55333	9.89021	10.2174	10.5305	10.8453	11.1504	11.4449	11.7691
929	X2976.10.1.isle	The Ayres	54.4035	-4.41151	P	P	1	M	2.92599	2.86505	2.81482	2.77506	2.74572	2.72673	2.7173	2.71898	2.73014	2.75067	2.77669	2.77929	2.81947	2.89908	2.99489	3.17746	3.42756	3.7163	4.07818	4.50652	4.90662	5.35753	5.79341	6.18642	6.57748	6.93338	7.24472	7.55754	7.87563	8.18186	8.5133	8.84655	9.1935	9.56635	9.9541	10.3486	10.7558	11.1716	11.5887	12.0121	12.4504
930	X2979.11.1.isle	The Ayres	54.4035	-4.41151	P	P	1	M	1.84786	1.77136	1.71315	1.67242	1.65203	1.65336	1.67246	1.71563	1.77377	1.84612	1.94987	2.04537	2.19912	2.43208	2.71072	3.07335	3.53021	4.02621	4.5828	5.20867	5.80596	6.4672	7.10529	7.69239	8.27706	8.80578	9.29939	9.76355	10.1883	10.5787	10.9527	11.2883	11.613	11.9228	12.2082	12.5077	12.7826	13.0728	13.3833	13.6958	14.048
931	X2982.12.1.isle	The Ayres	54.4035	-4.41151	P	Y	3	B	3.43241	3.33741	3.25505	3.18474	3.13019	3.09194	3.06313	3.05602	3.05451	3.05941	3.09953	3.1036	3.194	3.36567	3.57449	3.97864	4.48993	5.13133	5.97568	6.97559	8.03563	9.29506	10.5742	11.8442	13.1892	14.4559	15.7267	16.9783	18.1921	19.3907	20.5644	21.723	22.8571	23.9711	25.0685	26.1269	27.1557	28.1541	29.1097	30.0296	30.9351
932	X2985.1.1.aalb	Aalborg (1)	57.0529	9.8693	Y	Y	2	B	0.13453	0.193238	0.25076	0.306297	0.364168	0.425575	0.483507	0.549781	0.611717	0.6678	0.752616	0.826108	0.940814	1.11208	1.31372	1.58176	1.91557	2.28442	2.69071	3.14193	3.60497	4.10926	4.63125	5.15175	5.6889	6.24563	6.78798	7.37813	8.00225	8.64411	9.40686	10.2213	11.1266	12.1886	13.357	14.5622	15.9434	17.2976	18.6336	20.0278	21.2213
933	X2988.2.1.aalb	Aalborg (1)	57.0529	9.8693	P	P	3	B	0.043555	0.0771665	0.112148	0.147811	0.189475	0.23911	0.289849	0.352293	0.403504	0.444603	0.531439	0.616175	0.756015	0.948457	1.17175	1.50492	1.8969	2.36904	2.97176	3.6724	4.40816	5.27708	6.14649	7.00799	7.91837	8.73367	9.52538	10.2837	10.9811	11.64	12.284	12.88	13.4674	14.0502	14.6128	15.1938	15.7572	16.3373	16.9288	17.519	18.1609
934	X2991.3.1.aalb	Aalborg (1)	57.0529	9.8693	Y	Y	3	B	1.23964	1.26583	1.29563	1.32875	1.36109	1.39245	1.42897	1.46018	1.50062	1.54973	1.5495	1.48596	1.42983	1.35963	1.26228	1.25757	1.26217	1.33222	1.48635	1.68698	1.98085	2.3717	2.81441	3.31109	3.87616	4.45697	5.06648	5.72618	6.42084	7.15097	7.96765	8.84188	9.78381	10.8383	11.9787	13.1362	14.4197	15.682	16.923	18.2012	19.3399
935	X2994.4.1.aalb	Aalborg (1)	57.0529	9.8693	P	P	3	B	0.516652	0.522239	0.535267	0.555422	0.579408	0.606897	0.6423	0.678381	0.727376	0.788457	0.812043	0.790886	0.780721	0.770077	0.749691	0.797554	0.854399	0.974191	1.16751	1.40283	1.74183	2.17519	2.66452	3.23814	3.89565	4.54364	5.25912	5.97959	6.6829	7.4057	8.1105	8.8115	9.51262	10.2196	10.9307	11.6316	12.3322	13.027	13.7093	14.3846	15.0553
936	X2997.5.1.aalb	Aalborg (1)	57.0529	9.8693	P	P	3	B	0.0106705	0.0342455	0.060252	0.087984	0.118305	0.152463	0.190125	0.231298	0.272567	0.313893	0.343861	0.326267	0.349837	0.412272	0.481919	0.678952	0.914408	1.24789	1.72291	2.29215	2.95999	3.79334	4.66223	5.5635	6.54633	7.46807	8.4031	9.33861	10.2444	11.1439	12.0674	12.9936	13.9319	14.9154	15.9261	16.908	17.9141	18.8957	19.827	20.7392	21.6241
937	X3000.6.1.aalb	Aalborg (1)	57.0529	9.8693	P	P	3	B	0.018152	0.0534695	0.0820365	0.10337	0.123126	0.142865	0.154766	0.171518	0.173586	0.163111	0.190158	0.231706	0.302638	0.398214	0.514055	0.685623	0.865524	1.10789	1.42484	1.78943	2.2485	2.7995	3.40567	4.0901	4.85416	5.61168	6.42255	7.25	8.08961	8.96115	9.82091	10.703	11.5773	12.4569	13.3496	14.1886	15.0318	15.8295	16.5468	17.2206	17.8623
938	X3003.7.1.aalb	Aalborg (1)	57.0529	9.8693	P	P	3	B	0.551303	0.628046	0.700576	0.767881	0.835281	0.905076	0.970413	1.04185	1.09964	1.14374	1.22405	1.30049	1.4169	1.58773	1.78937	2.04907	2.36209	2.71358	3.11384	3.56123	4.02114	4.52834	5.04984	5.57278	6.11695	6.66304	7.19889	7.76347	8.3456	8.93684	9.60624	10.3165	11.0771	11.9187	12.8201	13.7407	14.7442	15.7472	16.7463	17.776	18.7418
939	X3006.8.1.aalb	Aalborg (1)	57.0529	9.8693	P	P	3	B	0.618545	0.677781	0.727493	0.767655	0.799643	0.823465	0.836488	0.843128	0.837847	0.820336	0.805906	0.775382	0.756132	0.733657	0.706804	0.726032	0.73726	0.805533	0.955998	1.14925	1.42479	1.80047	2.20399	2.64577	3.14793	3.6154	4.1124	4.60186	5.05333	5.49654	5.9391	6.36285	6.79622	7.25883	7.73173	8.20169	8.67518	9.15019	9.61392	10.0752	10.5567
940	X3009.9.1.aalb	Aalborg (1)	57.0529	9.8693	P	P	3	O	1.25489	1.24492	1.23601	1.22815	1.22148	1.21618	1.21227	1.20941	1.20219	1.1921	1.18176	1.14099	1.13166	1.1285	1.11883	1.2191	1.3151	1.52011	1.89219	2.35871	2.94833	3.70639	4.5187	5.41095	6.41411	7.35361	8.36607	9.34583	10.2441	11.1282	11.9561	12.7296	13.4831	14.2063	14.893	15.5959	16.275	16.9592	17.6464	18.3254	19.0374
941	X3012.10.1.aalb	Aalborg (1)	57.0529	9.8693	P	P	3	B	1.61664	1.58431	1.55132	1.51745	1.48458	1.45325	1.42073	1.39135	1.35621	1.31581	1.28955	1.25106	1.24039	1.24215	1.2482	1.3333	1.4235	1.59218	1.87117	2.21555	2.65602	3.21114	3.81803	4.50408	5.27927	6.01861	6.81908	7.6078	8.35566	9.10809	9.82623	10.521	11.2044	11.8716	12.5215	13.1741	13.8237	14.4654	15.0888	15.699	16.3137
942	X3015.12.1.aalb	Aalborg (1)	57.0529	9.8693	P	P	3	B	0.236428	0.364665	0.475874	0.569454	0.651809	0.72468	0.778949	0.829328	0.848904	0.84248	0.871576	0.889113	0.949932	1.05715	1.18602	1.39938	1.64471	1.96147	2.39641	2.91287	3.47311	4.15417	4.84045	5.52848	6.26488	6.91811	7.55668	8.1691	8.72502	9.2468	9.76525	10.2495	10.7287	11.221	11.7075	12.1826	12.6435	13.1035	13.5406	13.9588	14.4191
943	X3018.13.1.aalb	Aalborg (1)	57.0529	9.8693	Y	Y	2	B	1.50717	1.48974	1.47756	1.47038	1.47134	1.48125	1.49551	1.5213	1.54157	1.55778	1.61351	1.68036	1.7856	1.91854	2.07068	2.30415	2.58517	2.92187	3.33952	3.82147	4.33265	4.91066	5.51613	6.1493	6.82588	7.491	8.16768	8.86008	9.56589	10.2884	11.0334	11.8092	12.5902	13.3923	14.2176	15.0133	15.8532	16.6454	17.3762	18.0871	18.6931
944	X3021.14.1.aalb	Aalborg (1)	57.0529	9.8693	Y	Y	2	B	2.98296	3.04868	3.12117	3.19994	3.28777	3.38562	3.48956	3.60593	3.7251	3.84683	3.99657	4.15224	4.33946	4.57351	4.83714	5.13106	5.47036	5.82562	6.19946	6.60163	6.99065	7.3845	7.78686	8.16579	8.53612	8.95964	9.35882	9.82613	10.3555	10.9125	11.6259	12.413	13.3187	14.4122	15.6388	16.9359	18.4545	19.9587	21.4729	23.079	24.4525
945	X3024.15.1.aalb	Aalborg (1)	57.0529	9.8693	Y	Y	2	O	0.833636	0.816969	0.80737	0.804489	0.811149	0.830094	0.856716	0.897401	0.93688	0.975835	1.04462	1.09593	1.20467	1.38655	1.60645	1.91824	2.29444	2.73396	3.2749	3.89956	4.53777	5.26846	6.00603	6.71523	7.44544	8.1542	8.81338	9.5174	10.2413	10.9631	11.8407	12.7763	13.8118	15.026	16.3608	17.7368	19.319	20.8657	22.3614	23.9061	25.2476
946	X3027.16.1.aalb	Aalborg (1)	57.0529	9.8693	Y	Y	2	B	0.262414	0.301256	0.341086	0.38074	0.424904	0.476294	0.529799	0.59262	0.645542	0.689153	0.769302	0.853132	0.973665	1.15496	1.37307	1.62012	1.91699	2.23201	2.56894	2.93788	3.28927	3.64353	4.0054	4.36194	4.72064	5.10087	5.45647	5.85632	6.28543	6.72472	7.29159	7.91105	8.62159	9.48463	10.4513	11.4625	12.6454	13.8106	14.9673	16.1863	17.2256
947	X3030.17.1.aalb	Aalborg (1)	57.0529	9.8693	Y	Y	2	B	2.45521	2.50553	2.56662	2.63862	2.71973	2.80894	2.90733	3.01355	3.1315	3.26111	3.38725	3.49975	3.63041	3.77215	3.91527	4.1142	4.35824	4.62177	4.9116	5.23183	5.54501	5.86845	6.20383	6.5316	6.86051	7.21483	7.52407	7.90457	8.33295	8.77634	9.4151	10.0965	10.9494	12.0617	13.3365	14.7825	16.5421	18.3351	20.2109	22.2518	24.0442
948	X3033.18.1.aalb	Aalborg (1)	57.0529	9.8693	P	P	3	B	1.73719	1.70994	1.70496	1.72057	1.76125	1.8285	1.91704	2.0351	2.16869	2.31732	2.51277	2.71433	2.98032	3.33336	3.74075	4.22874	4.81486	5.44416	6.12767	6.87878	7.62078	8.43002	9.22915	10.0028	10.7898	11.5233	12.2377	12.9284	13.5837	14.2122	14.8201	15.3924	15.9536	16.5117	17.0544	17.5916	18.1176	18.6335	19.1344	19.6215	20.1072
949	X3036.19.1.aalb	Aalborg (1)	57.0529	9.8693	Y	Y	2	B	1.91314	2.01019	2.11286	2.21994	2.3366	2.46555	2.60074	2.75102	2.89615	3.03643	3.22186	3.41728	3.65704	3.97064	4.3307	4.71858	5.16392	5.62937	6.10529	6.61031	7.1197	7.64247	8.18169	8.72119	9.26879	9.85529	10.4348	11.0695	11.7511	12.458	13.2874	14.1916	15.1736	16.2958	17.525	18.7602	20.1574	21.5064	22.8024	24.1314	25.2503
950	X3039.2.1.bees	Beeston (2)	52.9323	-1.22064	P	P	3	B	2.374	2.25491	2.14839	2.05435	1.97363	1.90647	1.85173	1.81133	1.78276	1.76601	1.76769	1.78039	1.81371	1.85676	1.91123	2.01401	2.13522	2.29721	2.52844	2.80551	3.09872	3.45253	3.81068	4.16774	4.54944	4.89792	5.23611	5.56808	5.88906	6.20211	6.51551	6.83256	7.14094	7.4378	7.72851	8.00404	8.25951	8.51305	8.76555	9.00995	9.26057
951	X3042.3.1.bees	Beeston (2)	52.9323	-1.22064	Y	Y	2	M	0.265313	0.230125	0.204876	0.189705	0.182676	0.183508	0.1954	0.21291	0.243256	0.286517	0.319952	0.353625	0.384038	0.392626	0.391103	0.406755	0.403276	0.428134	0.49542	0.576638	0.725537	0.932578	1.16712	1.43624	1.74753	2.05703	2.37564	2.72164	3.0662	3.41645	3.84786	4.29625	4.81679	5.45476	6.16603	6.93464	7.82852	8.73061	9.65929	10.6517	11.5368
952	X3045.4.1.bees	Beeston (2)	52.9323	-1.22064	P	P	3	M	1.06307	1.07805	1.08943	1.09674	1.10197	1.10607	1.1063	1.10641	1.0995	1.08439	1.07775	1.05308	1.0517	1.05801	1.0639	1.15573	1.27687	1.45813	1.72144	2.03981	2.41987	2.89786	3.40192	3.93325	4.5183	5.07261	5.64014	6.2096	6.77364	7.34357	7.91018	8.48139	9.04971	9.62337	10.2024	10.759	11.3148	11.8527	12.3629	12.8576	13.3351
953	X3048.6.1.bees	Beeston (2)	52.9323	-1.22064	P	P	3	B	0.347545	0.330803	0.323792	0.326111	0.337132	0.356762	0.3869	0.423986	0.468556	0.521526	0.574693	0.624087	0.685862	0.743729	0.798285	0.90029	1.00667	1.15542	1.36779	1.61789	1.91372	2.27508	2.65532	3.06408	3.51527	3.93507	4.36368	4.79013	5.19292	5.58848	6.00147	6.41447	6.83655	7.27876	7.73241	8.1884	8.65797	9.12918	9.58987	10.0498	10.5164
954	X3051.7.1.bees	Beeston (2)	52.9323	-1.22064	Y	Y	2	B	0.585483	0.553674	0.53012	0.514571	0.507813	0.510227	0.522103	0.542903	0.567185	0.59602	0.633123	0.652937	0.706669	0.794646	0.897509	1.07213	1.28311	1.54357	1.88709	2.29242	2.71476	3.21172	3.71454	4.20652	4.72179	5.20609	5.66671	6.13936	6.59823	7.0444	7.56541	8.08947	8.67328	9.36791	10.1249	10.9215	11.8439	12.7495	13.6394	14.5678	15.3696
955	X3054.8.1.bees	Beeston (2)	52.9323	-1.22064	P	P	1	B	1.55221	1.51304	1.48873	1.47958	1.48313	1.49968	1.5309	1.5736	1.63064	1.70249	1.77158	1.82234	1.90065	1.99919	2.10407	2.28538	2.51808	2.78585	3.11909	3.50786	3.88073	4.30276	4.7153	5.09952	5.48815	5.84107	6.16458	6.48106	6.77898	7.05807	7.36482	7.66761	7.98344	8.32516	8.67819	9.04409	9.44094	9.83507	10.2198	10.6105	10.9806
956	X3057.9.1.bees	Beeston (2)	52.9323	-1.22064	P	P	3	B	1.50285	1.4253	1.36773	1.33051	1.30969	1.30462	1.31992	1.34733	1.39787	1.47246	1.52613	1.5507	1.59859	1.64175	1.67414	1.80546	1.94144	2.16292	2.53159	2.98513	3.50241	4.15039	4.82128	5.51148	6.26473	6.96769	7.69581	8.40297	9.06454	9.71209	10.3294	10.9233	11.4994	12.0465	12.5677	13.0865	13.5696	14.0585	14.5562	15.0456	15.5696
957	X3060.12.1.bees	Beeston (2)	52.9323	-1.22064	Y	Y	2	M	1.39076	1.33962	1.29725	1.26344	1.2384	1.222	1.21293	1.21373	1.22485	1.24534	1.27309	1.29555	1.33871	1.40551	1.48452	1.60251	1.76323	1.93906	2.13546	2.35781	2.56506	2.78454	3.00211	3.2051	3.4067	3.60767	3.78387	3.97922	4.18758	4.39558	4.66962	4.97434	5.31862	5.72881	6.18569	6.66031	7.21913	7.76225	8.29397	8.85073	9.30251
958	X3063.13.1.bees	Beeston (2)	52.9323	-1.22064	P	P	3	B	0.631616	0.640598	0.653211	0.668697	0.689481	0.717113	0.749019	0.788926	0.827409	0.864654	0.91708	0.950698	1.02216	1.15717	1.32386	1.52981	1.77513	2.05058	2.3721	2.73732	3.10592	3.51738	3.92905	4.33139	4.74636	5.14075	5.53089	5.91695	6.28593	6.64454	7.01696	7.38757	7.76234	8.15768	8.56384	8.95538	9.35301	9.74092	10.0962	10.4361	10.7871
959	X3066.17.1.bees	Beeston (2)	52.9323	-1.22064	P	P	3	B	0.761394	0.746467	0.733258	0.721172	0.71187	0.706388	0.702728	0.704028	0.707109	0.710935	0.71592	0.692569	0.698992	0.727291	0.762492	0.891467	1.04393	1.27302	1.6163	2.03182	2.52086	3.14324	3.78546	4.44253	5.16074	5.82291	6.48714	7.1436	7.78367	8.4183	9.03474	9.64354	10.2388	10.8235	11.4003	11.9481	12.4571	12.9622	13.4508	13.9171	14.4269
960	X3069.18.1.bees	Beeston (2)	52.9323	-1.22064	P	P	3	B	0.159832	0.182482	0.205553	0.229052	0.253811	0.280247	0.307793	0.337029	0.364781	0.391408	0.425482	0.466585	0.509682	0.539772	0.565725	0.61425	0.648709	0.713709	0.815093	0.931592	1.1098	1.34381	1.60417	1.89843	2.23296	2.5663	2.92511	3.2945	3.67214	4.06581	4.45811	4.86671	5.2732	5.68071	6.09616	6.48638	6.86229	7.23236	7.58428	7.9221	8.27488
961	X3072.20.1.bees	Beeston (2)	52.9323	-1.22064	P	P	3	B	1.43642	1.40816	1.38596	1.37018	1.36034	1.35556	1.35562	1.36148	1.376	1.39885	1.42574	1.4591	1.49674	1.52514	1.55097	1.59836	1.63592	1.70229	1.81015	1.9377	2.10818	2.33062	2.56766	2.81978	3.09994	3.3698	3.6541	3.94081	4.22139	4.50426	4.78824	5.0776	5.36668	5.65951	5.95683	6.24043	6.51336	6.78587	7.05653	7.32286	7.59812
962	X3075.21.1.bees	Beeston (2)	52.9323	-1.22064	P	P	3	B	0.674754	0.643826	0.619971	0.602599	0.592982	0.592034	0.598123	0.613681	0.634562	0.660261	0.691649	0.693859	0.736281	0.811446	0.898165	1.0969	1.35548	1.6826	2.11539	2.62787	3.17225	3.83203	4.49447	5.15014	5.84745	6.46854	7.0697	7.64554	8.1779	8.68228	9.17121	9.62259	10.0681	10.5091	10.9328	11.3717	11.7991	12.2372	12.6813	13.1241	13.6047
963	X3078.23.1.bees	Beeston (2)	52.9323	-1.22064	P	P	3	B	0.78654	0.752536	0.723173	0.697902	0.679512	0.668875	0.661494	0.664674	0.666327	0.66643	0.692955	0.70977	0.769452	0.869166	0.989165	1.19955	1.45954	1.78618	2.2203	2.73355	3.27323	3.9211	4.56545	5.19754	5.86768	6.46016	7.02827	7.57198	8.07042	8.5356	8.99316	9.42645	9.84695	10.261	10.6618	11.0503	11.4153	11.775	12.1245	12.459	12.8101
964	X3081.25.1.bees	Beeston (2)	52.9323	-1.22064	P	P	3	B	0.35873	0.430478	0.493824	0.548056	0.597333	0.643213	0.680042	0.716832	0.738383	0.744602	0.772097	0.780435	0.824511	0.916512	1.02984	1.2053	1.42378	1.68239	2.0086	2.39076	2.77354	3.20525	3.64243	4.07655	4.53037	4.96577	5.40503	5.83676	6.2578	6.67588	7.0796	7.47554	7.86265	8.23594	8.59795	8.9541	9.29268	9.63124	9.96692	10.295	10.6404
965	X3084.26.1.bees	Beeston (2)	52.9323	-1.22064	Y	Y	2	B	0.447238	0.437866	0.43048	0.425167	0.422119	0.420955	0.420607	0.423139	0.427673	0.433933	0.445452	0.456097	0.475316	0.490226	0.50265	0.551816	0.605252	0.690717	0.820896	0.977343	1.17	1.4036	1.66138	1.95175	2.27723	2.59787	2.92687	3.274	3.6235	3.98106	4.39091	4.83193	5.30283	5.83063	6.40075	6.96638	7.60075	8.20963	8.78165	9.35847	9.84712
966	X3087.28.1.bees	Beeston (2)	52.9323	-1.22064	P	P	3	M	0.797512	0.820855	0.8389	0.851193	0.860849	0.869055	0.871917	0.875663	0.870992	0.85814	0.857356	0.843013	0.85316	0.887884	0.933986	1.03962	1.16427	1.33837	1.58687	1.88426	2.22456	2.652	3.0914	3.54305	4.03439	4.47656	4.92002	5.34668	5.74435	6.12944	6.49336	6.83427	7.16265	7.47437	7.76768	8.06152	8.34035	8.6186	8.88967	9.14969	9.4329
967	X3090.29.1.bees	Beeston (2)	52.9323	-1.22064	P	P	3	B	0.0588495	0.170133	0.269091	0.35497	0.431773	0.50124	0.558288	0.610796	0.646437	0.664483	0.698144	0.723422	0.761943	0.807681	0.856827	0.957592	1.08107	1.23796	1.42917	1.64524	1.90816	2.22999	2.57345	2.9458	3.35687	3.74965	4.15489	4.56033	4.95804	5.36072	5.7651	6.16745	6.57529	6.9919	7.4126	7.83988	8.28253	8.72276	9.15815	9.59692	10.0208
968	X3093.31.1.bees	Beeston (2)	52.9323	-1.22064	Y	Y	2	B	0.108724	0.15967	0.20532	0.245404	0.282575	0.316893	0.342867	0.370051	0.387996	0.396093	0.424687	0.444859	0.491275	0.556339	0.628788	0.773886	0.96574	1.19665	1.48236	1.81538	2.16441	2.5631	2.97584	3.40031	3.85226	4.28153	4.68408	5.11287	5.55384	5.99702	6.52837	7.09459	7.7151	8.43901	9.23355	10.0385	10.9584	11.8509	12.7008	13.5692	14.319
969	X3096.33.1.bees	Beeston (2)	52.9323	-1.22064	P	P	3	B	1.01311	0.979329	0.948429	0.919882	0.895968	0.878462	0.866161	0.860093	0.85243	0.844561	0.845466	0.836834	0.852525	0.888673	0.935071	1.05388	1.18739	1.38455	1.68245	2.04263	2.45883	2.99373	3.53738	4.08336	4.67572	5.19799	5.69953	6.18909	6.65035	7.09205	7.54198	7.9839	8.42182	8.86582	9.31017	9.74294	10.1734	10.5952	10.9935	11.3767	11.7692
970	X3099.36.1.bees	Beeston (2)	52.9323	-1.22064	P	P	3	M	0.867551	0.863132	0.864122	0.870302	0.881277	0.897356	0.919443	0.945801	0.976035	1.01055	1.04229	1.05658	1.08906	1.13442	1.18239	1.28324	1.40051	1.55773	1.78188	2.05058	2.34292	2.69638	3.05645	3.42421	3.82134	4.17904	4.53062	4.87323	5.19609	5.50772	5.81816	6.12162	6.41874	6.71566	7.01011	7.29149	7.56561	7.83018	8.07195	8.29797	8.53499
971	X3102.37.1.bees	Beeston (2)	52.9323	-1.22064	Y	Y	2	B	1.17053	1.17017	1.16742	1.16215	1.15605	1.14966	1.14061	1.1326	1.118	1.09731	1.08779	1.06862	1.07004	1.07905	1.08938	1.16643	1.26309	1.40961	1.63864	1.92089	2.23156	2.61446	3.01051	3.40585	3.83041	4.23401	4.60236	5.00644	5.42288	5.8382	6.37589	6.9463	7.60952	8.42213	9.33037	10.313	11.4704	12.6298	13.804	15.0529	16.154
972	X3105.38.1.bees	Beeston (2)	52.9323	-1.22064	P	P	3	B	1.39979	1.34141	1.29055	1.24726	1.2117	1.18429	1.16588	1.15456	1.14786	1.14691	1.15228	1.15621	1.17603	1.19335	1.2101	1.28029	1.33746	1.45843	1.67544	1.94244	2.28911	2.73679	3.22061	3.74736	4.33698	4.90952	5.52796	6.14261	6.73905	7.34434	7.92219	8.50026	9.06073	9.60134	10.1309	10.626	11.0973	11.5447	11.9628	12.3559	12.733
973	X3108.39.1.bees	Beeston (2)	52.9323	-1.22064	Y	Y	2	M	0.589425	0.68681	0.775374	0.854985	0.927794	0.994313	1.05144	1.10416	1.14336	1.1694	1.20488	1.22801	1.26673	1.31036	1.35255	1.4496	1.55198	1.70237	1.92319	2.18546	2.50235	2.89821	3.31704	3.75598	4.23633	4.69957	5.16785	5.65216	6.12688	6.60152	7.13334	7.66897	8.25894	8.94707	9.69185	10.4738	11.3717	12.2517	13.1202	14.0262	14.8048
974	X3111.41.1.bees	Beeston (2)	52.9323	-1.22064	P	P	3	B	1.30949	1.29672	1.28382	1.2704	1.25713	1.24415	1.22958	1.21667	1.20151	1.18376	1.16968	1.13608	1.12521	1.13237	1.14404	1.216	1.32241	1.46651	1.656	1.88317	2.14688	2.46419	2.80115	3.17287	3.58581	3.96615	4.35898	4.74575	5.113	5.4768	5.83413	6.18357	6.52597	6.86096	7.19034	7.51676	7.83334	8.15217	8.46377	8.76593	9.0914
975	X3114.43.1.bees	Beeston (2)	52.9323	-1.22064	Y	Y	2	M	0.805849	0.783675	0.767204	0.755958	0.750102	0.750735	0.759069	0.772481	0.792204	0.817973	0.835259	0.832236	0.845123	0.875131	0.909597	0.998845	1.1036	1.25191	1.46074	1.70853	2.00328	2.37339	2.76116	3.1595	3.59254	4.00469	4.40125	4.82199	5.25097	5.68293	6.191	6.73039	7.31892	7.99521	8.73243	9.48775	10.3426	11.1802	11.9936	12.8309	13.5708
976	X3117.45.1.bees	Beeston (2)	52.9323	-1.22064	P	P	1	B	1.43871	1.37013	1.31222	1.26462	1.22741	1.20098	1.18521	1.18064	1.18586	1.20183	1.22245	1.23177	1.26559	1.32158	1.38839	1.51348	1.67349	1.87062	2.12586	2.42646	2.73945	3.10913	3.48019	3.84797	4.23791	4.59206	4.9365	5.27052	5.59712	5.91713	6.21099	6.4888	6.75043	6.98591	7.20191	7.41442	7.59308	7.77869	7.97269	8.15834	8.38301
977	X3120.47.1.bees	Beeston (2)	52.9323	-1.22064	Y	Y	2	B	0.679176	0.740648	0.798906	0.853023	0.906549	0.961599	1.01439	1.07035	1.1169	1.15398	1.20895	1.25009	1.32062	1.44353	1.59359	1.77445	1.99467	2.23319	2.49815	2.79291	3.07611	3.37992	3.68245	3.96479	4.24463	4.51642	4.72369	4.98208	5.25195	5.50923	5.96395	6.43438	7.07817	7.96318	8.98991	10.2461	11.8039	13.4483	15.2448	17.2395	19.0745
978	X3123.48.1.bees	Beeston (2)	52.9323	-1.22064	P	P	3	B	0.524284	0.525753	0.530703	0.538185	0.549655	0.566828	0.589203	0.616646	0.642372	0.666941	0.695956	0.700847	0.736471	0.808007	0.893612	1.04505	1.23262	1.46573	1.76994	2.12768	2.50738	2.9632	3.42	3.87355	4.35575	4.78253	5.18914	5.58296	5.95298	6.30441	6.65489	6.99011	7.32083	7.65832	7.99382	8.3178	8.63872	8.94941	9.24326	9.52552	9.80211
979	X3126.49.1.bees	Beeston (2)	52.9323	-1.22064	P	P	3	B	1.10043	1.11839	1.14135	1.16869	1.20379	1.24751	1.29431	1.35356	1.41491	1.47729	1.56855	1.65584	1.78361	1.97235	2.19565	2.46621	2.80136	3.15747	3.54489	3.97429	4.3755	4.79922	5.21245	5.60401	5.99361	6.35375	6.68969	7.01626	7.31627	7.59368	7.90229	8.20964	8.52936	8.88221	9.24929	9.61119	10.009	10.3868	10.7276	11.0609	11.3539
980	X3129.51.1.bees	Beeston (2)	52.9323	-1.22064	Y	Y	2	M	1.82518	1.76884	1.72669	1.69875	1.6845	1.68363	1.69642	1.72281	1.7667	1.82731	1.89101	1.94739	2.02681	2.13111	2.24958	2.41234	2.6053	2.82563	3.0934	3.39983	3.70718	4.0632	4.41111	4.72126	5.02981	5.32267	5.55851	5.83072	6.13115	6.4282	6.84504	7.31474	7.85308	8.51699	9.27104	10.0404	10.9391	11.816	12.6658	13.549	14.2937
981	X3132.52.1.bees	Beeston (2)	52.9323	-1.22064	P	P	3	B	0.710633	0.687739	0.670755	0.65983	0.653743	0.652103	0.655439	0.662562	0.673117	0.68801	0.698661	0.69308	0.705975	0.726241	0.742977	0.830821	0.941781	1.10194	1.34617	1.64645	1.97139	2.37029	2.77556	3.1781	3.60914	4.009	4.41157	4.80563	5.17993	5.54444	5.9006	6.24876	6.58889	6.9166	7.23503	7.5523	7.84948	8.15322	8.46522	8.77407	9.10778
982	X3135.54.1.bees	Beeston (2)	52.9323	-1.22064	P	P	2	M	1.65417	1.58605	1.53345	1.49679	1.47339	1.46121	1.4615	1.47357	1.50741	1.56197	1.60822	1.63548	1.68555	1.74682	1.80886	1.94418	2.12172	2.33763	2.61812	2.94947	3.28138	3.6602	4.04455	4.42446	4.82109	5.19856	5.56975	5.94196	6.3131	6.68315	7.06198	7.45322	7.84102	8.2259	8.61244	8.98355	9.3541	9.71353	10.0462	10.3629	10.6834
983	X3138.55.1.bees	Beeston (2)	52.9323	-1.22064	P	P	1	B	1.06904	1.15417	1.2225	1.27349	1.31076	1.33525	1.34096	1.3384	1.31442	1.26876	1.23441	1.1797	1.14233	1.12382	1.11126	1.14035	1.17541	1.25677	1.4035	1.58875	1.82921	2.1446	2.48118	2.8549	3.27935	3.6636	4.07259	4.46235	4.80641	5.1366	5.44614	5.72543	5.99812	6.2662	6.52022	6.77879	7.02389	7.27474	7.52773	7.77676	8.05073
984	X3141.56.1.bees	Beeston (2)	52.9323	-1.22064	P	P	3	B	0.0757125	0.122353	0.168891	0.214533	0.261572	0.31081	0.357886	0.41017	0.460257	0.506823	0.562929	0.584402	0.649349	0.767849	0.905973	1.13829	1.45077	1.80787	2.23053	2.71705	3.19583	3.74129	4.27762	4.79244	5.3227	5.79453	6.23574	6.65774	7.04541	7.4045	7.77073	8.12155	8.46881	8.81493	9.15207	9.49413	9.83664	10.1782	10.5067	10.8272	11.1625
985	X3144.57.1.bees	Beeston (2)	52.9323	-1.22064	P	P	2	M	0.412565	0.487959	0.55261	0.606034	0.653271	0.695219	0.723526	0.752275	0.764011	0.759177	0.787525	0.819	0.877995	0.965744	1.0707	1.22868	1.42299	1.65459	1.9269	2.23492	2.58279	2.99224	3.41929	3.86465	4.34417	4.80554	5.27569	5.75099	6.21966	6.69	7.17555	7.6671	8.16882	8.69442	9.23634	9.77412	10.3352	10.8853	11.4173	11.9476	12.4478
986	X3147.59.1.bees	Beeston (2)	52.9323	-1.22064	P	P	3	B	0.852761	0.807415	0.773727	0.751179	0.740548	0.742791	0.75749	0.78489	0.821589	0.867661	0.920964	0.952336	1.02286	1.133	1.26091	1.47688	1.74464	2.06857	2.48625	2.97573	3.47461	4.05746	4.64038	5.20723	5.79942	6.34818	6.8888	7.41113	7.90892	8.39184	8.85186	9.29509	9.71955	10.112	10.479	10.8421	11.169	11.5021	11.8456	12.1807	12.5477
987	X3150.60.1.bees	Beeston (2)	52.9323	-1.22064	Y	Y	2	B	0.902238	0.869542	0.840592	0.815085	0.793568	0.776686	0.764244	0.756278	0.752108	0.751412	0.751981	0.74412	0.748547	0.76473	0.786394	0.836838	0.893795	0.979098	1.09602	1.23309	1.41513	1.64421	1.89455	2.16634	2.46842	2.77224	3.08127	3.41527	3.76272	4.12207	4.53697	4.97965	5.46309	6.02004	6.62934	7.24644	7.93679	8.61526	9.28126	9.96873	10.5763
988	X3153.63.1.bees	Beeston (2)	52.9323	-1.22064	Y	Y	2	B	1.39248	1.41107	1.4268	1.43956	1.44984	1.45772	1.46239	1.46545	1.46644	1.46511	1.45612	1.41486	1.39688	1.39743	1.40381	1.46617	1.53647	1.65576	1.84946	2.08968	2.38232	2.7557	3.15156	3.56405	4.01576	4.45179	4.89871	5.35917	5.81981	6.28661	6.78183	7.29035	7.8201	8.40002	9.01377	9.61826	10.2836	10.9145	11.4968	12.0735	12.5605
989	X3156.64.1.bees	Beeston (2)	52.9323	-1.22064	Y	Y	2	B	0.525828	0.520049	0.522137	0.532138	0.552141	0.583333	0.623144	0.675342	0.731734	0.792354	0.87362	0.949827	1.06129	1.20896	1.37743	1.61321	1.88866	2.21482	2.61408	3.06873	3.55307	4.11535	4.68992	5.26592	5.87382	6.45775	7.04114	7.62651	8.19226	8.75014	9.34908	9.97056	10.6048	11.2762	11.9741	12.6477	13.3695	14.0493	14.6842	15.3112	15.8218
990	X3159.66.1.bees	Beeston (2)	52.9323	-1.22064	Y	Y	2	B	0.360343	0.415195	0.459691	0.493293	0.521972	0.547564	0.5622	0.578392	0.575001	0.554716	0.573466	0.615946	0.678208	0.760066	0.860757	0.989529	1.13655	1.31001	1.52344	1.76612	2.02018	2.31467	2.61341	2.90739	3.21551	3.5059	3.76335	4.0431	4.33436	4.62357	4.99362	5.39077	5.84278	6.38714	6.99235	7.63069	8.37727	9.11426	9.84755	10.6198	11.282
991	X3162.67.1.bees	Beeston (2)	52.9323	-1.22064	Y	P	3	B	0.73741	0.70623	0.679086	0.656594	0.639074	0.626254	0.618406	0.614799	0.610834	0.608651	0.621495	0.657251	0.69399	0.700739	0.698045	0.716641	0.690219	0.720777	0.842218	0.998356	1.26668	1.64079	2.06156	2.54177	3.09558	3.64836	4.26845	4.89155	5.4883	6.09728	6.69951	7.3027	7.91016	8.53158	9.16259	9.77956	10.3935	11.0022	11.6081	12.2139	12.8079
992	X3165.69.1.bees	Beeston (2)	52.9323	-1.22064	Y	Y	2	B	1.4172	1.55807	1.69367	1.82351	1.95546	2.09087	2.21721	2.35553	2.47812	2.5844	2.76456	2.98771	3.24788	3.5671	3.93386	4.30858	4.73621	5.16621	5.59662	6.04906	6.46188	6.8636	7.25344	7.59898	7.91878	8.26815	8.57157	8.92276	9.31657	9.71807	10.2602	10.8778	11.5753	12.4114	13.3521	14.3118	15.433	16.5171	17.5637	18.652	19.5446
993	X3168.70.1.bees	Beeston (2)	52.9323	-1.22064	P	P	3	B	1.34519	1.36909	1.39255	1.4153	1.43803	1.46068	1.481	1.50291	1.51982	1.53202	1.54741	1.53715	1.55778	1.60817	1.66391	1.81832	2.03782	2.30443	2.65844	3.08465	3.48982	3.95443	4.40878	4.83897	5.28163	5.67108	6.03238	6.3727	6.68597	6.97598	7.25339	7.50645	7.74874	7.97552	8.18298	8.39865	8.60423	8.81064	9.01579	9.21522	9.42897
994	X3171.71.1.bees	Beeston (2)	52.9323	-1.22064	Y	Y	2	M	0.675092	0.667952	0.663993	0.663357	0.66591	0.670835	0.676777	0.686688	0.70087	0.718801	0.739299	0.747521	0.774086	0.812983	0.854557	0.949434	1.07827	1.23254	1.43033	1.66538	1.89599	2.15125	2.41279	2.66089	2.9132	3.18105	3.42946	3.71369	4.02546	4.34805	4.7659	5.2245	5.75254	6.39324	7.11191	7.87208	8.76828	9.65112	10.53	11.4594	12.2451
995	X3174.72.1.bees	Beeston (2)	52.9323	-1.22064	Y	Y	2	B	1.48688	1.40907	1.34099	1.28299	1.23387	1.19276	1.16087	1.13659	1.12365	1.12222	1.12237	1.12699	1.13774	1.13841	1.13578	1.16586	1.1971	1.25514	1.3615	1.49613	1.64687	1.83091	2.02623	2.22033	2.42856	2.64799	2.85434	3.09462	3.36328	3.64542	4.00605	4.40201	4.85864	5.41141	6.03175	6.68865	7.45056	8.21236	8.98753	9.81181	10.536
996	X3177.73.1.bees	Beeston (2)	52.9323	-1.22064	P	P	3	B	0.095364	0.153827	0.215106	0.278973	0.346687	0.418272	0.490796	0.569334	0.646497	0.722391	0.814094	0.89589	1.00702	1.1422	1.28774	1.50735	1.78097	2.09027	2.46557	2.89745	3.31069	3.77394	4.22341	4.64966	5.08442	5.45917	5.79367	6.1094	6.39858	6.66048	6.92756	7.18186	7.42609	7.66364	7.89129	8.11075	8.31985	8.5231	8.70556	8.87086	9.05473
997	X3180.74.1.bees	Beeston (2)	52.9323	-1.22064	P	P	3	B	1.30894	1.29702	1.28184	1.26336	1.2422	1.21818	1.1897	1.15964	1.12386	1.08255	1.04481	0.993973	0.957468	0.928845	0.901617	0.912819	0.932118	0.989807	1.09514	1.23069	1.41911	1.64546	1.91662	2.24943	2.63296	3.0464	3.52747	4.02139	4.51797	5.04389	5.55841	6.08301	6.61301	7.14614	7.68522	8.22309	8.77231	9.31712	9.85885	10.4042	10.9271
998	X3183.75.1.bees	Beeston (2)	52.9323	-1.22064	Y	Y	2	B	0.201472	0.230552	0.254426	0.272516	0.287511	0.300049	0.305409	0.311841	0.314008	0.310677	0.315628	0.310365	0.321796	0.355541	0.399139	0.486648	0.593098	0.737634	0.92559	1.14379	1.40918	1.72944	2.07631	2.4556	2.87534	3.28918	3.70914	4.1532	4.60325	5.06249	5.58365	6.12653	6.72073	7.39934	8.13401	8.90409	9.7778	10.6414	11.4988	12.3922	13.1855
999	X3186.76.1.bees	Beeston (2)	52.9323	-1.22064	Y	Y	3	B	0.0579685	0.168865	0.273031	0.370329	0.460755	0.544555	0.621922	0.692338	0.754916	0.809855	0.853675	0.873012	0.897987	0.924975	0.944511	0.99454	1.03875	1.11343	1.22101	1.3453	1.52458	1.72285	1.97637	2.30337	2.6798	3.11218	3.6089	4.14727	4.72331	5.34872	6.01328	6.73004	7.48095	8.2772	9.11868	9.96953	10.9072	11.8182	12.693	13.5804	14.3644
1000	X3189.77.1.bees	Beeston (2)	52.9323	-1.22064	Y	Y	3	B	0.416641	0.462399	0.502472	0.536801	0.566497	0.591384	0.608865	0.623682	0.630578	0.630476	0.633337	0.618192	0.620748	0.633451	0.645787	0.71723	0.798826	0.929274	1.13672	1.39247	1.68707	2.0343	2.41677	2.8402	3.30891	3.78471	4.27992	4.80488	5.35334	5.92648	6.54728	7.21015	7.90355	8.64897	9.43926	10.2249	11.0768	11.9061	12.6966	13.4906	14.2173
1001	X3192.78.1.bees	Beeston (2)	52.9323	-1.22064	Y	Y	2	M	0.04536	0.096135	0.147027	0.197768	0.248472	0.299369	0.350075	0.401154	0.450923	0.499401	0.54638	0.577562	0.622061	0.674174	0.72535	0.821628	0.935901	1.08091	1.27384	1.49957	1.74321	2.03066	2.32527	2.62376	2.94284	3.23677	3.49599	3.78089	4.0699	4.3519	4.7379	5.1595	5.64469	6.2444	6.92119	7.62359	8.44508	9.25502	10.0452	10.8693	11.5929
1002	X3195.80.1.bees	Beeston (2)	52.9323	-1.22064	Y	Y	2	B	0.354409	0.376717	0.397807	0.417691	0.437336	0.456514	0.472861	0.490613	0.506056	0.518845	0.542369	0.569742	0.604032	0.635238	0.665818	0.725228	0.796409	0.886625	0.990622	1.10643	1.26171	1.44688	1.65503	1.89177	2.15569	2.42389	2.68901	2.98859	3.3105	3.64759	4.06241	4.499	5.00382	5.62522	6.32259	7.06353	7.93019	8.79422	9.65682	10.5665	11.3726
1003	X3198.81.1.bees	Beeston (2)	52.9323	-1.22064	Y	Y	2	B	0.531652	0.535315	0.537269	0.537023	0.536676	0.537496	0.538045	0.540393	0.540303	0.53771	0.539974	0.538973	0.54658	0.566585	0.594142	0.639524	0.6774	0.746164	0.848741	0.967247	1.14115	1.35966	1.61179	1.89968	2.22496	2.57187	2.93181	3.33517	3.76876	4.22763	4.77496	5.37375	6.03819	6.805	7.6488	8.52526	9.52226	10.5116	11.4953	12.5226	13.4399
1004	X3201.82.1.bees	Beeston (2)	52.9323	-1.22064	P	P	3	B	0.331057	0.302869	0.287698	0.285154	0.2971	0.324584	0.365706	0.423071	0.486644	0.557534	0.651886	0.73393	0.86614	1.05011	1.26123	1.56609	1.91711	2.34265	2.89634	3.54183	4.21054	4.99367	5.77832	6.55686	7.37779	8.11813	8.84684	9.54183	10.1716	10.7629	11.3388	11.8704	12.3931	12.9143	13.416	13.9263	14.437	14.9403	15.4258	15.9001	16.3818
1005	X3204.83.1.bees	Beeston (2)	52.9323	-1.22064	Y	Y	2	B	0.300148	0.343678	0.379545	0.407467	0.430264	0.448703	0.458697	0.466792	0.460269	0.439785	0.437513	0.428615	0.440574	0.474733	0.517623	0.605287	0.704496	0.846336	1.04898	1.29215	1.57832	1.91638	2.28537	2.684	3.12079	3.5684	4.017	4.51318	5.03734	5.58134	6.23459	6.9293	7.71337	8.64664	9.68068	10.768	12.0262	13.2722	14.5045	15.7942	16.9346
[truncated: 167 more rows]
[truncated: 39 more columns]
